# Supplementary material for: Differential regulation of mRNAs and lncRNAs related to lipid metabolism in Duolang and Small Tail Han sheep
Source: Sci Rep. 2022 Jul 1;12:11157. doi: 10.1038/s41598-022-15318-z (PMC9249921; doi:10.1038/s41598-022-15318-z)
Supplement: Supplementary file 1 — Supplementary Information 1. [file 41598_2022_15318_MOESM1_ESM.xls]

## Sheet: Details of differences (lncRNA)
lncRNA id	Gene id	FC(D/X)	Log2FC(D/X)	Pvalue	Padjust	Significant	Regulate	X	D
MSTRG.13383.2	gene-FILIP1	0.207473	-2.269	0.00392678	0.0819415	yes	down	0.3	0.0666667
MSTRG.14896.11	gene-LOC105611737	6.73038	2.75069	0.0195357	1	yes	up	0.163333	1.03667
MSTRG.15278.1	gene-PCDH9	186.639	7.54411	7.08595e-19	1.59249e-15	yes	up	0.33	60.1667
MSTRG.15701.2	gene-LOC114116830	0.00345491	-8.17714	0.0025579	0.0621269	yes	down	0.81	0
MSTRG.19113.1	MSTRG.19113	5.70068	2.51113	0.012702	0.168335	yes	up	0.0733333	0.423333
MSTRG.19616.1	gene-MMP2	0.487846	-1.0355	0.000210658	0.0101227	yes	down	136.043	65.8633
MSTRG.20980.1	gene-LOC114118103	2.30995	1.20786	0.044104	0.337934	yes	up	4.29667	9.74
MSTRG.2184.1	gene-LOC114118829	0.363401	-1.46037	0.0368035	0.30674	yes	down	0.123333	0.0466667
MSTRG.22122.5	gene-SGTB	0.138866	-2.84824	0.0375137	0.310603	yes	down	0.07	0.0133333
MSTRG.24459.17	gene-THUMPD3	250.331	7.96769	0.00415889	0.0848506	yes	up	0	0.0933333
MSTRG.25418.1	gene-LOC114109630	4.20269	2.07131	0.0343803	0.296172	yes	up	0.116667	0.516667
MSTRG.25639.3	gene-LOC105603793	38.0333	5.24919	0.0479968	1	yes	up	0	0.446667
MSTRG.26889.5	gene-CSTF2T	0.0163706	-5.93275	0.0317617	1	yes	down	0.08	0
MSTRG.28964.2	gene-LOC101111733	2.2501	1.16999	0.00156097	0.0438934	yes	up	1.97667	4.44
MSTRG.28964.3	gene-LOC101111733	10.6802	3.41686	2.7893e-13	2.62878e-10	yes	up	0.7	7.68667
MSTRG.30587.1	gene-RTL8C	2.29046	1.19564	0.0451653	0.34226	yes	up	0.633333	1.4
MSTRG.31265.1	gene-LOC114112674	0.483944	-1.04709	0.0213867	0.229128	yes	down	5964.93	2859.69
MSTRG.3825.1	gene-LOC114112974	0.000645664	-10.5969	0.00668288	0.113748	yes	down	38.1533	0
MSTRG.7938.3	gene-LOC105611558	7.20413	2.84882	0.0339872	0.294527	yes	up	0.03	0.203333
MSTRG.9506.3	gene-GIMAP6	22.6362	4.50056	0.0269307	1	yes	up	0.00666667	0.143333
MSTRG.9832.1	gene-LOC105610499	2.36698	1.24305	0.0248918	0.249279	yes	up	0.24	0.573333
rna-XR_001020579.2	gene-LOC101107129	0.310629	-1.68673	0.00656432	0.112285	yes	down	3.45	1.09667
rna-XR_001020974.2	gene-LOC105602361	0.377102	-1.40697	0.0358951	0.303271	yes	down	1.16667	0.436667
rna-XR_001021086.3	gene-LOC105602454	0.247311	-2.0156	0.0109175	0.152251	yes	down	0.503333	0.123333
rna-XR_001022350.2	gene-LOC105603282	0.211317	-2.24252	0.00168109	0.0463783	yes	down	0.296667	0.0633333
rna-XR_001022532.2	gene-LOC105603417	2.08524	1.06021	0.0394324	0.31816	yes	up	0.26	0.54
rna-XR_001023254.3	gene-LOC105603904	0.191108	-2.38754	0.0047215	0.0922468	yes	down	0.2	0.04
rna-XR_001024000.3	gene-LOC105604472	0.132381	-2.91723	0.0290239	1	yes	down	0.113333	0.0166667
rna-XR_001024168.2	gene-LOC101116622	2.00407	1.00293	0.000396258	0.0162144	yes	up	19.7767	39.22
rna-XR_001024649.3	gene-LOC105605028	3.99592	1.99853	0.025141	0.250433	yes	up	0.49	1.94333
rna-XR_001025048.3	gene-LOC105605337	4.7657	2.25269	0.043004	1	yes	up	0.203333	0.97
rna-XR_001030583.2	gene-LOC105608940	0.1049	-3.25291	0.0128559	0.16957	yes	down	0.15	0.0166667
rna-XR_001039696.3	gene-LOC105612556	2.91487	1.54343	0.0237259	0.242502	yes	up	0.833333	2.4
rna-XR_001040065.3	gene-LOC105607533	0.274229	-1.86654	0.00230689	0.0580517	yes	down	0.496667	0.136667
rna-XR_001042742.2	gene-LOC105613955	3.18858	1.67292	0.0197757	0.219662	yes	up	49.3867	154.747
rna-XR_001042832.3	gene-LOC105616076	2.68077	1.42265	0.0347484	0.297751	yes	up	0.356667	0.963333
rna-XR_001042909.3	gene-LOC105610323	12.9361	3.69334	0.00182648	0.0493184	yes	up	0.0166667	0.25
rna-XR_001043562.3	gene-LOC105616363	2.44556	1.29017	0.014512	0.182123	yes	up	0.366667	0.923333
rna-XR_001043724.3	gene-LOC101104162	0.37129	-1.42938	0.00458075	0.0905489	yes	down	3.74667	1.41667
rna-XR_001043757.3	gene-LOC105616444	0.207424	-2.26934	0.0456211	0.34392	yes	down	0.193333	0.0433333
rna-XR_001043913.3	gene-LOC105607267	2.0043	1.00309	0.0357723	0.302912	yes	up	4.65	9.13333
rna-XR_001044501.3	gene-LOC105609026	0.167841	-2.57483	0.0481612	0.352505	yes	down	0.82	0.133333
rna-XR_001434012.2	gene-LOC105607837	2.1816	1.12538	0.0379108	0.312441	yes	up	0.523333	1.11667
rna-XR_001434684.2	gene-LOC105608691	13.4225	3.74658	0.0178777	1	yes	up	0.00666667	0.0666667
rna-XR_001435257.2	gene-LOC106990526	2.52975	1.33899	0.0316226	0.283662	yes	up	0.276667	0.753333
rna-XR_001435369.2	gene-LOC105610540	0.375716	-1.41229	0.000594322	0.0216776	yes	down	6.83667	2.58333
rna-XR_001435858.2	gene-LOC105602454	0.0184785	-5.75801	0.0344618	1	yes	down	0.373333	0
rna-XR_001436292.2	gene-LOC105603536	210.618	7.71849	7.72011e-06	0.000783162	yes	up	0	0.183333
rna-XR_001436365.2	gene-LOC106991804	0.207398	-2.26953	0.00457694	0.0905489	yes	down	0.82	0.16
rna-XR_001436422.2	gene-LOC106991816	2.55899	1.35558	0.00734839	0.119459	yes	up	0.483333	1.29667
rna-XR_001436706.2	gene-LOC105604901	5.22053	2.3842	0.0442264	1	yes	up	0.0733333	0.413333
rna-XR_003585530.1	gene-LOC105606356	72.03	6.17053	0.0107588	1	yes	up	0	0.126667
rna-XR_003585558.1	gene-LOC105602913	87.6065	6.45297	0.0497368	1	yes	up	0	0.133333
rna-XR_003585604.1	gene-LOC114108859	4.75385	2.2491	0.0023783	0.0590853	yes	up	0.296667	1.37
rna-XR_003585677.1	gene-LOC101114216	3.2136	1.68419	0.0407114	0.323477	yes	up	0.206667	0.7
rna-XR_003585761.1	gene-LOC105603235	2.02756	1.01974	0.0466254	0.348391	yes	up	0.64	1.28667
rna-XR_003585988.1	gene-LOC114109333	2.61386	1.38618	0.0330978	0.290475	yes	up	0.246667	0.656667
rna-XR_003586196.1	gene-LOC114109530	0.395756	-1.33732	0.0275373	0.26249	yes	down	3.27667	1.30333
rna-XR_003586393.1	gene-LOC101102683	2.9873	1.57884	0.000970221	0.0311837	yes	up	5.64667	16.8733
rna-XR_003586411.1	gene-LOC114110038	0.310183	-1.68881	0.0429403	0.333389	yes	down	0.68	0.22
rna-XR_003586422.1	gene-LOC114110041	2.75021	1.45954	0.00276372	0.0656996	yes	up	2.79	7.59667
rna-XR_003586423.1	gene-LOC114110041	2.89164	1.53189	0.00173133	0.0473229	yes	up	3.66	10.4367
rna-XR_003586598.1	gene-LOC114110301	2.0129	1.00928	0.0066086	0.112713	yes	up	1.7	3.41667
rna-XR_003586698.1	gene-LOC114110440	0.321671	-1.63634	0.000528347	0.0199333	yes	down	1.98	0.653333
rna-XR_003586720.1	gene-LOC114110464	0.376123	-1.41073	0.0094696	0.139406	yes	down	0.213333	0.0833333
rna-XR_003587026.1	gene-LOC105605067	2.95902	1.56512	0.00502583	0.0952235	yes	up	0.676667	2.04333
rna-XR_003587110.1	gene-LOC114110986	2.37396	1.24729	0.0446447	0.339848	yes	up	1.15667	2.68667
rna-XR_003587321.1	gene-LOC105605573	3.56264	1.83295	0.0253439	0.25134	yes	up	0.18	0.676667
rna-XR_003587368.1	gene-LOC105605445	0.0414839	-4.59131	8.14564e-05	0.00501017	yes	down	1.15333	0.05
rna-XR_003587482.1	gene-LOC105605321	0.0234279	-5.41563	0.0410916	1	yes	down	0.116667	0
rna-XR_003587837.1	gene-LOC114112438	0.439522	-1.18599	0.0125248	0.166925	yes	down	1.89333	0.846667
rna-XR_003587932.1	gene-LOC114112617	3.19906	1.67765	0.0143559	0.181254	yes	up	15.37	47.8833
rna-XR_003588236.1	gene-LOC105609847	0.492518	-1.02175	0.0424439	0.331031	yes	down	1.72	0.86
rna-XR_003588254.1	gene-LOC105610401	3.69564	1.88583	0.00943929	0.139219	yes	up	0.0433333	0.183333
rna-XR_003588287.1	gene-LOC105606955	81.0819	6.34131	0.00210865	1	yes	up	0	0.123333
rna-XR_003588325.1	gene-LOC105611592	0.378749	-1.40069	0.0164366	0.19697	yes	down	0.666667	0.246667
rna-XR_003588534.1	gene-LOC114113667	0.0839331	-3.57462	0.0102136	1	yes	down	0.576667	0.05
rna-XR_003588552.1	gene-LOC114113700	5.54065	2.47006	0.0336947	1	yes	up	0.0633333	0.363333
rna-XR_003588575.1	gene-LOC105607199	4.42279	2.14496	0.00367949	0.0785818	yes	up	0.0833333	0.38
rna-XR_003588618.1	gene-LOC105611269	3.79159	1.9228	0.00654154	0.111961	yes	up	0.0766667	0.3
rna-XR_003588740.1	gene-LOC114113946	2.0409	1.02921	0.0320202	0.285214	yes	up	2.59	5.18333
rna-XR_003588768.1	gene-LOC105614707	14.7198	3.87968	0.0015121	0.0428077	yes	up	0.65	9.06333
rna-XR_003588787.1	gene-LOC114113971	2.20105	1.13819	0.00929109	0.138142	yes	up	0.24	0.55
rna-XR_003588875.1	gene-LOC114114031	43.1063	5.42983	0.000124493	0.00681119	yes	up	0.01	0.453333
rna-XR_003589205.1	gene-LOC114114549	4.1115	2.03967	0.00954468	0.139989	yes	up	0.396667	1.63
rna-XR_003589370.1	gene-LOC105615222	2.15084	1.1049	0.027534	0.26249	yes	up	2.41667	5.37333
rna-XR_003589462.1	gene-LOC114114896	2.64834	1.40509	6.09212e-08	1.4239e-05	yes	up	2.89	7.84
rna-XR_003589476.1	gene-LOC105606735	0.245144	-2.0283	0.035041	0.299441	yes	down	1.39667	0.333333
rna-XR_003589485.1	gene-LOC105607625	3.57242	1.8369	0.0280759	0.265417	yes	up	0.0666667	0.236667
rna-XR_003589506.1	gene-LOC114114983	2.25248	1.17151	0.0412772	0.325758	yes	up	0.666667	1.48667
rna-XR_003589687.1	gene-LOC114115312	0.464381	-1.10662	2.0182e-05	0.0016895	yes	down	6.36	2.94667
rna-XR_003589873.1	gene-LOC106990846	0.371674	-1.42789	0.0436665	0.336612	yes	down	0.43	0.17
rna-XR_003589923.1	gene-LOC114115621	0.0350286	-4.83532	0.0265668	1	yes	down	0.193333	0.00666667
rna-XR_003589929.1	gene-LOC114115624	4.04355	2.01562	0.0108965	0.152132	yes	up	0.0666667	0.276667
rna-XR_003590087.1	gene-LOC114115983	2.83894	1.50535	0.0248427	0.24916	yes	up	4.97667	13.8133
rna-XR_003590226.1	gene-LOC114116222	18.0676	4.17533	0.0139765	0.17808	yes	up	0.0166667	0.306667
rna-XR_003590671.1	gene-LOC105608412	2.33223	1.22171	0.0385189	0.314886	yes	up	1.34333	3.10667
rna-XR_003590690.1	gene-LOC105616344	0.491314	-1.02528	0.00256798	0.0622107	yes	down	8.34667	4.19667
rna-XR_003590799.1	gene-LOC114116957	2.2027	1.13927	0.0319822	0.285043	yes	up	143.99	320.37
rna-XR_003590962.1	gene-LOC114117239	142.024	7.14999	0.0183218	0.209835	yes	up	0	0.206667
rna-XR_003591127.1	gene-LOC114117489	3.85057	1.94507	0.0390407	0.316222	yes	up	0.276667	1.07667
rna-XR_003591410.1	gene-LOC114117814	15.2659	3.93224	4.23841e-05	0.00300556	yes	up	1.03333	15.27
rna-XR_003591425.1	gene-LOC114117848	0.154693	-2.69252	0.0336033	1	yes	down	0.1	0.0133333
rna-XR_003591538.1	gene-LOC114117988	5.58626	2.48188	0.0472614	1	yes	up	0.0433333	0.26
rna-XR_003591646.1	gene-LOC106990866	2.14893	1.10362	0.0315699	0.283363	yes	up	1.80333	4.07667
rna-XR_003591769.1	gene-LOC114118399	0.00159503	-9.2922	9.14542e-07	0.000137728	yes	down	0.14	0
rna-XR_173280.4	gene-LOC101120180	100.971	6.65779	0.0393164	1	yes	up	0	0.35
