# Supplementary material for: Differential regulation of mRNAs and lncRNAs related to lipid metabolism in Duolang and Small Tail Han sheep
Source: Sci Rep. 2022 Jul 1;12:11157. doi: 10.1038/s41598-022-15318-z (PMC9249921; doi:10.1038/s41598-022-15318-z)
Supplement: Supplementary file 2 — Supplementary Information 2. [file 41598_2022_15318_MOESM2_ESM.xls]

## Sheet: Expression difference (mRNA)
Gene id	Gene name	Gene description	FC(D/X)	Log2FC(D/X)	Pvalue	Significant	Regulate	X	D
gene-LOC114108752	LOC114108752	sentrin-specific protease 6-like	0.00612927	-7.35007	1.12878e-39	yes	down	25.17	0.156667
gene-LOC114116052	LOC114116052	uncharacterized LOC114116052	8.98087e-05	-13.4428	2.15345e-34	yes	down	44.3467	0.00333333
gene-LOC105614852	LOC105614852	guanylate-binding protein 2-like	0.0260888	-5.26042	2.6013e-31	yes	down	3.69	0.1
gene-RASL11A	RASL11A	RAS like family 11 member A	0.0999847	-3.32215	6.843e-19	yes	down	9.87	0.986667
gene-ENTPD2	ENTPD2	ectonucleoside triphosphate diphosphohydrolase 2, transcript variant X1	13.4942	3.75427	1.17552e-16	yes	up	0.166667	2.22333
gene-SUCNR1	SUCNR1	succinate receptor 1	9.49473	3.24713	1.35022e-16	yes	up	1.33667	12.6267
gene-LOC101114408	LOC101114408	carbonyl reductase [NADPH] 1	3.35132	1.74473	2.75225e-16	yes	up	35.8033	120.767
gene-LOXL4	LOXL4	lysyl oxidase like 4, transcript variant X2	0.116127	-3.10622	6.08005e-16	yes	down	10.9767	1.29667
gene-LOC114118248	LOC114118248	calcium-binding mitochondrial carrier protein SCaMC-1-like	0.0438108	-4.51257	7.64358e-16	yes	down	6.28667	0.28
gene-SERPINF1	SERPINF1	serpin family F member 1	0.288848	-1.79162	6.9196e-15	yes	down	281.023	82.9667
gene-ELN	ELN	elastin, transcript variant X1	0.152328	-2.71475	6.53596e-14	yes	down	103.44	16.2933
gene-SOST	SOST	sclerostin	9.57549	3.25935	7.35757e-14	yes	up	6.42667	61.43
gene-LOC101109157	LOC101109157	cleavage stimulation factor subunit 2 tau variant	0.1206	-3.0517	1.02935e-13	yes	down	6.23333	0.773333
gene-LOC101119517	LOC101119517	guanylate-binding protein 1-like	0.00125822	-9.6344	1.09883e-13	yes	down	0.873333	0
gene-MXRA5	MXRA5	matrix remodeling associated 5, transcript variant X1	0.138456	-2.85251	2.31304e-13	yes	down	27.5567	4.03
gene-LOC101121916	LOC101121916	epidermal growth factor-like protein 6	0.0119207	-6.39038	2.38922e-13	yes	down	2.74	0.0333333
gene-FGF1	FGF1	fibroblast growth factor 1, transcript variant X1	4.73427	2.24314	2.40043e-13	yes	up	8.95667	40.8367
gene-LOC101107096	LOC101107096	adhesion G protein-coupled receptor E1, transcript variant X1	0.112987	-3.14577	6.13628e-13	yes	down	1.19333	0.133333
gene-LOC101120395	LOC101120395	guanylate-binding protein 4-like	0.00185778	-9.07221	2.38081e-12	yes	down	0.586667	0
gene-SLCO4A1	SLCO4A1	solute carrier organic anion transporter family member 4A1	0.0516028	-4.27641	5.06247e-12	yes	down	1.14667	0.06
gene-ARRDC2	ARRDC2	arrestin domain containing 2, transcript variant X1	0.268656	-1.89617	5.76887e-12	yes	down	18.3667	5.06333
gene-PLVAP	PLVAP	plasmalemma vesicle associated protein	0.271866	-1.87903	7.40621e-12	yes	down	61.0433	16.75
gene-ANOS1	ANOS1	anosmin 1	0.167445	-2.57824	8.58887e-12	yes	down	1.33667	0.233333
gene-CILP	CILP	cartilage intermediate layer protein, transcript variant X1	0.191236	-2.38657	1.03177e-11	yes	down	59.6767	11.7367
gene-LOC105603423	LOC105603423	epidermal growth factor-like protein 6	0.0262739	-5.25022	2.0031e-11	yes	down	4.62333	0.123333
gene-MME	MME	membrane metalloendopeptidase, transcript variant X2	3.39154	1.76194	1.04552e-10	yes	up	9.91333	33.7433
gene-SERPINF2	SERPINF2	serpin family F member 2, transcript variant X1	0.116456	-3.10214	1.7651e-10	yes	down	5.06333	0.636667
gene-FBN2	FBN2	fibrillin 2	0.0256728	-5.28362	1.87082e-10	yes	down	0.466667	0.01
gene-NUPR1	NUPR1	nuclear protein 1, transcriptional regulator	0.305499	-1.71076	1.93158e-10	yes	down	251.213	77.8333
gene-FGF11	FGF11	fibroblast growth factor 11, transcript variant X1	4.6947	2.23103	2.39393e-10	yes	up	0.413333	1.99
gene-FOLR3	FOLR3	folate receptor 3, transcript variant X2	0.090232	-3.47022	2.68679e-10	yes	down	12.95	1.17667
gene-EPHB6	EPHB6	EPH receptor B6	11.2341	3.48981	2.78112e-10	yes	up	0.0433333	0.503333
gene-F2RL2	F2RL2	coagulation factor II thrombin receptor like 2	0.305142	-1.71245	3.13802e-10	yes	down	24.8367	7.76333
gene-NFKBIA	NFKBIA	NFKB inhibitor alpha	0.285942	-1.80621	4.45737e-10	yes	down	70.2167	20.08
gene-GLDN	GLDN	gliomedin	0.114332	-3.1287	4.91379e-10	yes	down	3.62667	0.443333
gene-RARRES1	RARRES1	retinoic acid receptor responder 1	0.175883	-2.50731	5.37318e-10	yes	down	21.2067	3.81667
gene-THBS1	THBS1	thrombospondin 1, transcript variant X3	0.0782453	-3.67585	6.21705e-10	yes	down	237.59	20.24
gene-PAMR1	PAMR1	peptidase domain containing associated with muscle regeneration 1, transcript variant X1	0.244203	-2.03385	1.12396e-09	yes	down	4.41	1.11667
gene-F2RL1	F2RL1	F2R like trypsin receptor 1	0.0623959	-4.00241	1.28163e-09	yes	down	0.923333	0.06
gene-DNAJC12	DNAJC12	DnaJ heat shock protein family (Hsp40) member C12, transcript variant X2	4.34467	2.11925	1.28181e-09	yes	up	1.22667	5.32667
gene-F2R	F2R	coagulation factor II thrombin receptor	0.358165	-1.4813	2.14641e-09	yes	down	6.86667	2.47
gene-LOC114115617	LOC114115617	guanylate-binding protein 2-like	0.027326	-5.19358	2.55116e-09	yes	down	1.65	0.0433333
gene-MESP2	MESP2	mesoderm posterior bHLH transcription factor 2	0.0720459	-3.79494	3.12478e-09	yes	down	2.20667	0.173333
gene-VCAN	VCAN	versican	0.199349	-2.32663	4.13975e-09	yes	down	54.0967	11.4633
gene-WDR63	WDR63	WD repeat domain 63	6.64553	2.73238	4.22806e-09	yes	up	0.14	1.00333
gene-PCK1	PCK1	phosphoenolpyruvate carboxykinase 1, transcript variant X1	4.81732	2.26823	4.39688e-09	yes	up	38.3667	184.47
gene-KIAA0754	KIAA0754	KIAA0754 ortholog	0.447834	-1.15896	5.13689e-09	yes	down	8.73	3.99667
gene-PLEKHO1	PLEKHO1	pleckstrin homology domain containing O1, transcript variant X1	0.434136	-1.20378	5.35085e-09	yes	down	18.78	8.11667
gene-LOC101111245	LOC101111245	NADH dehydrogenase [ubiquinone] 1 alpha subcomplex assembly factor 4	290.496	8.18237	7.21128e-09	yes	up	0	1.27667
gene-POU6F2	POU6F2	POU class 6 homeobox 2	33.5663	5.06894	7.59356e-09	yes	up	0.0166667	0.626667
gene-HPGDS	HPGDS	hematopoietic prostaglandin D synthase	4.81782	2.26838	9.86921e-09	yes	up	0.38	1.85333
gene-XYLT1	XYLT1	xylosyltransferase 1	0.315254	-1.66541	1.14097e-08	yes	down	5.20667	1.71667
gene-DQB	DQB	boLa class II histocompatibility antigen, DQB*0101 beta chain, transcript variant X1	0.226979	-2.13937	1.22112e-08	yes	down	7.54333	1.69667
gene-COL6A3	COL6A3	collagen type VI alpha 3 chain	0.317361	-1.6558	1.30238e-08	yes	down	139.813	46.1533
gene-COL14A1	COL14A1	collagen type XIV alpha 1 chain, transcript variant X3	0.248244	-2.01017	1.35276e-08	yes	down	32.3867	8.52333
gene-CLEC17A	CLEC17A	C-type lectin domain containing 17A	29.9676	4.90533	1.79567e-08	yes	up	0.05	1.46333
gene-C5AR1	C5AR1	complement C5a receptor 1	0.357675	-1.48328	2.0059e-08	yes	down	8.67667	3.10667
gene-LAMA2	LAMA2	laminin subunit alpha 2, transcript variant X1	0.37128	-1.42942	2.13572e-08	yes	down	32.34	12.3
gene-LOC101111733	LOC101111733	eukaryotic translation initiation factor 2 subunit 2	2.86266	1.51736	2.48058e-08	yes	up	3.06333	12.5067
gene-KCNN4	KCNN4	potassium calcium-activated channel subfamily N member 4	0.082607	-3.59759	2.62696e-08	yes	down	1.33333	0.12
gene-LOC101121216	LOC101121216	serum amyloid A protein-like	0.108603	-3.20286	2.80187e-08	yes	down	91.56	10.5467
gene-NRG2	NRG2	neuregulin 2, transcript variant X2	0.16823	-2.57149	3.02151e-08	yes	down	0.49	0.0833333
gene-PLAUR	PLAUR	plasminogen activator, urokinase receptor, transcript variant X1	0.14129	-2.82327	3.7169e-08	yes	down	4.96	0.746667
gene-TWIST1	TWIST1	twist family bHLH transcription factor 1	2.38418	1.25349	3.89406e-08	yes	up	5.29667	12.7767
gene-LOC101112990	LOC101112990	integrin beta-like protein 1	0.318044	-1.6527	4.20084e-08	yes	down	7.96	2.56
gene-FSIP1	FSIP1	fibrous sheath interacting protein 1, transcript variant X1	0.183518	-2.446	4.45978e-08	yes	down	2.86667	0.693333
gene-SPARCL1	SPARCL1	SPARC like 1	0.296462	-1.75408	4.82074e-08	yes	down	169.903	51.64
gene-PDK4	PDK4	pyruvate dehydrogenase kinase 4	0.128771	-2.95712	5.42158e-08	yes	down	82.8133	10.5633
gene-LYPD1	LYPD1	LY6/PLAUR domain containing 1	5.52387	2.46568	5.4975e-08	yes	up	0.386667	2.08
gene-TMEM59L	TMEM59L	transmembrane protein 59 like, transcript variant X1	0.15501	-2.68957	5.94371e-08	yes	down	5.28667	0.843333
gene-CIDEA	CIDEA	cell death inducing DFFA like effector a, transcript variant X1	4.29983	2.10428	7.07778e-08	yes	up	46.0233	192.103
gene-CLSTN3	CLSTN3	calsyntenin 3	4.98026	2.31622	7.15054e-08	yes	up	3.33667	16.8367
gene-EXTL3	EXTL3	exostosin like glycosyltransferase 3, transcript variant X2	2.65569	1.40909	7.94174e-08	yes	up	5.52	14.6433
gene-COL1A1	COL1A1	collagen type I alpha 1 chain, transcript variant X1	0.350539	-1.51235	8.02392e-08	yes	down	387.543	134.093
gene-CXCL14	CXCL14	C-X-C motif chemokine ligand 14	0.212617	-2.23367	8.91204e-08	yes	down	38.14	8.45667
gene-FREM1	FREM1	FRAS1 related extracellular matrix 1	0.0945103	-3.40338	8.982e-08	yes	down	2.77667	0.276667
gene-IER3	IER3	immediate early response 3	7.1413	2.83619	9.97926e-08	yes	up	3.04667	22.1567
gene-ABCD2	ABCD2	ATP binding cassette subfamily D member 2	3.34731	1.743	1.00972e-07	yes	up	8.15667	27.23
gene-KCNB2	KCNB2	potassium voltage-gated channel subfamily B member 2	4.71063	2.23592	1.0487e-07	yes	up	1.27333	6.09
gene-STC1	STC1	stanniocalcin 1	0.160008	-2.64378	1.14443e-07	yes	down	8.51333	1.45333
gene-LOC101109915	LOC101109915	2'-5'-oligoadenylate synthase 2, transcript variant X1	10.4972	3.39194	1.16142e-07	yes	up	0.0766667	0.87
gene-ADAMTSL2	ADAMTSL2	ADAMTS like 2	0.157652	-2.66518	1.26454e-07	yes	down	1.05333	0.176667
gene-HOXA10	HOXA10	homeobox A10	10.0208	3.32493	1.43153e-07	yes	up	0.13	1.30667
gene-GLYCTK	GLYCTK	glycerate kinase, transcript variant X1	4.72406	2.24003	1.50925e-07	yes	up	4.5	20.9933
gene-CRISPLD2	CRISPLD2	cysteine rich secretory protein LCCL domain containing 2	0.406171	-1.29984	1.5298e-07	yes	down	69.58	28.8
gene-CLEC4A	CLEC4A	C-type lectin domain family 4 member A, transcript variant X2	0.304836	-1.71389	1.62172e-07	yes	down	7.61667	2.37
gene-TRPC4	TRPC4	transient receptor potential cation channel subfamily C member 4	7.70596	2.94597	1.80375e-07	yes	up	0.0766667	0.643333
gene-FADS1	FADS1	fatty acid desaturase 1, transcript variant X1	2.22036	1.15079	1.90395e-07	yes	up	4.82667	10.9133
gene-GALNT6	GALNT6	polypeptide N-acetylgalactosaminyltransferase 6, transcript variant X2	0.194918	-2.35906	2.13367e-07	yes	down	0.516667	0.1
gene-GPRC5A	GPRC5A	G protein-coupled receptor class C group 5 member A	0.136634	-2.87162	2.35311e-07	yes	down	3.05667	0.43
gene-LOC101120001	LOC101120001	apolipoprotein R-like	2.54375	1.34696	2.36455e-07	yes	up	12.87	33.1167
gene-COL12A1	COL12A1	collagen type XII alpha 1 chain, transcript variant X1	0.237432	-2.07441	2.49381e-07	yes	down	55.1333	14.09
gene-LOC114113694	LOC114113694	radical S-adenosyl methionine domain-containing protein 2-like	6.62184	2.72723	2.49894e-07	yes	up	0.396667	2.55
gene-GABBR2	GABBR2	gamma-aminobutyric acid type B receptor subunit 2	3.41094	1.77017	2.55525e-07	yes	up	0.276667	0.98
gene-MMP2	MMP2	matrix metallopeptidase 2	0.414519	-1.27049	2.55662e-07	yes	down	359.127	157.867
gene-SLC25A25	SLC25A25	solute carrier family 25 member 25, transcript variant X1	2.18182	1.12553	2.86674e-07	yes	up	2.40333	5.27
gene-FJX1	FJX1	four-jointed box kinase 1	0.288005	-1.79584	2.87725e-07	yes	down	7.69667	2.27333
gene-LOC114108712	LOC114108712	2'-5'-oligoadenylate synthase 1-like, transcript variant X1	8.03747	3.00674	2.913e-07	yes	up	1.44	11.6133
gene-CAPG	CAPG	capping actin protein, gelsolin like, transcript variant X1	0.317843	-1.65361	3.10882e-07	yes	down	16.3433	5.37
gene-LGALS3	LGALS3	galectin 3	0.346718	-1.52817	3.19231e-07	yes	down	781.023	273.037
gene-PTGS2	PTGS2	prostaglandin-endoperoxide synthase 2	10.0701	3.332	3.37968e-07	yes	up	0.42	4.69667
gene-SERTAD4	SERTAD4	SERTA domain containing 4, transcript variant X1	0.143354	-2.80234	4.45284e-07	yes	down	2.70667	0.44
gene-PECAM1	PECAM1	platelet and endothelial cell adhesion molecule 1, transcript variant X1	0.428784	-1.22168	4.82098e-07	yes	down	117.087	50.9967
gene-TPPP3	TPPP3	tubulin polymerization promoting protein family member 3	0.32526	-1.62033	5.45952e-07	yes	down	147.75	49.6133
gene-COL8A1	COL8A1	collagen type VIII alpha 1 chain, transcript variant X1	0.162252	-2.62369	5.46244e-07	yes	down	38.3433	6.66333
gene-OLFML2B	OLFML2B	olfactomedin like 2B, transcript variant X1	0.347584	-1.52457	5.85144e-07	yes	down	8.00333	2.86
gene-PLXNC1	PLXNC1	plexin C1	0.380472	-1.39414	6.066e-07	yes	down	0.853333	0.33
gene-CRLF1	CRLF1	cytokine receptor like factor 1	0.0810346	-3.62532	6.36208e-07	yes	down	7.45667	0.676667
gene-LOC101112122	LOC101112122	2'-5'-oligoadenylate synthase 1-like, transcript variant X1	6.87811	2.78201	7.35728e-07	yes	up	0.816667	5.34
gene-ITGA5	ITGA5	integrin subunit alpha 5	0.234532	-2.09214	7.93992e-07	yes	down	18.6733	4.58333
gene-PDLIM1	PDLIM1	PDZ and LIM domain 1	0.392499	-1.34924	8.33312e-07	yes	down	27.1733	10.7133
gene-LOC101110181	LOC101110181	2'-5'-oligoadenylate synthase 1	954.352	9.89838	8.37056e-07	yes	up	0	1.31
gene-LOC114109518	LOC114109518	putative 60S ribosomal protein L37a	0.00147472	-9.40535	8.55117e-07	yes	down	402.873	0.623333
gene-LOC101105609	LOC101105609	BOLA class I histocompatibility antigen, alpha chain BL3-7	0.12815	-2.96409	8.61387e-07	yes	down	6.44333	0.816667
gene-LGALS12	LGALS12	galectin 12, transcript variant X1	3.29572	1.72059	9.20499e-07	yes	up	9.61333	31.1467
gene-CYLC1	CYLC1	cylicin 1, transcript variant X1	2.57348	1.36372	9.60563e-07	yes	up	3.18	8.28667
gene-SLC38A3	SLC38A3	solute carrier family 38 member 3, transcript variant X1	0.0660304	-3.92072	9.64716e-07	yes	down	0.32	0.0233333
gene-LOC114109662	LOC114109662	tyrosyl-DNA phosphodiesterase 2-like	0.320659	-1.64089	9.74933e-07	yes	down	1.83667	0.59
gene-TFRC	TFRC	transferrin receptor, transcript variant X2	2.2644	1.17913	9.94068e-07	yes	up	5.46333	12.75
gene-LOC101122330	LOC101122330	F-actin-capping protein subunit alpha-1	0.111828	-3.16065	1.1194e-06	yes	down	3.91333	0.456667
gene-GFRA2	GFRA2	GDNF family receptor alpha 2	4.02126	2.00765	1.23439e-06	yes	up	0.306667	1.22333
gene-MID1IP1	MID1IP1	MID1 interacting protein 1, transcript variant X1	5.23525	2.38826	1.24586e-06	yes	up	57.4233	292.613
gene-GASK1B-2	GASK1B	golgi associated kinase 1B	3.09677	1.63077	1.25318e-06	yes	up	8.67333	27.0667
gene-BGN	BGN	biglycan	0.19359	-2.36893	1.33246e-06	yes	down	132.363	30.2167
gene-GRIN3A	GRIN3A	glutamate ionotropic receptor NMDA type subunit 3A	4.05548	2.01987	1.33538e-06	yes	up	1.77333	7.33
gene-RAMP2	RAMP2	receptor activity modifying protein 2	0.425154	-1.23394	1.40868e-06	yes	down	117.36	50.08
gene-TRAF3IP2	TRAF3IP2	TRAF3 interacting protein 2, transcript variant X1	0.272181	-1.87736	1.43654e-06	yes	down	8.79667	2.49667
gene-TTC29	TTC29	tetratricopeptide repeat domain 29	3.66363	1.87327	1.44165e-06	yes	up	0.243333	0.893333
gene-DGKI	DGKI	diacylglycerol kinase iota, transcript variant X1	0.09932	-3.33177	1.45838e-06	yes	down	1.02667	0.11
gene-GPLD1	GPLD1	glycosylphosphatidylinositol specific phospholipase D1	3.03122	1.5999	1.47307e-06	yes	up	0.616667	1.82
gene-MAP3K15	MAP3K15	mitogen-activated protein kinase kinase kinase 15	7.37469	2.88258	1.55662e-06	yes	up	0.0333333	0.24
gene-LOC114114833	LOC114114833	adhesion G protein-coupled receptor E2-like, transcript variant X1	0.108366	-3.20602	1.71541e-06	yes	down	0.753333	0.0833333
gene-EBP	EBP	EBP cholestenol delta-isomerase, transcript variant X3	2.07151	1.05069	1.8094e-06	yes	up	14.3033	29.9933
gene-CPT1A	CPT1A	carnitine palmitoyltransferase 1A, transcript variant X2	0.24715	-2.01654	1.81505e-06	yes	down	7.61	1.97
gene-PER3	PER3	period circadian regulator 3	2.63172	1.396	1.90584e-06	yes	up	0.916667	2.41667
gene-SERPINE2	SERPINE2	serpin family E member 2, transcript variant X2	0.253684	-1.97889	2.01789e-06	yes	down	14.09	3.81333
gene-RGS3	RGS3	regulator of G protein signaling 3, transcript variant X3	0.467231	-1.09779	2.20838e-06	yes	down	17.5967	6.57
gene-LOC114108739	LOC114108739	guanylate-binding protein 2-like	0.00929598	-6.74918	2.30794e-06	yes	down	4.43667	0.04
gene-EGLN3	EGLN3	egl-9 family hypoxia inducible factor 3	2.67606	1.42011	2.30959e-06	yes	up	8.42333	23.3933
gene-ASPHD2	ASPHD2	aspartate beta-hydroxylase domain containing 2, transcript variant X2	4.41499	2.14241	2.39709e-06	yes	up	0.453333	1.95333
gene-PREX1	PREX1	phosphatidylinositol-3,4,5-trisphosphate dependent Rac exchange factor 1	0.468399	-1.09419	2.45919e-06	yes	down	2.14333	1.04667
gene-IFI30	IFI30	IFI30 lysosomal thiol reductase	0.375314	-1.41383	2.59859e-06	yes	down	6.42	2.43667
gene-TTC7A	TTC7A	tetratricopeptide repeat domain 7A, transcript variant X1	0.320254	-1.64271	2.73605e-06	yes	down	4.69	1.59
gene-APOBR	APOBR	apolipoprotein B receptor	0.355131	-1.49358	2.79308e-06	yes	down	4.39333	1.58333
gene-PROCR	PROCR	protein C receptor, transcript variant X1	0.366993	-1.44617	2.90522e-06	yes	down	25.8467	9.71333
gene-TRIM63	TRIM63	tripartite motif containing 63, transcript variant X1	0.149478	-2.74199	3.04727e-06	yes	down	2.78667	0.426667
gene-LOC101122014	LOC101122014	C-type lectin domain family 2 member D11, transcript variant X6	3.47781	1.79818	3.09969e-06	yes	up	9.64333	35.0667
gene-ADORA2B	ADORA2B	adenosine A2b receptor	0.265091	-1.91544	3.42688e-06	yes	down	7.83	1.82
gene-CD68	CD68	CD68 molecule	0.417138	-1.2614	3.47494e-06	yes	down	13.9567	5.87
gene-NGEF	NGEF	neuronal guanine nucleotide exchange factor, transcript variant X1	0.130989	-2.93249	3.59265e-06	yes	down	1.73667	0.25
gene-LOC101107455	LOC101107455	tRNA-splicing endonuclease subunit Sen15	2.02058	1.01477	3.70899e-06	yes	up	3.06333	6.31667
gene-PERP	PERP	p53 apoptosis effector related to PMP22	0.251365	-1.99215	3.74937e-06	yes	down	7.57	2.01667
gene-INHBB	INHBB	inhibin subunit beta B	0.295991	-1.75638	4.01584e-06	yes	down	4.11333	1.28333
gene-GEM	GEM	GTP binding protein overexpressed in skeletal muscle, transcript variant X1	0.236352	-2.08099	4.04465e-06	yes	down	50.7733	12.72
gene-VIPR1	VIPR1	vasoactive intestinal peptide receptor 1	6.3242	2.66088	4.23525e-06	yes	up	0.11	0.74
gene-CSRNP3	CSRNP3	cysteine and serine rich nuclear protein 3	8.13111	3.02345	4.47215e-06	yes	up	0.0333333	0.273333
gene-ADAMTS4	ADAMTS4	ADAM metallopeptidase with thrombospondin type 1 motif 4	0.126621	-2.98141	4.48929e-06	yes	down	4.56667	0.61
gene-GADD45B	GADD45B	growth arrest and DNA damage inducible beta	0.200675	-2.31707	4.54178e-06	yes	down	12.7333	2.58667
gene-LOC105616883	LOC105616883	L-xylulose reductase	0.134973	-2.88926	4.64768e-06	yes	down	4.14667	0.57
gene-LOC101108419	LOC101108419	glycine N-acyltransferase-like, transcript variant X1	88.016	6.45969	4.72095e-06	yes	up	0.00333333	0.22
gene-LOC101119226	LOC101119226	ly-6/neurotoxin-like protein 1, transcript variant X2	4.32435	2.11248	4.73835e-06	yes	up	1.22333	5.23333
gene-SDR42E1	SDR42E1	short chain dehydrogenase/reductase family 42E, member 1, transcript variant X3	2.85201	1.51198	4.89747e-06	yes	up	1.02333	3.04333
gene-SCPEP1	SCPEP1	serine carboxypeptidase 1	0.399054	-1.32534	5.15396e-06	yes	down	68.05	27.1467
gene-PAPSS2	PAPSS2	3'-phosphoadenosine 5'-phosphosulfate synthase 2	0.259449	-1.94648	5.15837e-06	yes	down	2.15333	0.586667
gene-ZFAND5	ZFAND5	zinc finger AN1-type containing 5	0.38609	-1.37299	5.19118e-06	yes	down	112.643	41.56
gene-FHL1	FHL1	four and a half LIM domains 1, transcript variant X1	0.252944	-1.98311	5.24918e-06	yes	down	584.4	156.303
gene-LOC101114456	LOC101114456	C4b-binding protein alpha chain-like	2.74702	1.45787	5.44985e-06	yes	up	3.01	8.54
gene-OTULINL	OTULINL	OTU deubiquitinase with linear linkage specificity like	0.324772	-1.6225	5.77318e-06	yes	down	9.71667	3.27
gene-ETS2	ETS2	ETS proto-oncogene 2, transcription factor, transcript variant X1	0.334515	-1.57986	5.87733e-06	yes	down	8.27	2.87333
gene-TGM2	TGM2	transglutaminase 2, transcript variant X2	0.349344	-1.51728	6.08195e-06	yes	down	6.89333	2.38
gene-PACSIN2	PACSIN2	protein kinase C and casein kinase substrate in neurons 2, transcript variant X1	0.424447	-1.23635	6.9498e-06	yes	down	29.4867	12.88
gene-PTX3	PTX3	pentraxin 3	0.0126587	-6.30373	7.05094e-06	yes	down	29.5967	0.41
gene-PRDM5	PRDM5	PR/SET domain 5, transcript variant X5	0.389559	-1.36008	7.14245e-06	yes	down	3.18333	1.26333
gene-GBP6	GBP6	guanylate binding protein family member 6	0.274747	-1.86382	7.2605e-06	yes	down	2.30667	0.633333
gene-TUBA1A	TUBA1A	tubulin alpha 1a, transcript variant X1	2.34066	1.22691	7.28929e-06	yes	up	110.717	270.417
gene-SLC41A2	SLC41A2	solute carrier family 41 member 2, transcript variant X2	0.418407	-1.25702	8.20503e-06	yes	down	4.07333	1.75
gene-NLRP3	NLRP3	NLR family pyrin domain containing 3, transcript variant X2	0.34381	-1.54031	8.27956e-06	yes	down	1.59	0.543333
gene-DKK3	DKK3	dickkopf WNT signaling pathway inhibitor 3	0.239318	-2.063	8.28139e-06	yes	down	18.64	4.76667
gene-CBX6	CBX6	chromobox 6	2.72243	1.4449	8.60441e-06	yes	up	10.0667	27.51
gene-SFRP1	SFRP1	secreted frizzled related protein 1	0.152549	-2.71266	8.73468e-06	yes	down	7.69667	1.28
gene-KCTD19	KCTD19	potassium channel tetramerization domain containing 19	0.129404	-2.95005	8.9527e-06	yes	down	1.08333	0.15
gene-LOC101108197	LOC101108197	NBL1, DAN family BMP antagonist, transcript variant X2	0.423374	-1.24	9.75289e-06	yes	down	79.28	34.66
gene-NRN1	NRN1	neuritin 1	0.140215	-2.83429	1.0229e-05	yes	down	0.826667	0.12
gene-NPHS2	NPHS2	NPHS2 stomatin family member, podocin	45.3597	5.50334	1.07269e-05	yes	up	0.00666667	0.313333
gene-CHAD	CHAD	chondroadherin	0.171055	-2.54747	1.07685e-05	yes	down	1.43333	0.243333
gene-IL27RA	IL27RA	interleukin 27 receptor subunit alpha	0.279578	-1.83868	1.08341e-05	yes	down	10.52	3.03
gene-SLA	SLA	Src like adaptor, transcript variant X1	0.277165	-1.85118	1.10245e-05	yes	down	1.08333	0.31
gene-LTBP1	LTBP1	latent transforming growth factor beta binding protein 1, transcript variant X1	0.332108	-1.59028	1.12468e-05	yes	down	16.2967	5.42333
gene-C1QTNF6	C1QTNF6	C1q and TNF related 6	0.383136	-1.38407	1.13086e-05	yes	down	2.12	0.83
gene-GALNT5	GALNT5	polypeptide N-acetylgalactosaminyltransferase 5	0.327331	-1.61118	1.13306e-05	yes	down	0.683333	0.226667
gene-FAM49B	FAM49B	family with sequence similarity 49 member B, transcript variant X1	2.6469	1.4043	1.223e-05	yes	up	17.88	47.66
gene-MYO1E	MYO1E	myosin IE	0.422097	-1.24435	1.31526e-05	yes	down	11.2	4.89667
gene-LRRFIP1	LRRFIP1	LRR binding FLII interacting protein 1, transcript variant X17	0.386779	-1.37042	1.40648e-05	yes	down	46.53	18.78
gene-CXCL16	CXCL16	C-X-C motif chemokine ligand 16, transcript variant X1	0.409184	-1.28918	1.42046e-05	yes	down	11.3833	4.73333
gene-LOC105602911	LOC105602911	2'-5'-oligoadenylate synthase 1	5.38139	2.42798	1.45027e-05	yes	up	1.38333	7.12333
gene-MN1	MN1	MN1 proto-oncogene, transcriptional regulator	0.268884	-1.89495	1.47456e-05	yes	down	2.54667	0.723333
gene-LOC101115614	LOC101115614	natural resistance-associated macrophage protein 2, transcript variant X1	0.32356	-1.6279	1.47786e-05	yes	down	2.02667	0.683333
gene-GRB10	GRB10	growth factor receptor bound protein 10, transcript variant X1	0.419648	-1.25275	1.51328e-05	yes	down	4.67	2
gene-LOC101117554	LOC101117554	tumor necrosis factor receptor superfamily member 12A	0.163959	-2.6086	1.5281e-05	yes	down	29.6667	5.07667
gene-IGFBP6	IGFBP6	insulin like growth factor binding protein 6	0.499692	-1.00089	1.55095e-05	yes	down	113.14	57.8033
gene-CD44	CD44	CD44 molecule (Indian blood group), transcript variant X1	0.25581	-1.96686	1.55997e-05	yes	down	63.35	17.1833
gene-FAM180A	FAM180A	family with sequence similarity 180 member A	0.143675	-2.79912	1.56386e-05	yes	down	7.74	1.23333
gene-FGFRL1	FGFRL1	fibroblast growth factor receptor like 1	2.00562	1.00404	1.56562e-05	yes	up	45.2533	91.2933
gene-LOC101122744	LOC101122744	ephrin type-A receptor 3	6.32252	2.6605	1.6521e-05	yes	up	0.246667	1.54667
gene-PTPRK	PTPRK	protein tyrosine phosphatase, receptor type K, transcript variant X1	0.398566	-1.32711	1.66341e-05	yes	down	2.34	0.946667
gene-CLEC4D	CLEC4D	C-type lectin domain family 4 member D, transcript variant X1	0.185486	-2.43062	1.68414e-05	yes	down	2.31	0.436667
gene-FKBP5	FKBP5	FKBP prolyl isomerase 5, transcript variant X4	0.206961	-2.27257	1.72641e-05	yes	down	180.327	36.9933
gene-LGI1	LGI1	leucine rich glioma inactivated 1, transcript variant X1	7.47298	2.90168	1.74458e-05	yes	up	1.41667	11.63
gene-BCHE	BCHE	butyrylcholinesterase	3.25457	1.70247	1.75186e-05	yes	up	3.8	12.58
gene-ENPP1	ENPP1	ectonucleotide pyrophosphatase/phosphodiesterase 1	0.39214	-1.35056	1.84226e-05	yes	down	13.92	5.67667
gene-LOC105612575	LOC105612575	scavenger receptor cysteine-rich type 1 protein M130, transcript variant X3	0.355341	-1.49272	1.88984e-05	yes	down	28.4033	10.0133
gene-CPM	CPM	carboxypeptidase M	0.38305	-1.3844	1.89595e-05	yes	down	5.17333	2.01667
gene-RSAD2	RSAD2	radical S-adenosyl methionine domain containing 2	5.87291	2.55408	1.90869e-05	yes	up	0.533333	2.99667
gene-SLC16A1	SLC16A1	solute carrier family 16 member 1	2.52306	1.33517	1.91424e-05	yes	up	15.2467	38.5667
gene-LOC114117545	LOC114117545	serine palmitoyltransferase 3	2.27508	1.18592	1.94353e-05	yes	up	1.39333	3.17
gene-TIAM2	TIAM2	T cell lymphoma invasion and metastasis 2, transcript variant X1	0.227265	-2.13756	1.97043e-05	yes	down	1.71333	0.406667
gene-ANK3	ANK3	ankyrin 3, transcript variant X1	0.316713	-1.65875	2.03655e-05	yes	down	0.656667	0.2
gene-ABCB1	ABCB1	ATP-binding cassette, sub-family B (MDR/TAP), member 1	2.59713	1.37692	2.12943e-05	yes	up	0.653333	1.69333
gene-GGH	GGH	gamma-glutamyl hydrolase	2.57026	1.36192	2.13704e-05	yes	up	10.5767	27.18
gene-ADAMTSL4	ADAMTSL4	ADAMTS like 4, transcript variant X4	0.446623	-1.16287	2.15725e-05	yes	down	11.91	5.46333
gene-DNAH1	DNAH1	dynein axonemal heavy chain 1	6.77582	2.76039	2.21037e-05	yes	up	0.0466667	0.366667
gene-FHOD1	FHOD1	formin homology 2 domain containing 1	0.241534	-2.0497	2.21458e-05	yes	down	5.37333	1.32333
gene-ST3GAL4	ST3GAL4	ST3 beta-galactoside alpha-2,3-sialyltransferase 4, transcript variant X1	0.470259	-1.08847	2.29003e-05	yes	down	7.04667	3.36333
gene-MX1	MX1	MX dynamin like GTPase 1	5.08817	2.34715	2.30605e-05	yes	up	1.39	6.77
gene-LOC114114520	LOC114114520	vasculin, transcript variant X1	0.488431	-1.03377	2.32069e-05	yes	down	9.00333	4.53
gene-AEBP1	AEBP1	AE binding protein 1	0.338567	-1.56249	2.34304e-05	yes	down	21.56	7.66667
gene-LOC101102413	LOC101102413	haptoglobin	0.0629313	-3.99008	2.35531e-05	yes	down	415.747	27.2233
gene-LOC101111694	LOC101111694	BOLA class I histocompatibility antigen, alpha chain BL3-7-like	0.267717	-1.90122	2.45595e-05	yes	down	6.21	4.23
gene-CDA	CDA	cytidine deaminase	0.126168	-2.98658	2.52658e-05	yes	down	2.48	0.336667
gene-AFAP1L2	AFAP1L2	actin filament associated protein 1 like 2, transcript variant X1	0.352489	-1.50435	2.54722e-05	yes	down	4.53	1.64
gene-EEF2K	EEF2K	eukaryotic elongation factor 2 kinase, transcript variant X2	0.395278	-1.33906	2.609e-05	yes	down	16.8433	6.94667
gene-RGS2	RGS2	regulator of G protein signaling 2	3.10127	1.63286	2.63481e-05	yes	up	3.3	10.15
gene-PAPLN	PAPLN	papilin, proteoglycan like sulfated glycoprotein	0.354726	-1.49522	2.72737e-05	yes	down	1.78	0.65
gene-TPPP	TPPP	tubulin polymerization promoting protein	0.283096	-1.82063	2.72779e-05	yes	down	8.09333	2.37333
gene-TTC39C	TTC39C	tetratricopeptide repeat domain 39C	0.372616	-1.42424	2.74315e-05	yes	down	0.95	0.37
gene-AMIGO2	AMIGO2	adhesion molecule with Ig like domain 2	0.367302	-1.44496	2.93011e-05	yes	down	1.5	0.57
gene-LOC114115646	LOC114115646	serine/threonine-protein kinase TAO3	0.158202	-2.66016	2.96888e-05	yes	down	1.28667	0.21
gene-LOC101115172	LOC101115172	carbonyl reductase [NADPH] 1-like	3.93552	1.97656	2.99065e-05	yes	up	40.5967	156.657
gene-ACBD4	ACBD4	acyl-CoA binding domain containing 4, transcript variant X1	2.48561	1.3136	3.01178e-05	yes	up	8.42667	21.2667
gene-NFATC2	NFATC2	nuclear factor of activated T cells 2, transcript variant X4	0.210537	-2.24785	3.26172e-05	yes	down	5.98667	1.31667
gene-DIO3	DIO3	iodothyronine deiodinase 3	0.0827283	-3.59548	3.27944e-05	yes	down	1.23	0.103333
gene-CLMP	CLMP	CXADR like membrane protein, transcript variant X1	0.410276	-1.28533	3.54261e-05	yes	down	6.97667	2.95667
gene-IFIT1	IFIT1	interferon induced protein with tetratricopeptide repeats 1	3.74898	1.9065	3.56331e-05	yes	up	2.86	10.4167
gene-FOSL2	FOSL2	FOS like 2, AP-1 transcription factor subunit, transcript variant X1	0.323345	-1.62886	3.64455e-05	yes	down	33.8067	10.85
gene-PCP4L1	PCP4L1	Purkinje cell protein 4 like 1	0.350987	-1.51051	3.70295e-05	yes	down	2.54	0.893333
gene-NRXN1	NRXN1	neurexin 1, transcript variant X1	0.0221886	-5.49404	3.70504e-05	yes	down	2.6	0.0833333
gene-NUDT4	NUDT4	nudix hydrolase 4, transcript variant X1	0.254316	-1.97531	3.85225e-05	yes	down	31.2833	8.48667
gene-FSTL5	FSTL5	follistatin like 5	14.9778	3.90475	3.85229e-05	yes	up	0.02	0.323333
gene-TMEM121B	TMEM121B	transmembrane protein 121B	7.88671	2.97942	3.87676e-05	yes	up	0.0166667	0.126667
gene-KCNJ14	KCNJ14	potassium voltage-gated channel subfamily J member 14	3.88265	1.95704	3.93675e-05	yes	up	0.226667	0.866667
gene-LOC101106227	LOC101106227	serine palmitoyltransferase small subunit A	0.153913	-2.69982	4.01217e-05	yes	down	5.09667	0.78
gene-LOC114114084	LOC114114084	cytochrome P450 2D14-like, transcript variant X3	2.58339	1.36926	4.11376e-05	yes	up	13.6133	35.4933
gene-LOC114117992	LOC114117992	cytochrome P450 2B11-like	3.09542	1.63014	4.19825e-05	yes	up	7.99333	25.9
gene-FAM107A	FAM107A	family with sequence similarity 107 member A, transcript variant X1	0.360459	-1.47209	4.2773e-05	yes	down	14.0933	5.07333
gene-STOX2	STOX2	storkhead box 2, transcript variant X1	2.15019	1.10446	4.43215e-05	yes	up	0.346667	0.756667
gene-IFI44	IFI44	interferon induced protein 44, transcript variant X1	3.17375	1.66619	4.49546e-05	yes	up	0.576667	1.59
gene-EMP3	EMP3	epithelial membrane protein 3, transcript variant X3	0.316512	-1.65967	4.50365e-05	yes	down	85.7633	27.9633
gene-KCNH3	KCNH3	potassium voltage-gated channel subfamily H member 3, transcript variant X1	7.58939	2.92398	4.51193e-05	yes	up	0.193333	1.41667
gene-BMP5	BMP5	bone morphogenetic protein 5	2.9592	1.56521	4.61476e-05	yes	up	5.40333	16.62
gene-KIF26B	KIF26B	kinesin family member 26B	2.82348	1.49747	4.67324e-05	yes	up	0.14	0.393333
gene-TTC24	TTC24	tetratricopeptide repeat domain 24, transcript variant X2	15.8758	3.98875	4.71303e-05	yes	up	0.02	0.276667
gene-BEND6	BEND6	BEN domain containing 6	0.230698	-2.11592	4.74618e-05	yes	down	0.946667	0.226667
gene-FOSL1	FOSL1	FOS like 1, AP-1 transcription factor subunit	0.0864528	-3.53194	4.75993e-05	yes	down	1.18667	0.11
gene-PTPRD	PTPRD	protein tyrosine phosphatase, receptor type D, transcript variant X1	0.399276	-1.32454	5.14784e-05	yes	down	4.31333	1.81667
gene-SLC39A14	SLC39A14	solute carrier family 39 member 14, transcript variant X1	0.332385	-1.58907	5.22899e-05	yes	down	5.23	1.79333
gene-LOC101120574	LOC101120574	A disintegrin and metalloproteinase with thrombospondin motifs 2	0.461876	-1.11442	5.26869e-05	yes	down	13.9167	6.61
gene-LOC114114064	LOC114114064	C-type lectin domain family 4 member E-like	0.0180494	-5.7919	5.30614e-05	yes	down	0.523333	0.00666667
gene-RBM11	RBM11	RNA binding motif protein 11, transcript variant X1	2.52359	1.33548	5.51687e-05	yes	up	0.636667	1.65
gene-XDH	XDH	xanthine dehydrogenase, transcript variant X1	0.0128852	-6.27814	5.53794e-05	yes	down	0.0533333	0
gene-FAM84A	FAM84A	family with sequence similarity 84 member A, transcript variant X2	5.41282	2.43638	5.63567e-05	yes	up	2.62	14.04
gene-CLEC14A	CLEC14A	C-type lectin domain containing 14A	0.492597	-1.02152	5.83892e-05	yes	down	26.1367	12.8667
gene-SLC14A1	SLC14A1	solute carrier family 14 member 1 (Kidd blood group), transcript variant X4	4.80375	2.26416	6.01085e-05	yes	up	0.313333	1.16
gene-POSTN	POSTN	periostin, transcript variant X1	0.238018	-2.07086	6.12402e-05	yes	down	69	17.1233
gene-RASSF3	RASSF3	Ras association domain family member 3	0.493457	-1.019	6.13073e-05	yes	down	15.2933	7.67333
gene-MCOLN3	MCOLN3	mucolipin 3, transcript variant X1	5.88179	2.55625	6.23623e-05	yes	up	0.17	1.09333
gene-INSYN2	INSYN2	inhibitory synaptic factor 2A, transcript variant X2	4.03729	2.01339	6.29802e-05	yes	up	0.17	0.713333
gene-LOC114108699	LOC114108699	transcription elongation factor A N-terminal and central domain-containing protein-like, transcript variant X2	2.65721	1.40991	6.31941e-05	yes	up	0.613333	1.64667
gene-PTGIS	PTGIS	prostaglandin I2 synthase, transcript variant X1	0.402683	-1.31228	6.38391e-05	yes	down	9.5	4.00667
gene-LANCL3	LANCL3	LanC like 3	0.288004	-1.79584	6.42009e-05	yes	down	0.786667	0.236667
gene-MVD	MVD	mevalonate diphosphate decarboxylase	2.94074	1.55618	6.59943e-05	yes	up	8.78667	26.13
gene-ADAM8	ADAM8	ADAM metallopeptidase domain 8, transcript variant X1	0.376611	-1.40885	6.84003e-05	yes	down	0.683333	0.266667
gene-THEM5	THEM5	thioesterase superfamily member 5	4.4594	2.15685	6.84213e-05	yes	up	0.576667	2.64667
gene-HYI	HYI	hydroxypyruvate isomerase (putative), transcript variant X1	2.27348	1.1849	6.92194e-05	yes	up	11.4	25.95
gene-FAM81A	FAM81A	family with sequence similarity 81 member A, transcript variant X1	3.19146	1.67422	6.94825e-05	yes	up	0.333333	1.10333
gene-LOC101114082	LOC101114082	annexin A8	0.311048	-1.68479	6.97625e-05	yes	down	81.0367	26.8933
gene-SPECC1	SPECC1	sperm antigen with calponin homology and coiled-coil domains 1	0.467723	-1.09628	7.17126e-05	yes	down	4.16333	1.95667
gene-PDLIM3	PDLIM3	PDZ and LIM domain 3, transcript variant X1	0.233315	-2.09965	7.19413e-05	yes	down	12.6033	3.13
gene-PKP2	PKP2	plakophilin 2	2.72662	1.44712	7.30691e-05	yes	up	1.32333	3.71333
gene-COL1A2	COL1A2	collagen type I alpha 2 chain	0.455664	-1.13396	7.41652e-05	yes	down	328.9	153.36
gene-KLHL6	KLHL6	kelch like family member 6	0.379334	-1.39846	7.52118e-05	yes	down	0.38	0.153333
gene-ASGR1	ASGR1	asialoglycoprotein receptor 1, transcript variant X1	3.30819	1.72604	7.64596e-05	yes	up	27.14	91.0333
gene-NNAT	NNAT	neuronatin, transcript variant X1	3.66265	1.87289	7.64727e-05	yes	up	6.81667	24.7467
gene-C1QTNF7	C1QTNF7	C1q and TNF related 7, transcript variant X1	0.366766	-1.44707	7.80926e-05	yes	down	9.65333	3.66667
gene-PAPPA	PAPPA	pappalysin 1	0.169108	-2.56399	7.97863e-05	yes	down	0.77	0.14
gene-LOC101109397	LOC101109397	histone H1.3	2.36594	1.24241	8.05561e-05	yes	up	23.02	54.9067
gene-GPX3	GPX3	glutathione peroxidase 3	0.377207	-1.40657	8.123e-05	yes	down	398.603	153.283
gene-ITGB8	ITGB8	integrin subunit beta 8, transcript variant X1	2.33161	1.22133	8.3082e-05	yes	up	1.06333	2.57
gene-PRG4	PRG4	proteoglycan 4	0.233193	-2.1004	8.31894e-05	yes	down	6.86333	0.87
gene-LOC101108423	LOC101108423	zinc finger CCHC-type and RNA-binding motif-containing protein 1	0.00146457	-9.41531	9.00961e-05	yes	down	1.78333	0
gene-SIX4	SIX4	SIX homeobox 4	0.197509	-2.34001	9.10573e-05	yes	down	0.383333	0.08
gene-LPL	LPL	lipoprotein lipase	2.70679	1.43658	9.11954e-05	yes	up	446.18	1193.03
gene-LOC101118164	LOC101118164	L-threonine 3-dehydrogenase, mitochondrial	4.80164	2.26353	9.27815e-05	yes	up	18.3233	85.0333
gene-PPTC7	PPTC7	PTC7 protein phosphatase homolog	0.35903	-1.47782	9.46858e-05	yes	down	8.52667	3.13
gene-DGKA	DGKA	diacylglycerol kinase alpha, transcript variant X1	0.386339	-1.37206	9.59513e-05	yes	down	6.02	2.36333
gene-P4HA3	P4HA3	prolyl 4-hydroxylase subunit alpha 3, transcript variant X1	0.0474392	-4.39778	9.67112e-05	yes	down	4.3	0.23
gene-CPAMD8	CPAMD8	C3 and PZP like alpha-2-macroglobulin domain containing 8	12.9331	3.693	9.76072e-05	yes	up	0.0166667	0.2
gene-LOC101123010	LOC101123010	stefin-C	0.176666	-2.5009	0.000100454	yes	down	3.17333	0.596667
gene-HKDC1	HKDC1	hexokinase domain containing 1, transcript variant X1	4.8407	2.27522	0.00010308	yes	up	0.0366667	0.193333
gene-CYP2A6	CYP2A6	cytochrome P450 2A6	4.32539	2.11283	0.000103279	yes	up	0.16	0.706667
gene-MKX	MKX	mohawk homeobox, transcript variant X1	0.148737	-2.74916	0.000103427	yes	down	1.14667	0.196667
gene-SLC3A2	SLC3A2	solute carrier family 3 member 2	0.345947	-1.53138	0.000104037	yes	down	37.0933	13.2567
gene-SPRED3	SPRED3	sprouty related EVH1 domain containing 3	0.203263	-2.29858	0.000104138	yes	down	0.326667	0.07
gene-BCAT1	BCAT1	branched chain amino acid transaminase 1, transcript variant X1	0.076623	-3.70608	0.000105659	yes	down	0.606667	0.0566667
gene-TSPAN18	TSPAN18	tetraspanin 18, transcript variant X3	2.24156	1.1645	0.000106685	yes	up	6.14667	13.75
gene-BHLHE40	BHLHE40	basic helix-loop-helix family member e40	2.33235	1.22178	0.00011026	yes	up	7.12667	16.5733
gene-MYC	MYC	MYC proto-oncogene, bHLH transcription factor	0.442394	-1.1766	0.000116351	yes	down	26.5133	11.8767
gene-LOC101122400	LOC101122400	probable 2-ketogluconate reductase, transcript variant X3	3.31427	1.72869	0.000116711	yes	up	0.223333	0.723333
gene-CTHRC1	CTHRC1	collagen triple helix repeat containing 1	0.329059	-1.60358	0.00011886	yes	down	3.76	1.27667
gene-PTPRT	PTPRT	protein tyrosine phosphatase, receptor type T	4.04862	2.01743	0.000121633	yes	up	2.08	8.74
gene-HSD3B7	HSD3B7	hydroxy-delta-5-steroid dehydrogenase, 3 beta- and steroid delta-isomerase 7, transcript variant X1	0.454929	-1.13629	0.000121952	yes	down	9.02333	4.26
gene-LOC101113122	LOC101113122	CD5 antigen-like	18.2544	4.19017	0.000129046	yes	up	0.0166667	0.286667
gene-ATP5MC1	ATP5MC1	ATP synthase membrane subunit c locus 1, transcript variant X1	2.43202	1.28216	0.000129058	yes	up	15.7067	37.74
gene-ISG15	ISG15	ISG15 ubiquitin-like modifier	7.50074	2.90703	0.000130097	yes	up	0.926667	6.60333
gene-MYH7B	MYH7B	myosin heavy chain 7B, transcript variant X2	2.69579	1.43071	0.000130958	yes	up	0.16	0.44
gene-ITPRIP	ITPRIP	inositol 1,4,5-trisphosphate receptor interacting protein, transcript variant X1	0.327274	-1.61143	0.000131003	yes	down	5.90667	1.9
gene-SALL4	SALL4	spalt like transcription factor 4, transcript variant X1	6.41514	2.68148	0.000131591	yes	up	0.07	0.42
gene-MEDAG	MEDAG	mesenteric estrogen dependent adipogenesis	0.265041	-1.91571	0.000131622	yes	down	213.547	59.4167
gene-SRPX	SRPX	sushi repeat containing protein X-linked, transcript variant X1	0.411855	-1.27979	0.000134535	yes	down	10.64	4.55333
gene-MMP17	MMP17	matrix metallopeptidase 17	4.38821	2.13363	0.000136134	yes	up	0.136667	0.613333
gene-LOC101120367	LOC101120367	guanylate-binding protein 5, transcript variant X1	2.42211	1.27626	0.000142018	yes	up	1.30667	3.26333
gene-SBK1	SBK1	SH3 domain binding kinase 1, transcript variant X2	3.0926	1.62882	0.000142035	yes	up	0.66	2.01
gene-JAM3	JAM3	junctional adhesion molecule 3	0.283238	-1.81991	0.000142064	yes	down	16.63	4.69
gene-LOC105604171	LOC105604171	serum amyloid A protein-like	0.164149	-2.60692	0.000148706	yes	down	36.9133	6.43
gene-ADAMTS19	ADAMTS19	ADAM metallopeptidase with thrombospondin type 1 motif 19	3.83041	1.9375	0.00014892	yes	up	0.123333	0.48
gene-RPS25	RPS25	ribosomal protein S25	2.38043	1.25122	0.000150139	yes	up	39.0533	93.0267
gene-NUMBL	NUMBL	NUMB like endocytic adaptor protein, transcript variant X1	0.35192	-1.50668	0.00015132	yes	down	4.68333	1.71333
gene-SPRY3	SPRY3	sprouty RTK signaling antagonist 3	3.46219	1.79169	0.000155571	yes	up	0.696667	2.45333
gene-FAP	FAP	fibroblast activation protein alpha	0.452865	-1.14285	0.000156095	yes	down	29.1367	13.73
gene-SPOCK1	SPOCK1	SPARC (osteonectin), cwcv and kazal like domains proteoglycan 1, transcript variant X1	0.257766	-1.95587	0.000161867	yes	down	0.226667	0.0566667
gene-ADAMTS3	ADAMTS3	ADAM metallopeptidase with thrombospondin type 1 motif 3	0.209925	-2.25206	0.000165164	yes	down	0.286667	0.0633333
gene-MYO1D	MYO1D	myosin ID, transcript variant X2	0.401979	-1.31481	0.000166084	yes	down	4.72	2.03
gene-SLC18A2	SLC18A2	solute carrier family 18 member A2	0.198594	-2.33211	0.000169166	yes	down	0.436667	0.09
gene-PAFAH2	PAFAH2	platelet activating factor acetylhydrolase 2, transcript variant X2	2.46313	1.30049	0.00016922	yes	up	4.88333	11.9767
gene-NCS1	NCS1	neuronal calcium sensor 1	0.483624	-1.04804	0.000169853	yes	down	1.81333	0.906667
gene-LOC101106409	LOC101106409	acyl-coenzyme A amino acid N-acyltransferase 2-like	5.38142	2.42799	0.000173133	yes	up	0.0733333	0.426667
gene-PPP2R5A	PPP2R5A	protein phosphatase 2 regulatory subunit B'alpha, transcript variant X1	2.04924	1.03509	0.000177933	yes	up	62.89	128.873
gene-EEF1B2	EEF1B2	eukaryotic translation elongation factor 1 beta 2	0.03044	-5.03789	0.000179528	yes	down	100.357	3.05667
gene-SLC7A6	SLC7A6	solute carrier family 7 member 6, transcript variant X3	0.232252	-2.10624	0.000180477	yes	down	1.74	0.423333
gene-AKT3	AKT3	AKT serine/threonine kinase 3	0.486932	-1.03821	0.000180603	yes	down	15.4733	7.7
gene-PLXNA4	PLXNA4	plexin A4	3.5325	1.82069	0.000182227	yes	up	0.37	1.36
gene-HSPA6	HSPA6	heat shock protein family A (Hsp70) member 6	0.163364	-2.61384	0.000187675	yes	down	1.36333	0.243333
gene-EVA1C	EVA1C	eva-1 homolog C, transcript variant X1	0.373804	-1.41965	0.000194866	yes	down	1.84667	0.72
gene-MICAL2	MICAL2	microtubule associated monooxygenase, calponin and LIM domain containing 2	0.334632	-1.57935	0.000196975	yes	down	1.92	0.666667
gene-LOC101105064	LOC101105064	purine nucleoside phosphorylase	0.359403	-1.47633	0.000203381	yes	down	8.32	3.09333
gene-COL11A1	COL11A1	collagen type XI alpha 1 chain, transcript variant X1	0.0254005	-5.299	0.00020795	yes	down	0.973333	0.0266667
gene-SEC14L3	SEC14L3	SEC14 like lipid binding 3	2.99781	1.58391	0.000209036	yes	up	1.58667	4.82333
gene-BTG3	BTG3	BTG anti-proliferation factor 3, transcript variant X1	2.27682	1.18702	0.000210072	yes	up	20.1067	47.55
gene-DHX58	DHX58	DExH-box helicase 58, transcript variant X1	2.73191	1.44991	0.000214561	yes	up	0.426667	1.17333
gene-HYAL2	HYAL2	hyaluronidase 2, transcript variant X1	0.279381	-1.83969	0.000215341	yes	down	12.2367	3.46667
gene-IL1R1	IL1R1	interleukin 1 receptor type 1, transcript variant X5	0.409348	-1.2886	0.000215931	yes	down	15.1867	6.51333
gene-RNF19B	RNF19B	ring finger protein 19B, transcript variant X1	0.487674	-1.03601	0.000222224	yes	down	14.1	7.07333
gene-LOC100191064	LOC100191064	antigen WC1.1	6.62626	2.72819	0.000223279	yes	up	0.12	0.826667
gene-SLC26A2	SLC26A2	solute carrier family 26 member 2	0.289064	-1.79054	0.000223313	yes	down	2.84333	0.866667
gene-SOX9	SOX9	SRY-box 9	0.322216	-1.6339	0.000229334	yes	down	2.49333	0.85
gene-CBX4	CBX4	chromobox 4	2.12391	1.08672	0.000232266	yes	up	2.56667	5.56
gene-NOD2	NOD2	nucleotide binding oligomerization domain containing 2, transcript variant X1	0.205289	-2.28427	0.00023306	yes	down	1.08667	0.23
gene-CGNL1	CGNL1	cingulin like 1, transcript variant X3	0.463442	-1.10954	0.000233639	yes	down	5.14333	2.45333
gene-SH3BGRL2	SH3BGRL2	SH3 domain binding glutamate rich protein like 2	2.55785	1.35493	0.000237399	yes	up	1.46	3.77667
gene-APMAP	APMAP	adipocyte plasma membrane associated protein	2.81197	1.49158	0.000238404	yes	up	46.9233	129.297
gene-IFT52	IFT52	intraflagellar transport 52, transcript variant X2	3.06926	1.61789	0.000239811	yes	up	13.7433	44.1967
gene-WNT2	WNT2	Wnt family member 2	0.335601	-1.57518	0.000244706	yes	down	4.99667	1.70667
gene-DACT3	DACT3	dishevelled binding antagonist of beta catenin 3	2.9411	1.55636	0.00024616	yes	up	0.576667	1.74333
gene-NXPE3	NXPE3	neurexophilin and PC-esterase domain family member 3, transcript variant X2	0.357552	-1.48377	0.00026194	yes	down	0.91	0.34
gene-UGP2	UGP2	UDP-glucose pyrophosphorylase 2, transcript variant X1	0.4899	-1.02944	0.000263238	yes	down	63.9633	32.8467
gene-OLFM1	OLFM1	olfactomedin 1, transcript variant X1	0.406914	-1.2972	0.00026665	yes	down	1.93	0.786667
gene-EXTL2	EXTL2	exostosin like glycosyltransferase 2, transcript variant X1	2.60228	1.37978	0.000268825	yes	up	0.54	1.39333
gene-DUOX1	DUOX1	dual oxidase 1	0.0335606	-4.89709	0.000270671	yes	down	0.0733333	0
gene-LOC101110257	LOC101110257	serine palmitoyltransferase 3	3.02643	1.59761	0.000271698	yes	up	2.01667	6.04
gene-ADGRG2	ADGRG2	adhesion G protein-coupled receptor G2	0.201025	-2.31455	0.000271836	yes	down	1.5	0.333333
gene-TGFB1	TGFB1	transforming growth factor beta 1, transcript variant X1	0.483809	-1.04749	0.000273377	yes	down	3.93333	1.86667
gene-DACT2	DACT2	dishevelled binding antagonist of beta catenin 2	3.16166	1.66068	0.00027772	yes	up	0.693333	2.17333
gene-LOC101122940	LOC101122940	alpha-2-macroglobulin, transcript variant X1	2.54141	1.34563	0.00028533	yes	up	9.63	24.7733
gene-LOC114108708	LOC114108708	glutathione S-transferase Mu 1-like	3.07559	1.62086	0.000285689	yes	up	4.40333	14.16
gene-DDX58	DDX58	DExD/H-box helicase 58	2.06234	1.04429	0.000286517	yes	up	2.41667	4.97667
gene-LOC114110089	LOC114110089	ephrin type-A receptor 3-like	6.7739	2.75999	0.000286664	yes	up	0.19	1.28333
gene-IGSF9B	IGSF9B	immunoglobulin superfamily member 9B	0.0233551	-5.42012	0.00029315	yes	down	0.06	0
gene-ACTN2	ACTN2	actinin alpha 2	0.158939	-2.65345	0.0002948	yes	down	0.173333	0.03
gene-LOC101110185	LOC101110185	histone H2B type 1	2.33082	1.22084	0.000297545	yes	up	14.7967	35.2833
gene-QPCT	QPCT	glutaminyl-peptide cyclotransferase	2.40073	1.26347	0.000304565	yes	up	6.10333	14.9367
gene-LOC101103187	LOC101103187	E3 ubiquitin-protein ligase Mdm2-like	0.426423	-1.22964	0.000308903	yes	down	6.49	2.85667
gene-MTHFD2	MTHFD2	methylenetetrahydrofolate dehydrogenase (NADP+ dependent) 2, methenyltetrahydrofolate cyclohydrolase, transcript variant X1	0.409668	-1.28747	0.000314361	yes	down	6.91667	2.92667
gene-LDHA	LDHA	L-lactate dehydrogenase A chain, transcript variant X1	0.419457	-1.25341	0.00031459	yes	down	49.19	21.5667
gene-SLC39A6	SLC39A6	solute carrier family 39 member 6	0.460503	-1.11872	0.000317702	yes	down	20.3067	9.71
gene-FMC1	FMC1	formation of mitochondrial complex V assembly factor 1 homolog	2.1928	1.13277	0.000319304	yes	up	18.3267	39.8733
gene-C1QTNF1	C1QTNF1	C1q and TNF related 1, transcript variant X1	0.392712	-1.34846	0.0003241	yes	down	29.17	11.4267
gene-CD24	CD24	CD24 molecule	0.209395	-2.2557	0.000324948	yes	down	4.13	0.946667
gene-DEPP1	DEPP1	DEPP1 autophagy regulator	0.392554	-1.34904	0.000329702	yes	down	20.2467	8.15
gene-LOC101117325	LOC101117325	cat eye syndrome critical region protein 2	2.28155	1.19002	0.000332777	yes	up	0.443333	1.04667
gene-FRMD7	FRMD7	FERM domain containing 7	0.0581002	-4.10531	0.00033786	yes	down	0.1	0.00333333
gene-CEMIP	CEMIP	cell migration inducing hyaluronidase 1, transcript variant X1	0.170969	-2.54819	0.00034356	yes	down	0.166667	0.03
gene-RASSF9	RASSF9	Ras association domain family member 9	2.69489	1.43023	0.000347702	yes	up	0.943333	2.65333
gene-LOC114117283	LOC114117283	neuroblastoma breakpoint family member 6-like	5.36646	2.42397	0.000349621	yes	up	0.113333	0.576667
gene-FKBP1B	FKBP1B	FKBP prolyl isomerase 1B, transcript variant X1	7.87281	2.97688	0.000350811	yes	up	0.376667	2.50667
gene-TECR	TECR	trans-2,3-enoyl-CoA reductase	2.57801	1.36626	0.000350875	yes	up	157.27	399.77
gene-DIAPH1	DIAPH1	diaphanous related formin 1	0.428744	-1.22181	0.000364151	yes	down	13.0833	5.90667
gene-BMX	BMX	BMX non-receptor tyrosine kinase	0.476015	-1.07092	0.000368032	yes	down	1.35	0.65
gene-DUSP18	DUSP18	dual specificity phosphatase 18, transcript variant X1	0.4075	-1.29513	0.000368675	yes	down	4.14667	1.79667
gene-MAFF	MAFF	MAF bZIP transcription factor F	0.330244	-1.5984	0.000370695	yes	down	15.6367	5.42333
gene-GGT5	GGT5	gamma-glutamyltransferase 5	0.339003	-1.56063	0.000378529	yes	down	4.08667	1.39
gene-SAMSN1	SAMSN1	SAM domain, SH3 domain and nuclear localization signals 1, transcript variant X1	2.1958	1.13474	0.000386517	yes	up	1.51667	2.66
gene-CHST8	CHST8	carbohydrate sulfotransferase 8	5.51637	2.46372	0.000387197	yes	up	0.0566667	0.326667
gene-PPM1E	PPM1E	protein phosphatase, Mg2+/Mn2+ dependent 1E	0.23756	-2.07364	0.000395377	yes	down	0.8	0.19
gene-SCD	SCD	stearoyl-CoA desaturase	2.51154	1.32857	0.000398122	yes	up	3532.15	8743.92
gene-TMEM144	TMEM144	transmembrane protein 144, transcript variant X1	0.189465	-2.4	0.000403769	yes	down	0.41	0.0766667
gene-PTPRF	PTPRF	protein tyrosine phosphatase, receptor type F, transcript variant X2	0.382557	-1.38625	0.000408988	yes	down	1.63	0.663333
gene-LDLR	LDLR	low density lipoprotein receptor	2.32935	1.21993	0.000411402	yes	up	7.58	18.4367
gene-MFHAS1	MFHAS1	malignant fibrous histiocytoma amplified sequence 1, transcript variant X1	0.412716	-1.27678	0.000414451	yes	down	5.96333	2.55667
gene-FGF18	FGF18	fibroblast growth factor 18	0.404511	-1.30575	0.000415694	yes	down	3.29333	1.35667
gene-PAPPA2	PAPPA2	pappalysin 2	6.79921	2.76537	0.000417545	yes	up	0.03	0.216667
gene-TCF19	TCF19	transcription factor 19, transcript variant X1	2.66189	1.41245	0.000419176	yes	up	0.543333	1.44
gene-LOC114116676	LOC114116676	integrin beta-like protein 1	0.321309	-1.63797	0.000422503	yes	down	2.98667	0.96
gene-CXADR	CXADR	CXADR Ig-like cell adhesion molecule, transcript variant X1	2.31753	1.21259	0.0004288	yes	up	4.13333	9.04667
gene-KCNE3	KCNE3	potassium voltage-gated channel subfamily E regulatory subunit 3, transcript variant X1	0.382409	-1.38681	0.000436281	yes	down	4.13667	1.57333
gene-SLC17A9	SLC17A9	solute carrier family 17 member 9, transcript variant X1	0.249628	-2.00215	0.000436371	yes	down	1.64667	0.423333
gene-TBX20	TBX20	T-box 20	0.10771	-3.21478	0.000445945	yes	down	0.176667	0.0233333
gene-LOC101123290	LOC101123290	uncharacterized LOC101123290, transcript variant X2	3.4653	1.79298	0.000448641	yes	up	0.99	3.52333
gene-MYOM3	MYOM3	myomesin 3, transcript variant X4	0.315105	-1.6661	0.000450466	yes	down	0.216667	0.07
gene-LOC114108609	LOC114108609	multidrug resistance protein 1-like	6.04973	2.59687	0.000450604	yes	up	0.223333	1.31
gene-MBP	MBP	myelin basic protein, transcript variant X1	0.433859	-1.2047	0.000452911	yes	down	1.01	0.443333
gene-SLC2A12	SLC2A12	solute carrier family 2 member 12	2.05446	1.03876	0.000461328	yes	up	2.49667	5.25333
gene-GOLGA7B	GOLGA7B	golgin A7 family member B	0.302658	-1.72424	0.000461886	yes	down	0.426667	0.13
gene-KPNA5	KPNA5	karyopherin subunit alpha 5	2.11777	1.08255	0.00046231	yes	up	0.963333	2.06667
gene-LOC105616794	LOC105616794	WAP four-disulfide core domain protein 10A-like	21.5727	4.43114	0.000464823	yes	up	0.02	0.43
gene-LOC114118850	LOC114118850	folliculin-interacting protein 2-like	0.460272	-1.11944	0.000468595	yes	down	2.37	1.11
gene-HOXA9	HOXA9	homeobox A9	4.19305	2.068	0.000471219	yes	up	0.2	0.87
gene-PPP1R14C	PPP1R14C	protein phosphatase 1 regulatory inhibitor subunit 14C	0.129943	-2.94405	0.000472498	yes	down	0.633333	0.09
gene-UST	UST	uronyl 2-sulfotransferase	0.450164	-1.15148	0.000476747	yes	down	7.87667	3.64
gene-KCTD8	KCTD8	potassium channel tetramerization domain containing 8	42.9012	5.42295	0.000490843	yes	up	0	0.06
gene-SMTNL2	SMTNL2	smoothelin like 2, transcript variant X1	4.26816	2.09361	0.000491794	yes	up	0.52	2.22333
gene-BCAR3	BCAR3	BCAR3 adaptor protein, NSP family member, transcript variant X1	2.4624	1.30007	0.000501869	yes	up	2.02	5.15667
gene-LOC101123531	LOC101123531	sodium channel protein type 1 subunit alpha, transcript variant X1	2.23632	1.16113	0.000503725	yes	up	0.603333	1.36
gene-TMC6	TMC6	transmembrane channel like 6, transcript variant X1	3.21302	1.68393	0.00050522	yes	up	1.41333	4.40333
gene-INSC	INSC	INSC spindle orientation adaptor protein	10.7853	3.43099	0.000509618	yes	up	0.0266667	0.273333
gene-TRIB3	TRIB3	tribbles pseudokinase 3, transcript variant X1	0.371966	-1.42676	0.000515396	yes	down	2.63667	1.00667
gene-NWD2	NWD2	NACHT and WD repeat domain containing 2	0.0137806	-6.18122	0.000543399	yes	down	0.04	0
gene-LOC101113583	LOC101113583	lanosterol 14-alpha demethylase, transcript variant X1	2.22751	1.15543	0.000545386	yes	up	29.5367	65.48
gene-LIG1	LIG1	DNA ligase 1, transcript variant X1	2.58135	1.36813	0.000557411	yes	up	3.52	9.08667
gene-LOC101103461	LOC101103461	uncharacterized LOC101103461	2.16988	1.11762	0.000558688	yes	up	0.536667	1.18
gene-ITGA2	ITGA2	integrin subunit alpha 2	0.301485	-1.72984	0.000559601	yes	down	1.21667	0.393333
gene-EGFLAM	EGFLAM	EGF like, fibronectin type III and laminin G domains	0.459845	-1.12078	0.000571861	yes	down	1.32	0.623333
gene-CBX8	CBX8	chromobox 8	2.08874	1.06263	0.000573591	yes	up	0.743333	1.57333
gene-LOC443015	LOC443015	tubulin beta-7 chain	2.13483	1.09412	0.000576032	yes	up	41.5533	92.89
gene-LOC101118600	LOC101118600	proto-oncogene c-Rel, transcript variant X1	0.466211	-1.10095	0.00057839	yes	down	2.16333	1.03
gene-UCP2	UCP2	uncoupling protein 2	3.14074	1.6511	0.000589615	yes	up	2.56333	7.87
gene-SLC29A1	SLC29A1	solute carrier family 29 member 1 (Augustine blood group)	0.407567	-1.29489	0.000599906	yes	down	17.7233	7.54667
gene-LOC101108354	LOC101108354	interleukin-1 receptor accessory protein, transcript variant X1	0.489823	-1.02967	0.00060622	yes	down	1.17	0.59
gene-PTGFR	PTGFR	prostaglandin F receptor, transcript variant X2	0.253543	-1.9797	0.000612494	yes	down	5.05333	1.38333
gene-TSACC	TSACC	TSSK6 activating cochaperone	2.43879	1.28617	0.000613324	yes	up	23.19	55.7767
gene-LARGE2	LARGE2	LARGE xylosyl- and glucuronyltransferase 2, transcript variant X2	5.50646	2.46112	0.000618351	yes	up	0.0433333	0.253333
gene-TGFBI	TGFBI	transforming growth factor beta induced	0.334667	-1.5792	0.000624552	yes	down	75.5733	26.64
gene-TIPARP	TIPARP	TCDD inducible poly(ADP-ribose) polymerase	0.359013	-1.47789	0.000635964	yes	down	10.0733	3.71667
gene-LOC101119869	LOC101119869	60S ribosomal protein L7-like 1	0.344014	-1.53946	0.000645475	yes	down	9.45	3.35
gene-LOC114113175	LOC114113175	sodium channel protein type 1 subunit alpha	2.36508	1.24189	0.000649112	yes	up	0.44	1.06667
gene-SEC14L1	SEC14L1	SEC14 like lipid binding 1, transcript variant X2	0.443512	-1.17295	0.000653057	yes	down	8.27333	4.05333
gene-FMOD	FMOD	fibromodulin	0.0438516	-4.51123	0.000676064	yes	down	64.2433	3.19333
gene-ZNHIT6	ZNHIT6	zinc finger HIT-type containing 6, transcript variant X1	0.350591	-1.51214	0.000689392	yes	down	10.5967	3.78667
gene-NXPH2	NXPH2	neurexophilin 2	8.09639	3.01728	0.000692328	yes	up	0.03	0.26
gene-FAM184A	FAM184A	family with sequence similarity 184 member A	0.297816	-1.74751	0.000693774	yes	down	12.2667	3.54667
gene-ETV5	ETV5	ETS variant 5, transcript variant X1	0.471867	-1.08355	0.000695241	yes	down	3.54	1.73
gene-PPP1R3F	PPP1R3F	protein phosphatase 1 regulatory subunit 3F, transcript variant X1	2.09866	1.06947	0.000705496	yes	up	0.74	1.63333
gene-HHLA2	HHLA2	HERV-H LTR-associating 2	13.9131	3.79837	0.000707315	yes	up	0.01	0.163333
gene-LOC114113929	LOC114113929	antigen WC1.1-like	26.9705	4.75331	0.000715493	yes	up	0.00666667	0.193333
gene-ABHD17C	ABHD17C	abhydrolase domain containing 17C	0.423668	-1.23899	0.000726229	yes	down	2.69333	1.18667
gene-LOC114114763	LOC114114763	A disintegrin and metalloproteinase with thrombospondin motifs 2-like	0.485839	-1.04145	0.000727445	yes	down	7.52333	3.74
gene-SIX2	SIX2	SIX homeobox 2, transcript variant X1	0.447907	-1.15873	0.000727744	yes	down	2.04333	0.92
gene-PKM	PKM	pyruvate kinase M1/2, transcript variant X1	0.440273	-1.18353	0.00074165	yes	down	78.52	36.3733
gene-PIGA	PIGA	phosphatidylinositol glycan anchor biosynthesis class A, transcript variant X3	0.319391	-1.6466	0.000742959	yes	down	3.29667	1.14333
gene-PITX2	PITX2	paired like homeodomain 2, transcript variant X1	3.11147	1.6376	0.000751539	yes	up	1.58333	5.08667
gene-TACC1	TACC1	transforming acidic coiled-coil containing protein 1, transcript variant X1	0.44078	-1.18187	0.000752685	yes	down	33.74	14.95
gene-IFI6	IFI6	interferon alpha inducible protein 6, transcript variant X1	3.73917	1.90272	0.000756495	yes	up	16.9267	60.99
gene-SLC4A3	SLC4A3	solute carrier family 4 member 3	0.224068	-2.15799	0.000758818	yes	down	0.433333	0.103333
gene-DUOXA1	DUOXA1	dual oxidase maturation factor 1, transcript variant X1	0.0653621	-3.9354	0.000762968	yes	down	0.263333	0.0166667
gene-CBFA2T3	CBFA2T3	CBFA2/RUNX1 translocation partner 3, transcript variant X1	0.434328	-1.20314	0.000780788	yes	down	2.65	1.18333
gene-KCNK17	KCNK17	potassium two pore domain channel subfamily K member 17	55.3252	5.78987	0.00078451	yes	up	0.00333333	0.276667
gene-CBFB	CBFB	core-binding factor subunit beta, transcript variant X1	0.440794	-1.18182	0.00078631	yes	down	7.11333	3.29
gene-DDX21	DDX21	DExD-box helicase 21	0.428166	-1.22376	0.000787568	yes	down	30.1	13.26
gene-MDM2	MDM2	MDM2 proto-oncogene, transcript variant X1	0.427879	-1.22473	0.000799779	yes	down	15.06	6.63
gene-CDHR1	CDHR1	cadherin related family member 1	2.5271	1.33749	0.000804651	yes	up	5.89	14.9367
gene-TMEM132E	TMEM132E	transmembrane protein 132E	4.13219	2.04691	0.000806795	yes	up	0.99	4.06
gene-BCL2L15	BCL2L15	BCL2 like 15, transcript variant X1	0.42163	-1.24595	0.000815007	yes	down	0.636667	0.27
gene-SLC35E4	SLC35E4	solute carrier family 35 member E4	0.280606	-1.83338	0.000815257	yes	down	1.61	0.48
gene-WSCD2	WSCD2	WSC domain containing 2, transcript variant X1	0.312884	-1.6763	0.000819419	yes	down	0.796667	0.256667
gene-MICALCL	MICALCL	MICAL C-terminal like, transcript variant X2	0.238566	-2.06754	0.000828561	yes	down	0.196667	0.05
gene-LYPLAL1	LYPLAL1	lysophospholipase like 1	2.41909	1.27447	0.000828683	yes	up	0.993333	2.38667
gene-LOC105605939	LOC105605939	zinc finger protein 665-like, transcript variant X2	3.72514	1.8973	0.000836565	yes	up	0.223333	0.836667
gene-LOC105610484	LOC105610484	zinc finger protein 791-like, transcript variant X1	2.01652	1.01187	0.000839023	yes	up	1.27333	2.55667
gene-CD300LB	CD300LB	CD300 molecule like family member b	0.0144218	-6.11561	0.000862838	yes	down	0.21	0
gene-WDR27	WDR27	WD repeat domain 27, transcript variant X1	3.34619	1.74252	0.000867212	yes	up	0.103333	0.333333
gene-LOC114114475	LOC114114475	multidrug resistance protein 1-like	0.0159988	-5.96589	0.000872793	yes	down	0.24	0
gene-SGMS2	SGMS2	sphingomyelin synthase 2, transcript variant X4	0.324648	-1.62305	0.000904693	yes	down	3.24333	1.12333
gene-CDH8	CDH8	cadherin 8	4.96997	2.31324	0.000908598	yes	up	0.0633333	0.316667
gene-LOC101117955	LOC101117955	metallothionein-2	0.0952892	-3.39154	0.000909905	yes	down	75.0533	7.19333
gene-MYH15	MYH15	myosin heavy chain 15	0.132024	-2.92113	0.000914948	yes	down	0.28	0.04
gene-FOLR2	FOLR2	folate receptor beta, transcript variant X1	0.467985	-1.09547	0.000915765	yes	down	5.27	2.56667
gene-CD300E	CD300E	CD300e molecule	0.34958	-1.51631	0.000923242	yes	down	1.62667	0.57
gene-LSS	LSS	lanosterol synthase	2.264	1.17887	0.000937147	yes	up	1.02	2.42333
gene-LOC101113131	LOC101113131	nuclear receptor subfamily 0 group B member 1	3.89191	1.96048	0.000942928	yes	up	0.16	0.623333
gene-TMCC3	TMCC3	transmembrane and coiled-coil domain family 3, transcript variant X1	0.352194	-1.50556	0.000948561	yes	down	4.23667	1.46333
gene-PNP	PNP	purine nucleoside phosphorylase	0.39245	-1.34942	0.000968341	yes	down	2.8	1.13667
gene-MMP16	MMP16	matrix metallopeptidase 16	0.442265	-1.17702	0.000974525	yes	down	4.67	2.13333
gene-IL13RA2	IL13RA2	interleukin 13 receptor subunit alpha 2	13.5974	3.76526	0.000983635	yes	up	3.11667	40.41
gene-ATP1B1	ATP1B1	ATPase Na+/K+ transporting subunit beta 1	0.437569	-1.19242	0.00099939	yes	down	3.55	1.58333
gene-LOC114113062	LOC114113062	tumor necrosis factor receptor superfamily member 10C-like	0.373604	-1.42042	0.000999674	yes	down	1.98	0.76
gene-LRRC15	LRRC15	leucine rich repeat containing 15, transcript variant X2	0.0557273	-4.16547	0.00100094	yes	down	0.74	0.05
gene-RHOBTB3	RHOBTB3	Rho related BTB domain containing 3, transcript variant X1	0.420656	-1.24929	0.00100651	yes	down	27.0933	11.7933
gene-LOC114118858	LOC114118858	2'-5'-oligoadenylate synthase 2-like	2.49996	1.32191	0.00101237	yes	up	0.683333	1.71333
gene-TLCD2	TLCD2	TLC domain containing 2	0.356001	-1.49005	0.00101902	yes	down	7.93333	2.92
gene-LIPG	LIPG	lipase G, endothelial type, transcript variant X2	0.243805	-2.0362	0.00103628	yes	down	14.09	3.66667
gene-SLC9A3	SLC9A3	solute carrier family 9 member A3	13.842	3.79098	0.00103651	yes	up	0.0133333	0.22
gene-FOS	FOS	Fos proto-oncogene, AP-1 transcription factor subunit	20.2567	4.34032	0.00103754	yes	up	4.61333	102.95
gene-PYCR1	PYCR1	pyrroline-5-carboxylate reductase 1, transcript variant X2	0.453066	-1.14221	0.00104141	yes	down	12.5833	5.74667
gene-DUSP5	DUSP5	dual specificity phosphatase 5	0.138877	-2.84812	0.00104937	yes	down	1.37	0.21
gene-PLCH1	PLCH1	phospholipase C eta 1, transcript variant X1	4.33397	2.11569	0.00105153	yes	up	0.0266667	0.12
gene-HMOX1	HMOX1	heme oxygenase 1	0.371147	-1.42994	0.00106411	yes	down	17.5367	6.49
gene-KBTBD8	KBTBD8	kelch repeat and BTB domain containing 8	0.447809	-1.15904	0.00106905	yes	down	1.43667	0.673333
gene-LOXL2	LOXL2	lysyl oxidase like 2	0.476814	-1.0685	0.0010762	yes	down	9.91	4.83333
gene-SHISA2	SHISA2	shisa family member 2	0.337106	-1.56873	0.00107754	yes	down	0.333333	0.113333
gene-NTSR2	NTSR2	neurotensin receptor 2	3.04386	1.6059	0.00108978	yes	up	0.586667	1.76
gene-DDR1	DDR1	discoidin domain receptor tyrosine kinase 1	2.08503	1.06007	0.0011013	yes	up	2.28667	4.82667
gene-PLAC9	PLAC9	placenta specific 9, transcript variant X1	0.45891	-1.12372	0.00111452	yes	down	48.06	21.2067
gene-CCNF	CCNF	cyclin F	2.27538	1.18611	0.00111927	yes	up	0.2	0.453333
gene-LOC101104287	LOC101104287	serpin B8, transcript variant X1	0.439205	-1.18704	0.00112758	yes	down	5.02667	2.29333
gene-XAF1	XAF1	XIAP associated factor 1, transcript variant X1	3.49444	1.80506	0.00113423	yes	up	0.386667	1.33
gene-CSF1	CSF1	colony stimulating factor 1, transcript variant X1	0.45052	-1.15034	0.00114207	yes	down	18.5667	8.2
gene-CACNA1C	CACNA1C	calcium voltage-gated channel subunit alpha1 C, transcript variant X4	0.369688	-1.43562	0.00114832	yes	down	0.606667	0.24
gene-DUSP10	DUSP10	dual specificity phosphatase 10	2.62795	1.39394	0.00116707	yes	up	3.09	8.04667
gene-APOLD1	APOLD1	apolipoprotein L domain containing 1	0.376712	-1.40847	0.00117502	yes	down	11.6067	4.45
gene-RASGRP2	RASGRP2	RAS guanyl releasing protein 2, transcript variant X1	2.64963	1.40579	0.00118371	yes	up	0.813333	2.13667
gene-NLGN2	NLGN2	neuroligin 2, transcript variant X1	2.41286	1.27074	0.00119167	yes	up	0.763333	1.98333
gene-SREBF1	SREBF1	sterol regulatory element binding transcription factor 1, transcript variant X4	2.25714	1.1745	0.00120101	yes	up	14.9433	33.66
gene-SGPL1	SGPL1	sphingosine-1-phosphate lyase 1, transcript variant X2	0.496502	-1.01013	0.00122305	yes	down	10.52	5.36
gene-ABO	ABO	ABO, alpha 1-3-N-acetylgalactosaminyltransferase and alpha 1-3-galactosyltransferase	5.50565	2.46091	0.00123202	yes	up	0.03	0.186667
gene-NUCB2	NUCB2	nucleobindin 2	0.479356	-1.06083	0.00123223	yes	down	15.62	7.71
gene-IRF7	IRF7	interferon regulatory factor 7, transcript variant X2	3.08018	1.62302	0.00124059	yes	up	0.473333	1.37333
gene-CX3CR1	CX3CR1	C-X3-C motif chemokine receptor 1	3.17532	1.6669	0.00124546	yes	up	0.163333	0.513333
gene-UPK1B	UPK1B	uroplakin 1B	19.8472	4.31086	0.00125335	yes	up	0.01	0.213333
gene-LOC101117184	LOC101117184	metallothionein-1A	0.0642144	-3.96096	0.00126388	yes	down	16.21	1.00333
gene-CDK18	CDK18	cyclin dependent kinase 18	3.0797	1.62279	0.00126535	yes	up	0.31	0.93
gene-RBBP9	RBBP9	RB binding protein 9, serine hydrolase	2.32065	1.21453	0.00128624	yes	up	7.67	17.7467
gene-LOC101118128	LOC101118128	zinc finger protein 850	0.387991	-1.36591	0.00128716	yes	down	1.57667	0.65
gene-TFPI	TFPI	tissue factor pathway inhibitor, transcript variant X1	0.346952	-1.52719	0.00129004	yes	down	0.596667	0.213333
gene-LOC105604882	LOC105604882	cytochrome P450 2W1	3.48547	1.80135	0.00129852	yes	up	0.146667	0.506667
gene-SLC7A1	SLC7A1	solute carrier family 7 member 1, transcript variant X2	0.380898	-1.39252	0.00130392	yes	down	4.91333	1.92667
gene-HOXC10	HOXC10	homeobox C10	16.1568	4.01407	0.00131561	yes	up	0.0233333	0.336667
gene-CLIC1	CLIC1	chloride intracellular channel 1	0.403889	-1.30797	0.00132116	yes	down	85.2633	35.7367
gene-NTNG1	NTNG1	netrin G1, transcript variant X5	4.18597	2.06556	0.00132136	yes	up	2.26667	9.20667
gene-ENPP5	ENPP5	ectonucleotide pyrophosphatase/phosphodiesterase 5 (putative), transcript variant X2	0.388335	-1.36463	0.00132739	yes	down	4.24333	1.74333
gene-KCNN2	KCNN2	potassium calcium-activated channel subfamily N member 2	3.49302	1.80447	0.00132841	yes	up	1.51333	5.27667
gene-NETO1	NETO1	neuropilin and tolloid like 1, transcript variant X1	0.174378	-2.51971	0.00134576	yes	down	0.546667	0.0933333
gene-LOC101122496	LOC101122496	multidrug resistance-associated protein 1-like	0.409283	-1.28883	0.00134957	yes	down	0.25	0.106667
gene-PENK	PENK	proenkephalin	3.72705	1.89803	0.00135923	yes	up	2.66333	9.51
gene-LOC101105810	LOC101105810	GTPase IMAP family member 4-like	0.358933	-1.47821	0.0013653	yes	down	0.85	0.306667
gene-LOC114109699	LOC114109699	histone H4	2.13752	1.09594	0.00136755	yes	up	27.0933	58.4533
gene-THEM6	THEM6	thioesterase superfamily member 6	2.21607	1.148	0.00137828	yes	up	0.5	1.11
gene-CLIP4	CLIP4	CAP-Gly domain containing linker protein family member 4, transcript variant X1	3.63737	1.8629	0.00137966	yes	up	0.326667	1.12667
gene-RNF213	RNF213	ring finger protein 213, transcript variant X1	2.12981	1.09073	0.00138348	yes	up	2.63333	5.54333
gene-EIF4EBP1	EIF4EBP1	eukaryotic translation initiation factor 4E binding protein 1	0.482242	-1.05217	0.00138511	yes	down	32.3	15.52
gene-DKK1	DKK1	dickkopf WNT signaling pathway inhibitor 1	0.0117167	-6.4153	0.00140402	yes	down	1.33	0.0166667
gene-LOC114109118	LOC114109118	A-kinase anchor protein 13-like	0.456767	-1.13047	0.00141028	yes	down	5.67	2.71
gene-SLC27A3	SLC27A3	solute carrier family 27 member 3, transcript variant X2	2.27342	1.18486	0.00141928	yes	up	0.47	1.09333
gene-SIK1	SIK1	salt inducible kinase 1	0.400658	-1.31956	0.00142113	yes	down	7.39667	3.00333
gene-TNFAIP6	TNFAIP6	TNF alpha induced protein 6	0.339352	-1.55915	0.00143893	yes	down	12.7567	4.53
gene-ENDOD1	ENDOD1	endonuclease domain containing 1	0.4648	-1.10532	0.00144815	yes	down	7.57667	3.66333
gene-FRMPD4	FRMPD4	FERM and PDZ domain containing 4	2.35289	1.23443	0.00145124	yes	up	0.19	0.463333
gene-TMEM176B	TMEM176B	transmembrane protein 176B, transcript variant X2	0.339653	-1.55787	0.00148675	yes	down	1.36667	0.49
gene-S100B	S100B	S100 calcium binding protein B	2.2959	1.19906	0.00149691	yes	up	202.163	456.82
gene-RIOK1	RIOK1	RIO kinase 1	0.448068	-1.15821	0.0015048	yes	down	4.20667	1.98667
gene-HCAR2	HCAR2	hydroxycarboxylic acid receptor 2	3.19275	1.6748	0.00151846	yes	up	3.66667	11.9167
gene-AFF1	AFF1	AF4/FMR2 family member 1, transcript variant X1	0.435924	-1.19785	0.00152275	yes	down	6.99667	3.16667
gene-ARMC12	ARMC12	armadillo repeat containing 12, transcript variant X5	0.492396	-1.02211	0.00152606	yes	down	1.48333	0.666667
gene-BCL2L1	BCL2L1	BCL2 like 1	0.48276	-1.05062	0.00156129	yes	down	16.4367	8.07667
gene-SHISA6	SHISA6	shisa family member 6	0.129922	-2.94428	0.00160071	yes	down	0.25	0.0333333
gene-SFRP4	SFRP4	secreted frizzled related protein 4	0.464688	-1.10567	0.00161829	yes	down	67.4433	32.6167
gene-LHFPL2	LHFPL2	LHFPL tetraspan subfamily member 2, transcript variant X1	0.481482	-1.05445	0.00162592	yes	down	6.64	3.34333
gene-ACP2	ACP2	acid phosphatase 2, lysosomal, transcript variant X1	2.03917	1.02799	0.00162749	yes	up	5.34333	12.0867
gene-DOK1	DOK1	docking protein 1, transcript variant X2	0.465279	-1.10383	0.0016576	yes	down	5.22	2.52
gene-LOC101106542	LOC101106542	leukocyte immunoglobulin-like receptor subfamily A member 6, transcript variant X1	0.493967	-1.01751	0.00167407	yes	down	1.06	0.523333
gene-LOC114116117	LOC114116117	UL16-binding protein 1-like	0.304922	-1.71349	0.00168149	yes	down	2.04	0.653333
gene-SCIN	SCIN	scinderin	0.421765	-1.24549	0.00168195	yes	down	4.33667	1.91667
gene-CHST3	CHST3	carbohydrate sulfotransferase 3, transcript variant X1	0.342096	-1.54753	0.00168772	yes	down	4.60667	1.7
gene-CA2	CA2	carbonic anhydrase 2	2.60513	1.38136	0.00171291	yes	up	2.17667	5.60667
gene-ACVRL1	ACVRL1	activin A receptor like type 1	0.416263	-1.26443	0.00173739	yes	down	10.3167	4.26333
gene-KLF9	KLF9	Kruppel like factor 9	0.493747	-1.01816	0.00174579	yes	down	51.2867	25.32
gene-TNFAIP8L3	TNFAIP8L3	TNF alpha induced protein 8 like 3	0.356717	-1.48715	0.00176067	yes	down	9.67333	3.63
gene-ALOX5	ALOX5	arachidonate 5-lipoxygenase, transcript variant X1	2.65212	1.40715	0.00180554	yes	up	0.7	1.85333
gene-LOC101106237	LOC101106237	fibronectin type III domain containing protein 3C1-like	0.127596	-2.97035	0.00182305	yes	down	0.14	0.02
gene-GPNMB	GPNMB	glycoprotein nmb	0.293099	-1.77054	0.00182571	yes	down	27.6767	8.71667
gene-PDZD2	PDZD2	PDZ domain containing 2, transcript variant X1	2.10202	1.07177	0.00183266	yes	up	9.39667	20.28
gene-PCYT2	PCYT2	phosphate cytidylyltransferase 2, ethanolamine, transcript variant X3	2.34826	1.23159	0.00183402	yes	up	10.49	24.2433
gene-CCL1	CCL1	C-C motif chemokine ligand 1	0.197282	-2.34167	0.00184461	yes	down	0.98	0.203333
gene-LOC114117274	LOC114117274	multiple epidermal growth factor-like domains protein 6	0.304264	-1.7166	0.0018716	yes	down	0.953333	0.3
gene-BIRC5	BIRC5	baculoviral IAP repeat containing 5, transcript variant X1	2.9226	1.54725	0.00188271	yes	up	0.143333	0.42
gene-PTPRO	PTPRO	protein tyrosine phosphatase, receptor type O, transcript variant X1	0.329103	-1.60339	0.00189069	yes	down	0.236667	0.08
gene-FN1	FN1	fibronectin 1, transcript variant X1	0.458164	-1.12607	0.00190894	yes	down	112.14	54.3933
gene-CYB561	CYB561	cytochrome b-561, transcript variant X1	0.450186	-1.15141	0.00191349	yes	down	0.816667	0.336667
gene-CREG2	CREG2	cellular repressor of E1A stimulated genes 2	2.67159	1.4177	0.00192765	yes	up	0.533333	1.41667
gene-SLC41A3	SLC41A3	solute carrier family 41 member 3, transcript variant X1	2.21868	1.1497	0.0019386	yes	up	2.16	4.91
gene-ALOX12	ALOX12	arachidonate 12-lipoxygenase, 12S type, transcript variant X1	0.21542	-2.21477	0.00196478	yes	down	0.34	0.0766667
gene-PPIC	PPIC	peptidylprolyl isomerase C	0.428622	-1.22222	0.00196554	yes	down	17.4	7.73
gene-MMP19	MMP19	matrix metallopeptidase 19, transcript variant X2	0.44746	-1.16017	0.00197829	yes	down	2.90667	1.29333
gene-SOWAHC	SOWAHC	sosondowah ankyrin repeat domain family member C	0.36005	-1.47373	0.00198152	yes	down	1.73333	0.64
gene-ACLY	ACLY	ATP citrate lyase, transcript variant X4	2.62592	1.39282	0.0019977	yes	up	66.2833	168.94
gene-NPTX1	NPTX1	neuronal pentraxin 1	0.189302	-2.40124	0.0020064	yes	down	0.253333	0.0466667
gene-NAALAD2	NAALAD2	N-acetylated alpha-linked acidic dipeptidase 2	0.455511	-1.13444	0.00202913	yes	down	1.74	0.813333
gene-KCNJ15	KCNJ15	potassium voltage-gated channel subfamily J member 15, transcript variant X2	0.250136	-1.99922	0.00202941	yes	down	0.316667	0.0833333
gene-RHOU	RHOU	ras homolog family member U	0.392926	-1.34767	0.00202993	yes	down	8.1	3.19333
gene-CCN5	CCN5	cellular communication network factor 5	3.19294	1.67488	0.00205002	yes	up	1.55	5.16
gene-LOC100526782	LOC100526782	keratin 33B	8.06917	3.01242	0.00205602	yes	up	0.0466667	0.376667
gene-C1QTNF3	C1QTNF3	C1q and TNF related 3, transcript variant X1	0.0796531	-3.65013	0.00206582	yes	down	24.39	2.12
gene-LOC101107260	LOC101107260	proline dehydrogenase 1, mitochondrial, transcript variant X2	0.366371	-1.44862	0.00208873	yes	down	1.88333	0.696667
gene-C4H7orf57	C4H7orf57	chromosome 4 C7orf57 homolog, transcript variant X3	0.332734	-1.58756	0.00209808	yes	down	2.77333	0.976667
gene-BEGAIN	BEGAIN	brain enriched guanylate kinase associated	0.0666396	-3.90748	0.00211591	yes	down	0.1	0.00666667
gene-INSIG1	INSIG1	insulin induced gene 1	2.76644	1.46803	0.00212983	yes	up	27.3667	73.5267
gene-DIPK1A	DIPK1A	divergent protein kinase domain 1A, transcript variant X1	2.08097	1.05726	0.00213197	yes	up	8.07333	17.19
gene-CERS4	CERS4	ceramide synthase 4, transcript variant X1	4.22417	2.07867	0.00214127	yes	up	0.206667	0.876667
gene-ATP8B1	ATP8B1	ATPase phospholipid transporting 8B1	0.498483	-1.00438	0.00216589	yes	down	3.6	1.88
gene-ASB11	ASB11	ankyrin repeat and SOCS box containing 11, transcript variant X1	0.255822	-1.96679	0.00216654	yes	down	1.73	0.46
gene-NOS3	NOS3	nitric oxide synthase 3	0.477942	-1.06509	0.00217854	yes	down	5.16	2.48667
gene-CCBE1	CCBE1	collagen and calcium binding EGF domains 1	0.494197	-1.01684	0.00220444	yes	down	2.1	1.06667
gene-ACOT7	ACOT7	acyl-CoA thioesterase 7, transcript variant X1	0.34457	-1.53713	0.00221582	yes	down	2.51333	0.89
gene-SLC2A1	SLC2A1	solute carrier family 2 member 1	0.457467	-1.12826	0.00221902	yes	down	15.6	7.31333
gene-TCAF2	TCAF2	TRPM8 channel associated factor 2, transcript variant X5	0.493725	-1.01822	0.00222836	yes	down	0.466667	0.236667
gene-OVAR	OVAR	MHC class I antigen	0.27003	-1.88881	0.00223256	yes	down	301.993	85.9267
gene-HECW1	HECW1	HECT, C2 and WW domain containing E3 ubiquitin protein ligase 1	3.56325	1.83319	0.00223503	yes	up	0.0866667	0.316667
gene-LPAR3	LPAR3	lysophosphatidic acid receptor 3	2.35068	1.23308	0.00226449	yes	up	0.823333	1.92333
gene-LRP4	LRP4	LDL receptor related protein 4	0.405891	-1.30083	0.00226644	yes	down	0.246667	0.103333
gene-AGAP2	AGAP2	ArfGAP with GTPase domain, ankyrin repeat and PH domain 2, transcript variant X1	0.282977	-1.82124	0.00228056	yes	down	0.23	0.07
gene-GCH1	GCH1	GTP cyclohydrolase 1	0.41497	-1.26892	0.00228905	yes	down	3.01	1.27667
gene-SLC4A7	SLC4A7	solute carrier family 4 member 7, transcript variant X4	0.454656	-1.13715	0.0022953	yes	down	2.73	1.28
gene-CD9	CD9	CD9 molecule	0.441801	-1.17853	0.0022956	yes	down	103.243	47.9433
gene-SDK2	SDK2	sidekick cell adhesion molecule 2	0.266625	-1.90712	0.00231798	yes	down	0.6	0.176667
gene-DBP	DBP	D-box binding PAR bZIP transcription factor	2.39717	1.26133	0.00236181	yes	up	3.16	7.70333
gene-COL6A5	COL6A5	collagen type VI alpha 5 chain	0.0415245	-4.58989	0.00238382	yes	down	0.54	0.0266667
gene-TRPV4	TRPV4	transient receptor potential cation channel subfamily V member 4	3.27092	1.7097	0.0023966	yes	up	0.226667	0.776667
gene-GADD45G	GADD45G	growth arrest and DNA damage inducible gamma	0.446614	-1.1629	0.00239673	yes	down	35.63	16.18
gene-CHRD	CHRD	chordin, transcript variant X1	0.283059	-1.82083	0.00240514	yes	down	1.02333	0.316667
gene-DAB1	DAB1	DAB adaptor protein 1	8.17443	3.03112	0.00246946	yes	up	0.0233333	0.15
gene-MAGEE2	MAGEE2	MAGE family member E2	2.69171	1.42852	0.00247125	yes	up	0.23	0.623333
gene-RPL22L1	RPL22L1	ribosomal protein L22 like 1	0.482266	-1.0521	0.00250761	yes	down	9.64333	4.79667
gene-MX2	MX2	MX dynamin like GTPase 2	2.53577	1.34242	0.00250908	yes	up	3.58	8.78
gene-SIGLEC1	SIGLEC1	sialic acid binding Ig like lectin 1	2.57609	1.36518	0.00251597	yes	up	0.253333	0.643333
gene-OSMR	OSMR	oncostatin M receptor, transcript variant X3	0.455014	-1.13602	0.00251656	yes	down	15.5933	7.36667
gene-RPGR	RPGR	retinitis pigmentosa GTPase regulator, transcript variant X1	0.492321	-1.02233	0.00252709	yes	down	2.16667	1.07667
gene-MMP15	MMP15	matrix metallopeptidase 15	2.10054	1.07076	0.002532	yes	up	18.0533	37.71
gene-IVL	IVL	involucrin, transcript variant X1	9.70644	3.27894	0.00254047	yes	up	0.0733333	0.716667
gene-MITF	MITF	melanocyte inducing transcription factor, transcript variant X1	0.473388	-1.07891	0.00256901	yes	down	31.6367	15.1033
gene-LOC101111412	LOC101111412	solute carrier family 15 member 2, transcript variant X2	3.99168	1.997	0.00258197	yes	up	0.463333	1.77667
gene-RAB3C	RAB3C	RAB3C, member RAS oncogene family, transcript variant X1	4.22999	2.08065	0.00259259	yes	up	0.0333333	0.153333
gene-ABCG5	ABCG5	ATP binding cassette subfamily G member 5	0.0230604	-5.43844	0.00262762	yes	down	0.0633333	0
gene-CLEC6A	CLEC6A	C-type lectin domain containing 6A, transcript variant X1	0.220596	-2.18052	0.00263073	yes	down	0.603333	0.136667
gene-LOC114108779	LOC114108779	mitochondrial pyruvate carrier 1	2.30011	1.2017	0.00263637	yes	up	39.6533	89.22
gene-ECSIT	ECSIT	ECSIT signalling integrator	2.58613	1.37079	0.00265446	yes	up	12	30.1333
gene-BMPR1B	BMPR1B	bone morphogenetic protein receptor type 1B, transcript variant X6	0.217258	-2.20252	0.00266152	yes	down	0.38	0.103333
gene-AXIN2	AXIN2	axin 2	0.399412	-1.32405	0.00266339	yes	down	0.303333	0.126667
gene-ATP5MC3	ATP5MC3	ATP synthase membrane subunit c locus 3	2.08298	1.05865	0.0026815	yes	up	61.5933	126.583
gene-HSD17B12	HSD17B12	hydroxysteroid 17-beta dehydrogenase 12	2.06847	1.04856	0.00268258	yes	up	24.8833	50.91
gene-NDUFA5	NDUFA5	NADH:ubiquinone oxidoreductase subunit A5, transcript variant X1	2.72912	1.44844	0.00270333	yes	up	26.3567	70.2933
gene-PDE10A	PDE10A	phosphodiesterase 10A	0.337647	-1.56641	0.00272586	yes	down	0.393333	0.14
gene-HCAR1	HCAR1	hydroxycarboxylic acid receptor 1, transcript variant X2	2.56111	1.35677	0.00274349	yes	up	1.09	2.80667
gene-FRRS1	FRRS1	ferric chelate reductase 1	7.32223	2.87228	0.00276369	yes	up	0.02	0.146667
gene-LOC101105780	LOC101105780	acyl-CoA dehydrogenase family member 10, transcript variant X1	2.10638	1.07477	0.00276633	yes	up	4.53333	9.43333
gene-MCUB	MCUB	mitochondrial calcium uniporter dominant negative beta subunit, transcript variant X1	0.370359	-1.433	0.00277538	yes	down	5.67	2.24333
gene-LOC105601991	LOC105601991	zinc finger protein 239-like	3.48285	1.80027	0.00277697	yes	up	0.113333	0.393333
gene-RNASEL	RNASEL	ribonuclease L	2.02596	1.01861	0.00279035	yes	up	0.463333	0.956667
gene-ADRB3	ADRB3	adrenoceptor beta 3	0.114554	-3.1259	0.0028168	yes	down	0.216667	0.0266667
gene-NDUFB6	NDUFB6	NADH:ubiquinone oxidoreductase subunit B6	2.10609	1.07457	0.0028371	yes	up	67.1567	153.483
gene-ACSL4	ACSL4	acyl-CoA synthetase long chain family member 4, transcript variant X1	0.489698	-1.03004	0.00284034	yes	down	25.2633	12.8967
gene-SPINK5	SPINK5	serine peptidase inhibitor, Kazal type 5, transcript variant X1	45.0191	5.49247	0.00284339	yes	up	0	0.04
gene-TPBG	TPBG	trophoblast glycoprotein, transcript variant X1	0.470178	-1.08872	0.00289878	yes	down	2.87333	1.41333
gene-DTX1	DTX1	deltex E3 ubiquitin ligase 1	2.12731	1.08903	0.00290729	yes	up	1.25	2.73
gene-LRRC8B	LRRC8B	leucine rich repeat containing 8 VRAC subunit B	0.306839	-1.70444	0.00292941	yes	down	3.08667	1.01667
gene-FN3K	FN3K	fructosamine 3 kinase	2.4054	1.26628	0.00293571	yes	up	0.483333	1.15667
gene-DDAH1	DDAH1	dimethylarginine dimethylaminohydrolase 1	0.313834	-1.67192	0.00294058	yes	down	0.363333	0.123333
gene-IFIT3	IFIT3	interferon induced protein with tetratricopeptide repeats 3, transcript variant X1	2.36235	1.24023	0.00296544	yes	up	2.46333	5.77
gene-TM4SF1	TM4SF1	transmembrane 4 L six family member 1	0.347221	-1.52608	0.00297107	yes	down	64.33	23.23
gene-LOC114110151	LOC114110151	proton-coupled amino acid transporter 4-like	2.69856	1.43219	0.0030028	yes	up	1.17333	3.12333
gene-CLCN4	CLCN4	chloride voltage-gated channel 4, transcript variant X2	2.24707	1.16804	0.00302287	yes	up	1.53	3.39
gene-NPTXR	NPTXR	neuronal pentraxin receptor	0.429105	-1.2206	0.00303161	yes	down	8.97333	3.92333
gene-LOC101115605	LOC101115605	polypeptide N-acetylgalactosaminyltransferase 13	2.95024	1.56083	0.00304451	yes	up	0.64	1.83667
gene-TGIF1	TGIF1	TGFB induced factor homeobox 1	0.490097	-1.02886	0.00308588	yes	down	8.88	4.56
gene-ASPN	ASPN	asporin	0.286657	-1.8026	0.00309948	yes	down	53.2733	16.5667
gene-ANKEF1	ANKEF1	ankyrin repeat and EF-hand domain containing 1	2.50999	1.32768	0.00312183	yes	up	5.25667	12.9167
gene-LOC101106806	LOC101106806	cytidine monophosphate-N-acetylneuraminic acid hydroxylase, transcript variant X2	2.23921	1.16299	0.00314954	yes	up	0.343333	0.766667
gene-PRRT4	PRRT4	proline rich transmembrane protein 4	2.86377	1.51791	0.00316108	yes	up	0.08	0.236667
gene-EMP1	EMP1	epithelial membrane protein 1	0.353064	-1.502	0.00316135	yes	down	217.19	81.7367
gene-FMN1	FMN1	formin 1	0.307115	-1.70315	0.00318937	yes	down	0.66	0.223333
gene-CCL24	CCL24	C-C motif chemokine ligand 24, transcript variant X3	3.33131	1.73609	0.00318996	yes	up	2.00667	6.84
gene-LOC114112644	LOC114112644	collagen alpha-1(III) chain-like	0.483626	-1.04804	0.00322493	yes	down	518.65	259.41
gene-MCM8	MCM8	minichromosome maintenance 8 homologous recombination repair factor	2.0896	1.06323	0.00324793	yes	up	0.536667	1.13333
gene-RNF144B	RNF144B	ring finger protein 144B, transcript variant X1	0.44292	-1.17488	0.00326483	yes	down	7.24	3.24
gene-PPEF2	PPEF2	protein phosphatase with EF-hand domain 2	5.36138	2.4226	0.00328003	yes	up	0.02	0.11
gene-LOC101110467	LOC101110467	transmembrane protein 45A, transcript variant X1	0.409917	-1.2866	0.00328698	yes	down	4.82	2.08
gene-GPI	GPI	glucose-6-phosphate isomerase	2.33021	1.22046	0.00329891	yes	up	118.653	270.42
gene-ATF7IP2	ATF7IP2	activating transcription factor 7 interacting protein 2, transcript variant X5	3.95034	1.98198	0.00336461	yes	up	0.0466667	0.19
gene-ADAMTS5	ADAMTS5	ADAM metallopeptidase with thrombospondin type 1 motif 5	0.400581	-1.31983	0.00339425	yes	down	21.82	9.15
gene-FAM162B	FAM162B	family with sequence similarity 162 member B	0.180253	-2.47191	0.00341581	yes	down	0.153333	0.0266667
gene-XPNPEP2	XPNPEP2	X-prolyl aminopeptidase 2, transcript variant X1	2.0135	1.0097	0.00344754	yes	up	19.5833	39.53
gene-CDH7	CDH7	cadherin 7	0.23207	-2.10737	0.00346998	yes	down	1.43	0.34
gene-LOC494440	LOC494440	electrogenic sodium bicarbonate cotransporter 1	2.06959	1.04935	0.00347901	yes	up	5.49667	11.5433
gene-JUN	JUN	Jun proto-oncogene, AP-1 transcription factor subunit	2.49988	1.32186	0.00348285	yes	up	27.88	72.28
gene-SIX1	SIX1	SIX homeobox 1	0.492637	-1.0214	0.00348617	yes	down	18.2567	9.32333
gene-GSS	GSS	glutathione synthetase, transcript variant X4	2.46052	1.29896	0.0035679	yes	up	6.10667	14.78
gene-TDRKH	TDRKH	tudor and KH domain containing, transcript variant X3	3.62105	1.85641	0.00359052	yes	up	1.56	5.45
gene-MINAR2	MINAR2	membrane integral NOTCH2 associated receptor 2, transcript variant X2	3.01406	1.59171	0.00361523	yes	up	0.28	0.69
gene-LOC101110922	LOC101110922	cytochrome P450 26B1	0.34221	-1.54704	0.00362499	yes	down	1.67	0.593333
gene-WDR86	WDR86	WD repeat domain 86, transcript variant X1	5.59798	2.48491	0.00366732	yes	up	0.223333	1.22667
gene-NXPH4	NXPH4	neurexophilin 4	0.288599	-1.79286	0.00366828	yes	down	1.7	0.526667
gene-NNMT	NNMT	nicotinamide N-methyltransferase	0.204382	-2.29066	0.00368673	yes	down	0.526667	0.12
gene-OTOGL	OTOGL	otogelin like	2.61542	1.38704	0.00372641	yes	up	0.0833333	0.23
gene-HMBS	HMBS	hydroxymethylbilane synthase, transcript variant X1	2.09057	1.06389	0.00373327	yes	up	16.0967	33.0967
gene-TMEM200A	TMEM200A	transmembrane protein 200A, transcript variant X2	3.4911	1.80368	0.00373741	yes	up	0.373333	1.39667
gene-TRPM3	TRPM3	transient receptor potential cation channel subfamily M member 3, transcript variant X1	0.374048	-1.41871	0.00378765	yes	down	0.65	0.383333
gene-PLA2G2C	PLA2G2C	phospholipase A2 group IIC, transcript variant X1	2.0305	1.02184	0.00383303	yes	up	0.966667	2.01
gene-FLYWCH2	FLYWCH2	FLYWCH family member 2	2.25506	1.17317	0.00385151	yes	up	1.47667	3.25667
gene-ACSS2	ACSS2	acyl-CoA synthetase short chain family member 2, transcript variant X1	2.50008	1.32197	0.00387032	yes	up	542.71	1322.49
gene-ACE2	ACE2	angiotensin I converting enzyme 2	0.381844	-1.38894	0.00388698	yes	down	0.186667	0.07
gene-LOC114110311	LOC114110311	atypical chemokine receptor 4-like	0.315353	-1.66496	0.00389864	yes	down	2.8	0.926667
gene-GABRA1	GABRA1	gamma-aminobutyric acid type A receptor alpha1 subunit	0.366736	-1.44719	0.00392453	yes	down	0.6	0.216667
gene-FAM155B	FAM155B	family with sequence similarity 155 member B	2.11088	1.07785	0.00396926	yes	up	0.236667	0.496667
gene-LOC101104661	LOC101104661	growth-regulated protein homolog gamma, transcript variant X1	3.07218	1.61926	0.00400462	yes	up	3.37667	10.65
gene-MYADM	MYADM	myeloid associated differentiation marker, transcript variant X1	0.466228	-1.10089	0.00401395	yes	down	18.98	9.35667
gene-TTC39A	TTC39A	tetratricopeptide repeat domain 39A, transcript variant X1	0.270032	-1.8888	0.00401586	yes	down	0.29	0.0833333
gene-LOC105607326	LOC105607326	uncharacterized LOC105607326, transcript variant X1	0.48431	-1.046	0.00402803	yes	down	1.67667	0.92
gene-IL18R1	IL18R1	interleukin 18 receptor 1	0.12627	-2.98542	0.0040479	yes	down	0.18	0.0233333
gene-SYK	SYK	spleen associated tyrosine kinase	0.463107	-1.11058	0.00405841	yes	down	3.75333	1.74333
gene-FRMPD1	FRMPD1	FERM and PDZ domain containing 1	26.3519	4.71984	0.0040638	yes	up	0	0.0333333
gene-ATG16L2	ATG16L2	autophagy related 16 like 2, transcript variant X1	0.493466	-1.01898	0.00406425	yes	down	1.54667	0.78
gene-EYA4	EYA4	EYA transcriptional coactivator and phosphatase 4, transcript variant X4	39.7109	5.31146	0.00407493	yes	up	0	0.0233333
gene-DHRSX	DHRSX	dehydrogenase/reductase X-linked	2.42879	1.28024	0.00408108	yes	up	13.1	31.1267
gene-C19H3orf18	C19H3orf18	chromosome 19 C3orf18 homolog, transcript variant X2	2.25215	1.1713	0.00411181	yes	up	2.09667	4.88
gene-AOPEP	AOPEP	aminopeptidase O (putative), transcript variant X1	0.479006	-1.06188	0.00412982	yes	down	6.3	3.16667
gene-STK26	STK26	serine/threonine kinase 26	0.392992	-1.34743	0.00414953	yes	down	1.12333	0.463333
gene-HAS3	HAS3	hyaluronan synthase 3, transcript variant X1	2.2784	1.18802	0.00418181	yes	up	0.133333	0.3
gene-LOC101117587	LOC101117587	epididymis-specific alpha-mannosidase-like, transcript variant X3	4.60985	2.20472	0.00424925	yes	up	0.12	0.603333
gene-LOC114115371	LOC114115371	kelch-like protein 5	2.72768	1.44767	0.00427326	yes	up	0.306667	0.86
gene-TENM4	TENM4	teneurin transmembrane protein 4	2.62821	1.39408	0.00427779	yes	up	2.14	5.69
gene-PMAIP1	PMAIP1	phorbol-12-myristate-13-acetate-induced protein 1	0.491185	-1.02566	0.00427926	yes	down	1.57333	0.79
gene-HILPDA	HILPDA	hypoxia inducible lipid droplet associated	2.73282	1.45039	0.00428626	yes	up	3.69333	10.42
gene-LOC114118711	LOC114118711	FUN14 domain-containing protein 2	0.00043724	-11.1593	0.00428676	yes	down	8.87667	0
gene-CNTN2	CNTN2	contactin 2	7.78952	2.96153	0.00429772	yes	up	0.0233333	0.163333
gene-CTSW	CTSW	cathepsin W	0.357301	-1.48479	0.00429826	yes	down	0.81	0.286667
gene-UGDH	UGDH	UDP-glucose 6-dehydrogenase	0.433345	-1.20641	0.0043216	yes	down	26.2233	12.0133
gene-LOC101122488	LOC101122488	RWD domain-containing protein 1	12.5652	3.65137	0.00435048	yes	up	0.0866667	1.04667
gene-PLEK	PLEK	pleckstrin	0.352772	-1.50319	0.00440897	yes	down	0.733333	0.256667
gene-FAM25A	FAM25A	family with sequence similarity 25 member A	0.184577	-2.4377	0.00442239	yes	down	4.53	0.83
gene-ANKRD29	ANKRD29	ankyrin repeat domain 29, transcript variant X1	2.14617	1.10177	0.00447844	yes	up	0.953333	2.08667
gene-ADAMTS16	ADAMTS16	ADAM metallopeptidase with thrombospondin type 1 motif 16	3.41685	1.77267	0.00450758	yes	up	18.2067	59.47
gene-MDM1	MDM1	Mdm1 nuclear protein, transcript variant X1	2.0511	1.03639	0.00451582	yes	up	0.58	1.23667
gene-NKAIN1	NKAIN1	sodium/potassium transporting ATPase interacting 1, transcript variant X1	0.241957	-2.04717	0.00452123	yes	down	0.29	0.0766667
gene-LOC114115233	LOC114115233	tyrosine-protein kinase Tec-like	3.36877	1.75222	0.00454667	yes	up	0.173333	0.626667
gene-SPRY4	SPRY4	sprouty RTK signaling antagonist 4, transcript variant X2	0.376625	-1.4088	0.00455252	yes	down	6.74333	2.58
gene-SMAGP	SMAGP	small cell adhesion glycoprotein	0.434993	-1.20094	0.00457709	yes	down	2.53	1.13
gene-GPAM	GPAM	glycerol-3-phosphate acyltransferase, mitochondrial, transcript variant X1	2.66079	1.41185	0.00458158	yes	up	151.037	396.56
gene-LOC114117972	LOC114117972	uncharacterized LOC114117972	2.86459	1.51833	0.00459339	yes	up	2.63	7.96
gene-TEX15	TEX15	testis expressed 15, meiosis and synapsis associated, transcript variant X3	0.235563	-2.08582	0.00459439	yes	down	0.0466667	0.01
gene-DOCK3	DOCK3	dedicator of cytokinesis 3	3.64876	1.8674	0.00466688	yes	up	0.173333	0.65
gene-RGS4	RGS4	regulator of G protein signaling 4	2.57431	1.36419	0.00471734	yes	up	1.51	4.01333
gene-LOC114108618	LOC114108618	interferon alpha-inducible protein 27-like protein 1, transcript variant X1	3.53752	1.82274	0.00472174	yes	up	3.24	10.99
gene-HMGCLL1	HMGCLL1	3-hydroxymethyl-3-methylglutaryl-CoA lyase like 1	3.56824	1.83521	0.00472593	yes	up	0.1	0.343333
gene-TMEM151B	TMEM151B	transmembrane protein 151B	39.8535	5.31663	0.00473169	yes	up	0	0.0266667
gene-KLHL10	KLHL10	kelch like family member 10	2.50951	1.32741	0.00477012	yes	up	0.353333	0.85
gene-ELOVL6	ELOVL6	ELOVL fatty acid elongase 6, transcript variant X1	3.37438	1.75462	0.00478715	yes	up	374.437	1215.03
gene-GJB3	GJB3	gap junction protein beta 3	0.0335473	-4.89766	0.00478919	yes	down	0.1	0.00333333
gene-EGR2	EGR2	early growth response 2	3.7545	1.90862	0.004808	yes	up	0.213333	0.883333
gene-PDPN	PDPN	podoplanin	0.419599	-1.25292	0.0048455	yes	down	5.62667	2.49
gene-CRADD	CRADD	CASP2 and RIPK1 domain containing adaptor with death domain	2.36461	1.2416	0.00485076	yes	up	0.6	1.4
gene-DPYD	DPYD	dihydropyrimidine dehydrogenase, transcript variant X2	2.04808	1.03427	0.00489651	yes	up	20.14	40.3667
gene-SH2D3C	SH2D3C	SH2 domain containing 3C, transcript variant X1	0.46904	-1.09222	0.00494673	yes	down	3.69	1.68667
gene-PITX3	PITX3	paired like homeodomain 3, transcript variant X1	0.184805	-2.43593	0.00494991	yes	down	0.676667	0.126667
gene-FGFR2	FGFR2	fibroblast growth factor receptor 2, transcript variant X1	2.48391	1.31261	0.00495368	yes	up	0.55	1.4
gene-MET	MET	MET proto-oncogene, receptor tyrosine kinase, transcript variant X1	0.343841	-1.54019	0.00501195	yes	down	3.40333	1.27333
gene-ADRA2A	ADRA2A	adrenoceptor alpha 2A	0.135513	-2.88349	0.00505418	yes	down	21.1533	3.11667
gene-LOC105615213	LOC105615213	zinc finger protein 561, transcript variant X11	0.477235	-1.06723	0.00513181	yes	down	2.12	0.993333
gene-LOXL3	LOXL3	lysyl oxidase like 3, transcript variant X4	0.381486	-1.3903	0.00520369	yes	down	5.31	2.06667
gene-WNT2B	WNT2B	Wnt family member 2B	2.95984	1.56552	0.0052335	yes	up	0.26	0.77
gene-LOC101114379	LOC101114379	NADH dehydrogenase [ubiquinone] 1 alpha subcomplex subunit 5	0.00110584	-9.82064	0.00525161	yes	down	63.5133	0.0733333
gene-SLC18A3	SLC18A3	solute carrier family 18 member A3	49.4958	5.62923	0.0052588	yes	up	0	0.116667
gene-SLC2A4	SLC2A4	solute carrier family 2 member 4	3.23683	1.69458	0.00528326	yes	up	5.10333	16.0067
gene-PRELP	PRELP	proline and arginine rich end leucine rich repeat protein	0.361358	-1.4685	0.00528607	yes	down	18.7033	7.39
gene-SLC9B1	SLC9B1	solute carrier family 9 member B1, transcript variant X1	2.76719	1.46842	0.00530294	yes	up	0.186667	0.503333
gene-GNGT1	GNGT1	G protein subunit gamma transducin 1, transcript variant X1	0.428963	-1.22108	0.00534953	yes	down	3.2	1.08667
gene-UNC5D	UNC5D	unc-5 netrin receptor D	0.208935	-2.25887	0.00539215	yes	down	0.04	0.00666667
gene-MVK	MVK	mevalonate kinase, transcript variant X1	2.50404	1.32426	0.00541087	yes	up	4.06	9.91333
gene-HACD2	HACD2	3-hydroxyacyl-CoA dehydratase 2	2.06523	1.0463	0.00543483	yes	up	33.69	68.9933
gene-SMIM3	SMIM3	small integral membrane protein 3	0.485112	-1.04361	0.00544603	yes	down	23.3533	11.3867
gene-LOC114116869	LOC114116869	caspase-3	0.28814	-1.79516	0.00547715	yes	down	0.413333	0.126667
gene-SCN1B	SCN1B	sodium voltage-gated channel beta subunit 1, transcript variant X1	0.423964	-1.23799	0.0054906	yes	down	0.703333	0.326667
gene-HHIPL2	HHIPL2	HHIP like 2	0.166158	-2.58937	0.00550492	yes	down	0.103333	0.02
gene-LOC114115243	LOC114115243	electrogenic sodium bicarbonate cotransporter 1-like	2.01972	1.01416	0.00557753	yes	up	6.93333	14.3367
gene-OPRL1	OPRL1	opioid related nociceptin receptor 1, transcript variant X2	2.31353	1.21009	0.00557965	yes	up	0.89	1.93333
gene-TNC	TNC	tenascin C	0.0956509	-3.38608	0.00560068	yes	down	8.59667	0.88
gene-SDC4	SDC4	syndecan 4	0.408273	-1.29239	0.00561487	yes	down	44.6733	19.2667
gene-GNA14	GNA14	G protein subunit alpha 14	3.47049	1.79514	0.00562091	yes	up	0.0933333	0.323333
gene-LOC114109406	LOC114109406	very-long-chain 3-oxoacyl-CoA reductase	2.09203	1.06491	0.00562604	yes	up	111.713	229.303
gene-LOC114109030	LOC114109030	granzyme H-like	0.352829	-1.50296	0.00565286	yes	down	1.52667	0.536667
gene-HBEGF	HBEGF	heparin binding EGF like growth factor	2.7339	1.45096	0.00567035	yes	up	0.926667	2.48333
gene-ARVCF	ARVCF	ARVCF delta catenin family member	2.64335	1.40237	0.00568329	yes	up	0.78	2.01333
gene-QPRT	QPRT	quinolinate phosphoribosyltransferase, transcript variant X1	3.14713	1.65403	0.00573859	yes	up	0.626667	1.97333
gene-NGRN	NGRN	neugrin, neurite outgrowth associated	0.382277	-1.38731	0.00574983	yes	down	5.48333	2.02667
gene-MDGA1	MDGA1	MAM domain containing glycosylphosphatidylinositol anchor 1	0.285416	-1.80886	0.0057546	yes	down	0.316667	0.0966667
gene-NR2E1	NR2E1	nuclear receptor subfamily 2 group E member 1	2.56058	1.35647	0.0057679	yes	up	0.626667	1.67333
gene-KCNAB1	KCNAB1	potassium voltage-gated channel subfamily A member regulatory beta subunit 1, transcript variant X1	3.21901	1.68662	0.00581235	yes	up	0.75	2.49667
gene-IFI44L	IFI44L	interferon induced protein 44 like	2.80527	1.48814	0.00581964	yes	up	0.483333	1.32
gene-TRNP1	TRNP1	TMF1-regulated nuclear protein 1	0.313258	-1.67458	0.00583245	yes	down	0.446667	0.136667
gene-CFAP206	CFAP206	cilia and flagella associated protein 206, transcript variant X1	0.363077	-1.46165	0.00584666	yes	down	0.253333	0.0966667
gene-CKMT2	CKMT2	creatine kinase, mitochondrial 2	0.443557	-1.17281	0.00588807	yes	down	1.99333	0.876667
gene-FAM174B	FAM174B	family with sequence similarity 174 member B	0.494464	-1.01606	0.00589106	yes	down	6.50667	3.24
gene-IL18RAP	IL18RAP	interleukin 18 receptor accessory protein	0.0610814	-4.03312	0.00593039	yes	down	0.11	0.00666667
gene-LBP	LBP	lipopolysaccharide binding protein	0.18883	-2.40484	0.0059699	yes	down	1.08667	0.196667
gene-LGI2	LGI2	leucine rich repeat LGI family member 2	7.41309	2.89008	0.00597825	yes	up	0.02	0.13
gene-ASB10	ASB10	ankyrin repeat and SOCS box containing 10, transcript variant X1	5.10757	2.35264	0.00613625	yes	up	0.116667	0.556667
gene-GSTA1	GSTA1	glutathione S-transferase alpha 1	0.13612	-2.87705	0.00615255	yes	down	2.04333	0.276667
gene-THSD4	THSD4	thrombospondin type 1 domain containing 4, transcript variant X1	0.498606	-1.00403	0.00619281	yes	down	1.79667	0.896667
gene-LOC101120058	LOC101120058	disintegrin and metalloproteinase domain-containing protein 28, transcript variant X1	0.439682	-1.18547	0.00623242	yes	down	0.703333	0.31
gene-NRCAM	NRCAM	neuronal cell adhesion molecule, transcript variant X2	0.0738027	-3.76018	0.00625234	yes	down	0.53	0.0466667
gene-IL6	IL6	interleukin 6	0.146263	-2.77336	0.00628589	yes	down	0.896667	0.126667
gene-SBSN	SBSN	suprabasin	0.268288	-1.89815	0.00633902	yes	down	0.643333	0.173333
gene-KLHDC8B	KLHDC8B	kelch domain containing 8B, transcript variant X4	3.0307	1.59965	0.00639823	yes	up	8.57	25.23
gene-LOC101112038	LOC101112038	boLa class II histocompatibility antigen, DQB*0101 beta chain-like	3.11416	1.63884	0.00644482	yes	up	5.36667	16.0967
gene-LOC101121661	LOC101121661	kynurenine/alpha-aminoadipate aminotransferase, mitochondrial, transcript variant X1	2.10629	1.0747	0.0065112	yes	up	15.2167	30.4233
gene-LOC101109388	LOC101109388	interferon-induced very large GTPase 1-like	2.50512	1.32488	0.00653623	yes	up	0.513333	1.32667
gene-UCP1	UCP1	uncoupling protein 1	0.0204597	-5.61107	0.00656471	yes	down	0.213333	0.00333333
gene-PTP4A3	PTP4A3	protein tyrosine phosphatase type IVA, member 3	2.4897	1.31597	0.00657163	yes	up	0.386667	0.953333
gene-LIF	LIF	LIF interleukin 6 family cytokine, transcript variant X2	2.25105	1.1706	0.00659816	yes	up	0.21	0.463333
gene-C6	C6	complement C6, transcript variant X2	0.243606	-2.03738	0.00662306	yes	down	0.123333	0.03
gene-LOC114115266	LOC114115266	ankyrin-2-like	18.6981	4.22482	0.00664959	yes	up	0.04	0.683333
gene-BARX2	BARX2	BARX homeobox 2	0.180913	-2.46663	0.00667325	yes	down	0.426667	0.0766667
gene-G0S2	G0S2	G0/G1 switch 2	2.24257	1.16515	0.00672087	yes	up	119.383	263.243
gene-ETNPPL	ETNPPL	ethanolamine-phosphate phospho-lyase	2.60586	1.38176	0.00676128	yes	up	6.44667	16.3033
gene-KY	KY	kyphoscoliosis peptidase, transcript variant X1	3.89936	1.96324	0.0067957	yes	up	0.18	0.66
gene-PIMREG	PIMREG	PICALM interacting mitotic regulator	6.59672	2.72175	0.00689489	yes	up	0.0366667	0.26
gene-ARSJ	ARSJ	arylsulfatase family member J	0.334694	-1.57908	0.00691838	yes	down	1.74	0.633333
gene-LRP3	LRP3	LDL receptor related protein 3, transcript variant X1	2.175	1.12101	0.00694697	yes	up	6.44333	13.85
gene-LOC114116068	LOC114116068	uncharacterized protein C6orf203-like	2.08117	1.05739	0.0070304	yes	up	2.87	6.09
gene-DHCR24	DHCR24	24-dehydrocholesterol reductase	2.17383	1.12024	0.00707389	yes	up	34.9767	76.5633
gene-SH2D3A	SH2D3A	SH2 domain containing 3A, transcript variant X2	0.387812	-1.36657	0.00716242	yes	down	0.43	0.17
gene-LOC101117112	LOC101117112	interferon alpha-inducible protein 27-like protein 1, transcript variant X1	3.45181	1.78735	0.007235	yes	up	5.69333	18.7867
gene-SGIP1	SGIP1	SH3 domain GRB2 like endophilin interacting protein 1, transcript variant X9	2.19025	1.13109	0.00724295	yes	up	0.586667	1.34333
gene-CHAC1	CHAC1	ChaC glutathione specific gamma-glutamylcyclotransferase 1	0.191736	-2.38281	0.0072676	yes	down	0.87	0.18
gene-CNTNAP1	CNTNAP1	contactin associated protein 1, transcript variant X1	2.2602	1.17645	0.00729108	yes	up	0.28	0.65
gene-MPP2	MPP2	membrane palmitoylated protein 2, transcript variant X2	4.32979	2.1143	0.0073199	yes	up	0.146667	0.61
gene-C3H2orf40	C3H2orf40	chromosome 3 C2orf40 homolog	2.98921	1.57977	0.00734761	yes	up	2.44333	7.08667
gene-MIA	MIA	MIA SH3 domain containing, transcript variant X2	0.279749	-1.83779	0.00740244	yes	down	0.91	0.296667
gene-ALAD	ALAD	aminolevulinate dehydratase, transcript variant X1	2.15116	1.10511	0.00740888	yes	up	7.07667	15.0667
gene-CCDC85A	CCDC85A	coiled-coil domain containing 85A, transcript variant X5	0.463777	-1.1085	0.0074136	yes	down	3.66667	1.71667
gene-GALNT9	GALNT9	polypeptide N-acetylgalactosaminyltransferase 9	26.0375	4.70252	0.00741614	yes	up	0.00333333	0.06
gene-TMEM200C	TMEM200C	transmembrane protein 200C	0.105665	-3.24243	0.00747092	yes	down	0.103333	0.01
gene-ADAMTSL5	ADAMTSL5	ADAMTS like 5, transcript variant X1	2.02099	1.01506	0.00751627	yes	up	0.363333	0.75
gene-CPNE5	CPNE5	copine 5, transcript variant X1	4.60883	2.2044	0.00757442	yes	up	0.0266667	0.136667
gene-LOC101110664	LOC101110664	cytochrome c oxidase subunit 5B, mitochondrial	2.11157	1.07832	0.00757855	yes	up	224.867	466.007
gene-AVPI1	AVPI1	arginine vasopressin induced 1, transcript variant X2	0.473763	-1.07776	0.00761497	yes	down	133.157	64.6733
gene-DPP4	DPP4	dipeptidyl peptidase 4	0.280185	-1.83555	0.00762585	yes	down	0.826667	0.246667
gene-SYNC	SYNC	syncoilin, intermediate filament protein, transcript variant X1	0.463582	-1.1091	0.00763662	yes	down	1.79333	0.733333
gene-SLC22A3	SLC22A3	solute carrier family 22 member 3, transcript variant X1	2.85924	1.51563	0.00776253	yes	up	1.57333	4.22
gene-IDH1	IDH1	isocitrate dehydrogenase (NADP(+)) 1, cytosolic	2.05096	1.0363	0.00782768	yes	up	105.123	213.017
gene-DLEC1	DLEC1	DLEC1 cilia and flagella associated protein, transcript variant X1	2.57612	1.3652	0.00784118	yes	up	0.0766667	0.196667
gene-MLXIPL	MLXIPL	MLX interacting protein like	2.19955	1.13721	0.00791479	yes	up	2.93	6.51667
gene-LOC101112936	LOC101112936	interferon-activable protein 203, transcript variant X1	2.43352	1.28304	0.00796572	yes	up	2.24	5.25667
gene-TOP1	TOP1	DNA topoisomerase I	0.492797	-1.02093	0.00799557	yes	down	47.7367	23.5733
gene-PWWP3B	PWWP3B	PWWP domain containing 3B, transcript variant X2	2.17568	1.12147	0.00802858	yes	up	1.07333	2.37333
gene-LRAT	LRAT	lecithin retinol acyltransferase, transcript variant X1	5.70635	2.51257	0.0080692	yes	up	0.0133333	0.0666667
gene-NREP	NREP	neuronal regeneration related protein	0.404963	-1.30414	0.00820919	yes	down	11.3067	4.67
gene-SMOC1	SMOC1	SPARC related modular calcium binding 1, transcript variant X1	2.18249	1.12597	0.00821699	yes	up	5.83667	13.24
gene-P4HA1	P4HA1	prolyl 4-hydroxylase subunit alpha 1, transcript variant X1	0.492515	-1.02176	0.00826457	yes	down	20.0233	10.0433
gene-LOC114113045	LOC114113045	general transcription and DNA repair factor IIH helicase subunit XPB-like	0.494502	-1.01595	0.00826904	yes	down	3.12	1.55333
gene-LOC101118831	LOC101118831	alpha-amylase 2B	2.60129	1.37923	0.00835213	yes	up	3.45333	8.8
gene-RIMS2	RIMS2	regulating synaptic membrane exocytosis 2, transcript variant X13	2.95721	1.56424	0.0083621	yes	up	0.0533333	0.17
gene-MAP7	MAP7	microtubule associated protein 7, transcript variant X1	0.378737	-1.40073	0.00836306	yes	down	0.21	0.0833333
gene-DDO	DDO	D-aspartate oxidase, transcript variant X1	0.315246	-1.66545	0.00852271	yes	down	5.25	1.71333
gene-NXPE4	NXPE4	neurexophilin and PC-esterase domain family member 4	0.355967	-1.49019	0.00854112	yes	down	1.11	0.42
gene-SEMA7A	SEMA7A	semaphorin 7A (John Milton Hagen blood group)	0.431362	-1.21303	0.00855884	yes	down	5.18667	2.19
gene-TRPC3	TRPC3	transient receptor potential cation channel subfamily C member 3, transcript variant X1	0.313109	-1.67526	0.00861583	yes	down	0.156667	0.05
gene-GPR37	GPR37	G protein-coupled receptor 37	0.331447	-1.59315	0.00862534	yes	down	0.663333	0.223333
gene-AR	AR	androgen receptor	2.15494	1.10765	0.00863251	yes	up	3.51333	7.81
gene-KCNG1	KCNG1	potassium voltage-gated channel modifier subfamily G member 1	0.253668	-1.97899	0.00869415	yes	down	0.986667	0.273333
gene-SV2C	SV2C	synaptic vesicle glycoprotein 2C	0.0534118	-4.2267	0.0087129	yes	down	0.03	0
gene-LOC114110255	LOC114110255	renalase-like	2.83059	1.5011	0.00871941	yes	up	0.42	1.18333
gene-RUNDC3A	RUNDC3A	RUN domain containing 3A, transcript variant X1	3.80286	1.92708	0.00872095	yes	up	0.0633333	0.23
gene-DAPK2	DAPK2	death associated protein kinase 2, transcript variant X1	2.54576	1.3481	0.00872638	yes	up	2.9	8.37
gene-LOC101122683	LOC101122683	ovostatin homolog 2-like	2.75247	1.46073	0.00892216	yes	up	0.22	0.61
gene-LOC780772	LOC780772	succinate dehydrogenase complex subunit D	0.0008402	-10.217	0.00892441	yes	down	12.6033	0
gene-PEMT	PEMT	phosphatidylethanolamine N-methyltransferase, transcript variant X1	2.03802	1.02717	0.00894399	yes	up	3.05667	6.20667
gene-TEAD4	TEAD4	TEA domain transcription factor 4, transcript variant X1	0.364584	-1.45568	0.00894763	yes	down	2.05	0.763333
gene-LOC101119456	LOC101119456	protein SET	0.46163	-1.11519	0.00896668	yes	down	1.66333	0.783333
gene-DUSP2	DUSP2	dual specificity phosphatase 2	3.92825	1.97389	0.00896842	yes	up	0.236667	1.00333
gene-ELF5	ELF5	E74 like ETS transcription factor 5, transcript variant X1	2.20475	1.14061	0.00900325	yes	up	3.57667	7.81667
gene-CSF3	CSF3	colony stimulating factor 3	0.286079	-1.80551	0.00906151	yes	down	0.22	0.0633333
gene-RAP1GAP2	RAP1GAP2	RAP1 GTPase activating protein 2, transcript variant X1	0.399138	-1.32504	0.00907252	yes	down	0.603333	0.25
gene-LOC101102057	LOC101102057	CD209 antigen-like protein 2, transcript variant X1	0.433072	-1.20732	0.00913179	yes	down	10.8033	4.81667
gene-KIF23	KIF23	kinesin family member 23, transcript variant X1	0.490466	-1.02777	0.00916118	yes	down	1.34667	0.67
gene-NGFR	NGFR	nerve growth factor receptor	2.75296	1.46098	0.00921589	yes	up	0.16	0.443333
gene-ANKRD28	ANKRD28	ankyrin repeat domain 28, transcript variant X1	0.447187	-1.16105	0.0092288	yes	down	6.12667	2.97
gene-LOC114113186	LOC114113186	polypeptide N-acetylgalactosaminyltransferase 13-like, transcript variant X1	2.61749	1.38818	0.0092883	yes	up	0.446667	1.21667
gene-TTC21A	TTC21A	tetratricopeptide repeat domain 21A	2.98618	1.5783	0.0093154	yes	up	0.286667	0.83
gene-ACP6	ACP6	acid phosphatase 6, lysophosphatidic, transcript variant X3	2.49629	1.31978	0.00935249	yes	up	10.15	24.7
gene-SCN7A	SCN7A	sodium voltage-gated channel alpha subunit 7	0.175971	-2.50659	0.00947079	yes	down	0.2	0.0333333
gene-LOC101112688	LOC101112688	spectrin alpha chain, erythrocytic 1	2.46303	1.30043	0.00950792	yes	up	0.0933333	0.233333
gene-CACNA1H	CACNA1H	calcium voltage-gated channel subunit alpha1 H	2.37516	1.24803	0.00961811	yes	up	0.843333	1.95333
gene-TMSB15B	TMSB15B	thymosin beta 15B	5.89621	2.55979	0.00964804	yes	up	0.303333	1.96333
gene-ZNF804A	ZNF804A	zinc finger protein 804A	3.13349	1.64777	0.00965302	yes	up	0.04	0.123333
gene-SPTBN5	SPTBN5	spectrin beta, non-erythrocytic 5	0.387727	-1.36689	0.00972005	yes	down	0.226667	0.0933333
gene-LOC101102047	LOC101102047	apolipoprotein L3-like	0.434529	-1.20247	0.00974831	yes	down	28.41	12.7267
gene-KIF14	KIF14	kinesin family member 14	2.62263	1.39102	0.00975241	yes	up	0.0433333	0.123333
gene-C14H19orf48	C14H19orf48	chromosome 14 C19orf48 homolog, transcript variant X2	0.487955	-1.03518	0.00976273	yes	down	3.71667	1.95
gene-LOC105605798	LOC105605798	ankyrin repeat domain-containing protein 26-like, transcript variant X2	2.18496	1.12761	0.00979932	yes	up	3.09667	7.06
gene-NMB	NMB	neuromedin B, transcript variant X1	0.259238	-1.94765	0.00983308	yes	down	0.803333	0.21
gene-LOC101103967	LOC101103967	growth/differentiation factor 3	0.0199272	-5.64912	0.00986866	yes	down	0.176667	0
gene-NPY1R	NPY1R	neuropeptide Y receptor Y1, transcript variant X3	3.83216	1.93816	0.00995406	yes	up	0.103333	0.433333
gene-AGPAT2	AGPAT2	1-acylglycerol-3-phosphate O-acyltransferase 2, transcript variant X1	2.63936	1.40019	0.00999153	yes	up	415.177	1057.19
gene-CAMK2A	CAMK2A	calcium/calmodulin dependent protein kinase II alpha, transcript variant X1	0.267875	-1.90037	0.0100872	yes	down	0.123333	0.0333333
gene-SLC7A8	SLC7A8	solute carrier family 7 member 8, transcript variant X1	0.155023	-2.68945	0.0101268	yes	down	0.09	0.02
gene-ARMC4	ARMC4	armadillo repeat containing 4, transcript variant X1	0.324188	-1.6251	0.0102229	yes	down	0.416667	0.15
gene-IGF1	IGF1	insulin like growth factor 1, transcript variant X1	2.18832	1.12982	0.0102273	yes	up	6.4	15.3167
gene-LOC106990140	LOC106990140	cytochrome P450 4F6-like, transcript variant X2	0.495587	-1.01279	0.0102438	yes	down	0.746667	0.373333
gene-FNDC4	FNDC4	fibronectin type III domain containing 4	0.418646	-1.2562	0.0103051	yes	down	2.25333	0.993333
gene-DUOX2	DUOX2	dual oxidase 2, transcript variant X1	0.0323864	-4.94847	0.0103437	yes	down	0.0666667	0
gene-LOC101119721	LOC101119721	cytochrome b-c1 complex subunit 10	2.19826	1.13636	0.0104366	yes	up	207.377	443.697
gene-CXCR1	CXCR1	C-X-C motif chemokine receptor 1	0.0506853	-4.30229	0.0104454	yes	down	0.14	0.00666667
gene-PPP3R2	PPP3R2	protein phosphatase 3 regulatory subunit B, beta	8.07449	3.01337	0.0104493	yes	up	0.0866667	0.723333
gene-CARMIL3	CARMIL3	capping protein regulator and myosin 1 linker 3, transcript variant X1	3.47285	1.79612	0.0105796	yes	up	0.03	0.11
gene-NLRC4	NLRC4	NLR family CARD domain containing 4	0.408543	-1.29144	0.0106569	yes	down	0.523333	0.21
gene-SCT	SCT	secretin	5.16712	2.36936	0.010717	yes	up	0.0866667	0.43
gene-HMCN2	HMCN2	hemicentin 2	0.108204	-3.20817	0.0107313	yes	down	1.35667	0.16
gene-FABP3	FABP3	fatty acid binding protein 3, transcript variant X1	2.38642	1.25485	0.0107512	yes	up	2.03667	6.64333
gene-SSTR1	SSTR1	somatostatin receptor 1	0.126088	-2.9875	0.0107628	yes	down	0.0533333	0.00666667
gene-KLHL38	KLHL38	kelch like family member 38, transcript variant X1	0.472726	-1.08092	0.0107928	yes	down	1.42	0.68
gene-RUNX1	RUNX1	runt related transcription factor 1, transcript variant X1	0.358165	-1.48131	0.0108014	yes	down	1.01333	0.39
gene-LOC114111483	LOC114111483	N-alpha-acetyltransferase 50	0.289487	-1.78843	0.0108977	yes	down	0.706667	0.236667
gene-EFR3B	EFR3B	EFR3 homolog B	2.44275	1.2885	0.0109256	yes	up	0.726667	1.73667
gene-SUSD4	SUSD4	sushi domain containing 4	0.274592	-1.86464	0.0109477	yes	down	0.16	0.0466667
gene-FADS6	FADS6	fatty acid desaturase 6	0.489673	-1.03011	0.010952	yes	down	0.863333	0.43
gene-LOC105603269	LOC105603269	uncharacterized LOC105603269	0.354113	-1.49772	0.0110326	yes	down	0.963333	0.346667
gene-ACSL1	ACSL1	acyl-CoA synthetase long chain family member 1, transcript variant X1	2.68876	1.42694	0.0110428	yes	up	441.957	1153.53
gene-DPF3	DPF3	double PHD fingers 3, transcript variant X3	2.30156	1.20261	0.0111212	yes	up	0.71	1.36667
gene-SLC25A1	SLC25A1	solute carrier family 25 member 1	2.29851	1.2007	0.011138	yes	up	140.64	314.07
gene-HERC6	HERC6	HECT and RLD domain containing E3 ubiquitin protein ligase family member 6, transcript variant X1	2.26893	1.18201	0.0113759	yes	up	0.493333	1.10333
gene-LOC114117964	LOC114117964	chromosome transmission fidelity protein 8 homolog	0.0197603	-5.66125	0.0113954	yes	down	0.0666667	0
gene-LOC101111827	LOC101111827	cationic amino acid transporter 3-like, transcript variant X2	0.016276	-5.94111	0.0113999	yes	down	0.0866667	0
gene-HRH1	HRH1	histamine receptor H1	2.11893	1.08334	0.01149	yes	up	1.65333	3.56
gene-RFLNB	RFLNB	refilin B	0.440354	-1.18326	0.0115067	yes	down	18.67	8.64667
gene-KLKB1	KLKB1	kallikrein B1	0.290215	-1.78481	0.0115741	yes	down	0.926667	0.273333
gene-RGS7BP	RGS7BP	regulator of G protein signaling 7 binding protein	3.51582	1.81386	0.0116229	yes	up	0.366667	1.22
gene-IQGAP3	IQGAP3	IQ motif containing GTPase activating protein 3	2.18434	1.1272	0.0116832	yes	up	0.12	0.26
gene-LOC101102726	LOC101102726	protocadherin beta-17-like	2.80406	1.48752	0.0117076	yes	up	0.123333	0.37
gene-CLNK	CLNK	cytokine dependent hematopoietic cell linker	0.0278424	-5.16657	0.0117235	yes	down	0.05	0
gene-ARHGEF5	ARHGEF5	Rho guanine nucleotide exchange factor 5	0.310157	-1.68893	0.0117591	yes	down	0.256667	0.0866667
gene-KHDRBS3	KHDRBS3	KH RNA binding domain containing, signal transduction associated 3	0.417509	-1.26012	0.0118	yes	down	2.24333	1.00667
gene-LOC101103547	LOC101103547	guanylate-binding protein 6-like	0.0295351	-5.08143	0.0118548	yes	down	0.0533333	0
gene-ADAMTS18	ADAMTS18	ADAM metallopeptidase with thrombospondin type 1 motif 18	3.06682	1.61674	0.011878	yes	up	0.0933333	0.293333
gene-LOC101114597	LOC101114597	heterogeneous nuclear ribonucleoprotein A1	0.499642	-1.00103	0.0119359	yes	down	1.47	0.746667
gene-LOC101122340	LOC101122340	protein FAM209A-like	2.85309	1.51253	0.0119528	yes	up	0.24	0.72
gene-BCAS1	BCAS1	breast carcinoma amplified sequence 1, transcript variant X1	0.215795	-2.21227	0.0120028	yes	down	0.116667	0.0233333
gene-LOC101122347	LOC101122347	NEDD4-like E3 ubiquitin-protein ligase WWP1	0.499527	-1.00136	0.0120456	yes	down	2.27333	1.17
gene-PRXL2A	PRXL2A	peroxiredoxin like 2A, transcript variant X1	2.49788	1.3207	0.0120604	yes	up	68.6367	166.24
gene-VSTM4	VSTM4	V-set and transmembrane domain containing 4	2.17575	1.12151	0.0120834	yes	up	4.57333	10.05
gene-CHDH	CHDH	choline dehydrogenase	2.23261	1.15873	0.0121016	yes	up	0.136667	0.293333
gene-PLEKHG4	PLEKHG4	pleckstrin homology and RhoGEF domain containing G4, transcript variant X4	0.285237	-1.80977	0.0121325	yes	down	0.233333	0.0733333
gene-DUSP1	DUSP1	dual specificity phosphatase 1	0.457205	-1.12909	0.0122454	yes	down	69.9633	33.1267
gene-ABRACL	ABRACL	ABRA C-terminal like	0.492303	-1.02238	0.012325	yes	down	3.99	2.00333
gene-TMEM177	TMEM177	transmembrane protein 177	2.1773	1.12254	0.0123418	yes	up	0.626667	1.36
gene-LOC101121099	LOC101121099	MAM domain-containing glycosylphosphatidylinositol anchor protein 2	2.66051	1.4117	0.0124575	yes	up	0.93	1.75333
gene-RTP4	RTP4	receptor transporter protein 4	3.18398	1.67083	0.0124669	yes	up	0.523333	1.58667
gene-TCIM	TCIM	transcriptional and immune response regulator	0.481151	-1.05544	0.0125269	yes	down	28.2533	13.3933
gene-LOC101118895	LOC101118895	stromelysin-1	0.0806078	-3.63294	0.0126133	yes	down	0.306667	0.0266667
gene-LRRC73	LRRC73	leucine rich repeat containing 73, transcript variant X1	0.244996	-2.02917	0.0126615	yes	down	0.293333	0.0733333
gene-NAAA	NAAA	N-acylethanolamine acid amidase, transcript variant X1	2.00882	1.00635	0.0126662	yes	up	8.01667	15.9833
gene-TMEM171	TMEM171	transmembrane protein 171, transcript variant X1	2.29224	1.19676	0.0126818	yes	up	0.34	0.773333
gene-RRS1	RRS1	ribosome biogenesis regulator homolog	0.461893	-1.11437	0.0129273	yes	down	5.58333	2.63
gene-FBXO47	FBXO47	F-box protein 47	2.82306	1.49726	0.01318	yes	up	0.176667	0.486667
gene-MSTN	MSTN	myostatin	4.95164	2.30791	0.0132262	yes	up	0.0566667	0.28
gene-CDK5R1	CDK5R1	cyclin dependent kinase 5 regulatory subunit 1	0.46809	-1.09514	0.0132675	yes	down	0.476667	0.223333
gene-PCYT1B	PCYT1B	phosphate cytidylyltransferase 1, choline, beta	2.63831	1.39962	0.0132916	yes	up	0.57	1.51333
gene-SORCS2	SORCS2	sortilin related VPS10 domain containing receptor 2	2.16416	1.11381	0.0133772	yes	up	1.91667	4.29
gene-CRISPLD1	CRISPLD1	cysteine rich secretory protein LCCL domain containing 1, transcript variant X1	0.214628	-2.22009	0.0135126	yes	down	0.336667	0.0766667
gene-ADAMTS15	ADAMTS15	ADAM metallopeptidase with thrombospondin type 1 motif 15	0.477791	-1.06555	0.0135263	yes	down	2.92667	1.41
gene-LOC114114536	LOC114114536	amphiphysin-like	0.37061	-1.43203	0.0135548	yes	down	0.356667	0.136667
gene-FNDC5	FNDC5	fibronectin type III domain containing 5, transcript variant X1	0.459877	-1.12068	0.0136215	yes	down	5.48667	2.45667
gene-PLXNB3	PLXNB3	plexin B3	2.8761	1.52411	0.0136861	yes	up	0.0366667	0.103333
gene-FBXO36	FBXO36	F-box protein 36, transcript variant X2	2.6659	1.41462	0.0137254	yes	up	0.19	0.506667
gene-F11	F11	coagulation factor XI	2.19211	1.13232	0.0137266	yes	up	0.703333	1.54333
gene-PIM1	PIM1	Pim-1 proto-oncogene, serine/threonine kinase	0.400359	-1.32063	0.013946	yes	down	2.87	1.21
gene-LOC105616741	LOC105616741	lipopolysaccharide-binding protein-like, transcript variant X1	2.71135	1.43901	0.0139512	yes	up	0.553333	1.51
gene-HPGD	HPGD	15-hydroxyprostaglandin dehydrogenase, transcript variant X1	0.401116	-1.31791	0.0139802	yes	down	1.40333	0.55
gene-LOC114115390	LOC114115390	collagen alpha-1(XXV) chain-like	4.31186	2.10831	0.0140546	yes	up	0.0166667	0.06
gene-SERPINB1	SERPINB1	serpin family B member 1, transcript variant X1	0.442879	-1.17501	0.0141017	yes	down	29.7967	14.1667
gene-CDRT1	CDRT1	CMT1A duplicated region transcript 1	0.29706	-1.75117	0.0141332	yes	down	0.266667	0.0866667
gene-HSPA5	HSPA5	heat shock protein family A (Hsp70) member 5	0.392078	-1.35079	0.0141464	yes	down	180.667	73.64
gene-FAM43B	FAM43B	family with sequence similarity 43 member B	0.237747	-2.0725	0.0142236	yes	down	0.693333	0.183333
gene-LOC101112822	LOC101112822	brain ribonuclease-like, transcript variant X1	2.74737	1.45805	0.014227	yes	up	35.82	99.6233
gene-LOC114115330	LOC114115330	A disintegrin and metalloproteinase with thrombospondin motifs 3-like	0.227209	-2.13791	0.0143287	yes	down	0.436667	0.106667
gene-MEI1	MEI1	meiotic double-stranded break formation protein 1, transcript variant X1	4.19169	2.06753	0.0143526	yes	up	0.09	0.356667
gene-GRIN1	GRIN1	glutamate ionotropic receptor NMDA type subunit 1, transcript variant X1	3.22894	1.69106	0.0144702	yes	up	0.08	0.253333
gene-CACNA2D2	CACNA2D2	calcium voltage-gated channel auxiliary subunit alpha2delta 2	3.42247	1.77504	0.0145528	yes	up	0.0666667	0.226667
gene-PLPP2	PLPP2	phospholipid phosphatase 2, transcript variant X1	0.453099	-1.1421	0.0145896	yes	down	4.34	2.06333
gene-ATP10A	ATP10A	ATPase phospholipid transporting 10A (putative), transcript variant X1	0.479922	-1.05913	0.0146035	yes	down	3.17	1.58
gene-B4GALT6	B4GALT6	beta-1,4-galactosyltransferase 6	0.341722	-1.5491	0.0146165	yes	down	0.326667	0.12
gene-FBLN7	FBLN7	fibulin 7, transcript variant X1	0.471162	-1.08571	0.0146186	yes	down	4.28333	1.95
gene-SYNGR1	SYNGR1	synaptogyrin 1, transcript variant X1	3.16384	1.66168	0.0146281	yes	up	0.78	2.27667
gene-RASL12	RASL12	RAS like family 12	0.421497	-1.24641	0.0146503	yes	down	3.31333	1.47667
gene-LOC101109035	LOC101109035	5-hydroxyisourate hydrolase-like, transcript variant X1	0.484649	-1.04499	0.0147054	yes	down	2.87	1.38333
gene-LOC114115660	LOC114115660	pre-B-cell leukemia transcription factor 2	0.440451	-1.18295	0.0148818	yes	down	1.95333	0.86
gene-YJEFN3	YJEFN3	YjeF N-terminal domain containing 3, transcript variant X1	2.21262	1.14576	0.0148988	yes	up	0.616667	1.37667
gene-HEATR4	HEATR4	HEAT repeat containing 4	3.38778	1.76034	0.0151469	yes	up	0.0366667	0.126667
gene-RAB3A	RAB3A	RAB3A, member RAS oncogene family	2.08121	1.05742	0.0153328	yes	up	0.653333	1.36333
gene-COQ9	COQ9	coenzyme Q9	2.17834	1.12323	0.015592	yes	up	25.3833	53.6833
gene-C6H4orf48	C6H4orf48	chromosome 6 C4orf48 homolog	2.29234	1.19682	0.0156242	yes	up	12.0867	27.1933
gene-LOC106990117	LOC106990117	BOLA class I histocompatibility antigen, alpha chain BL3-7-like, transcript variant X1	0.440183	-1.18382	0.0156495	yes	down	1.01333	0.44
gene-ADTRP	ADTRP	androgen dependent TFPI regulating protein, transcript variant X1	0.354561	-1.49589	0.0157781	yes	down	8.54333	3.21
gene-PRF1	PRF1	perforin 1	0.330708	-1.59637	0.0160353	yes	down	0.236667	0.08
gene-FRRS1L	FRRS1L	ferric chelate reductase 1 like	2.29118	1.19609	0.0160467	yes	up	0.07	0.156667
gene-MATN3	MATN3	matrilin 3	0.0766212	-3.70611	0.01607	yes	down	0.0766667	0.00666667
gene-ZSWIM5	ZSWIM5	zinc finger SWIM-type containing 5	2.91231	1.54216	0.0161077	yes	up	0.03	0.0833333
gene-PC	PC	pyruvate carboxylase, transcript variant X4	2.00966	1.00695	0.0161389	yes	up	5.01	9.79667
gene-ITGAX	ITGAX	integrin subunit alpha X	0.429649	-1.21877	0.0161646	yes	down	0.373333	0.166667
gene-PYGM	PYGM	glycogen phosphorylase, muscle associated	3.32507	1.73338	0.0162104	yes	up	1.12	3.53333
gene-HRASLS5	HRASLS5	HRAS like suppressor family member 5	3.43065	1.77848	0.016339	yes	up	0.123333	0.416667
gene-CDH4	CDH4	cadherin 4	0.39338	-1.346	0.0164638	yes	down	1.41	0.586667
gene-TREM2	TREM2	triggering receptor expressed on myeloid cells 2	0.296254	-1.75509	0.0165229	yes	down	1.52333	0.456667
gene-LOC114108775	LOC114108775	eukaryotic translation initiation factor 1	0.205725	-2.28121	0.0166475	yes	down	1.06667	0.213333
gene-LOC101111847	LOC101111847	solute carrier family 15 member 2	3.13958	1.65057	0.0168355	yes	up	0.606667	1.85333
gene-CILP2	CILP2	cartilage intermediate layer protein 2	3.39692	1.76423	0.0168622	yes	up	0.11	0.416667
gene-PDE4DIP	PDE4DIP	phosphodiesterase 4D interacting protein, transcript variant X22	0.414439	-1.27077	0.0168679	yes	down	9.7	4.6
gene-LOC101112776	LOC101112776	solute carrier family 22 member 6-like	0.0188611	-5.72844	0.0169775	yes	down	0.0966667	0
gene-P2RY1	P2RY1	purinergic receptor P2Y1	2.4302	1.28107	0.0171149	yes	up	3.09333	7.39667
gene-LOC114109442	LOC114109442	neuroligin-1-like	4.07685	2.02746	0.0171241	yes	up	0.0766667	0.31
gene-ADAMTS20	ADAMTS20	ADAM metallopeptidase with thrombospondin type 1 motif 20, transcript variant X1	0.348051	-1.52263	0.0172101	yes	down	0.07	0.0266667
gene-LOC105611998	LOC105611998	COP9 signalosome complex subunit 9	0.359945	-1.47415	0.0173418	yes	down	39.06	13.7567
gene-SLC6A2	SLC6A2	solute carrier family 6 member 2	2.25018	1.17004	0.0174664	yes	up	0.786667	1.77667
gene-NELL2	NELL2	neural EGFL like 2, transcript variant X1	4.02145	2.00772	0.0175624	yes	up	0.0333333	0.116667
gene-LOC101116529	LOC101116529	O-acyltransferase like protein-like	2.97339	1.57211	0.0175994	yes	up	0.163333	0.483333
gene-CEBPA	CEBPA	CCAAT enhancer binding protein alpha	2.11769	1.08249	0.0177546	yes	up	123.467	259.37
gene-ATP5MC1-2	ATP5MC1	ATP synthase membrane subunit c locus 1, transcript variant X1	2.11175	1.07844	0.0178374	yes	up	13.4367	28.19
gene-MFSD13A	MFSD13A	major facilitator superfamily domain containing 13A, transcript variant X1	2.1059	1.07444	0.0179627	yes	up	0.736667	1.55
gene-SLC4A11	SLC4A11	solute carrier family 4 member 11, transcript variant X1	0.371853	-1.4272	0.0180251	yes	down	0.5	0.19
gene-CMKLR1	CMKLR1	chemerin chemokine-like receptor 1, transcript variant X2	0.426085	-1.23079	0.0180952	yes	down	2.19	0.966667
gene-ANGPTL1	ANGPTL1	angiopoietin like 1	0.437019	-1.19423	0.0182362	yes	down	52.5367	24.52
gene-PRIMA1	PRIMA1	proline rich membrane anchor 1	2.74925	1.45904	0.0183316	yes	up	0.213333	0.613333
gene-BAG2	BAG2	BCL2 associated athanogene 2	0.43878	-1.18843	0.0183322	yes	down	4.19667	1.94
gene-LOC101117846	LOC101117846	epididymis-specific alpha-mannosidase	7.67053	2.93933	0.0185334	yes	up	0.0233333	0.206667
gene-SLC22A31	SLC22A31	solute carrier family 22 member 31	4.80961	2.26592	0.0187174	yes	up	0.0366667	0.183333
gene-SLC4A8	SLC4A8	solute carrier family 4 member 8	0.467481	-1.09702	0.0187238	yes	down	0.163333	0.08
gene-DMBT1	DMBT1	deleted in malignant brain tumors 1, transcript variant X1	0.218957	-2.19128	0.0188083	yes	down	0.313333	0.07
gene-RSPH1	RSPH1	radial spoke head component 1	0.381088	-1.3918	0.0188195	yes	down	0.673333	0.253333
gene-KRT23	KRT23	keratin 23	0.119615	-3.06353	0.0189868	yes	down	0.263333	0.03
gene-SLC7A10	SLC7A10	solute carrier family 7 member 10, transcript variant X1	2.39516	1.26012	0.019015	yes	up	0.77	1.80667
gene-LOC101104745	LOC101104745	protocadherin gamma-A1	2.56069	1.35653	0.0191124	yes	up	0.136667	0.383333
gene-B3GNT7	B3GNT7	UDP-GlcNAc:betaGal beta-1,3-N-acetylglucosaminyltransferase 7	0.315805	-1.66289	0.0191372	yes	down	0.353333	0.113333
gene-TSKS	TSKS	testis specific serine kinase substrate, transcript variant X1	2.26619	1.18027	0.0191472	yes	up	15.9467	34.6333
gene-CA11	CA11	carbonic anhydrase 11	2.34356	1.2287	0.0191832	yes	up	0.476667	1.11333
gene-LOC106990122	LOC106990122	dihydrodiol dehydrogenase 3-like	9.30479	3.21797	0.0192298	yes	up	0.0166667	0.163333
gene-LOC101122610	LOC101122610	ankyrin repeat and fibronectin type-III domain-containing protein 1	27.454	4.77894	0.019316	yes	up	0	0.0266667
gene-GPR68	GPR68	G protein-coupled receptor 68	2.97735	1.57403	0.0195187	yes	up	0.0433333	0.13
gene-FCGBP	FCGBP	Fc fragment of IgG binding protein, transcript variant X1	2.04631	1.03302	0.01954	yes	up	0.09	0.193333
gene-LOC101116059	LOC101116059	clathrin coat assembly protein AP180, transcript variant X2	0.133606	-2.90395	0.0195482	yes	down	0.116667	0.0166667
gene-SLC25A13	SLC25A13	solute carrier family 25 member 13, transcript variant X1	2.12318	1.08622	0.0196249	yes	up	2.47	5.12
gene-C3H12orf75	C3H12orf75	chromosome 3 C12orf75 homolog, transcript variant X3	0.43368	-1.2053	0.0197157	yes	down	2.71	1.23333
gene-LOC101120489	LOC101120489	60S ribosomal protein L9	0.0369935	-4.75658	0.0197295	yes	down	0.186667	0
gene-SLCO2A1	SLCO2A1	solute carrier organic anion transporter family member 2A1, transcript variant X1	0.495446	-1.0132	0.0197508	yes	down	2.71667	1.32
gene-LOC106991586	LOC106991586	endogenous retrovirus group K member 10 Gag polyprotein-like	0.301835	-1.72817	0.0198093	yes	down	0.33	0.103333
gene-SLC25A34	SLC25A34	solute carrier family 25 member 34	2.12214	1.08552	0.0200262	yes	up	10.9933	22.7633
gene-OTUD7A	OTUD7A	OTU deubiquitinase 7A	5.73339	2.51939	0.0200558	yes	up	0.0133333	0.0633333
gene-LOC114113956	LOC114113956	AF4/FMR2 family member 3-like, transcript variant X1	0.479488	-1.06043	0.0201016	yes	down	1.37333	0.693333
gene-VEPH1	VEPH1	ventricular zone expressed PH domain containing 1, transcript variant X2	0.487762	-1.03575	0.0202221	yes	down	0.35	0.173333
gene-KCNJ12	KCNJ12	potassium voltage-gated channel subfamily J member 12, transcript variant X2	4.58413	2.19665	0.0203801	yes	up	0.04	0.17
gene-LOC101102967	LOC101102967	antigen WC1.1	5.27429	2.39898	0.0204437	yes	up	0.0466667	0.293333
gene-TBX21	TBX21	T-box 21	0.238379	-2.06867	0.0204822	yes	down	0.12	0.03
gene-TMEM30B	TMEM30B	transmembrane protein 30B	0.312118	-1.67984	0.0205204	yes	down	1.58667	0.536667
gene-LOC114110471	LOC114110471	metastasis-associated protein MTA3-like	0.373989	-1.41893	0.0205624	yes	down	0.66	0.253333
gene-LOC106992000	LOC106992000	antigen WC1.1-like	6.12168	2.61393	0.0205753	yes	up	0.0233333	0.18
gene-DIPK1B	DIPK1B	divergent protein kinase domain 1B	3.30726	1.72563	0.0205793	yes	up	0.1	0.323333
gene-MANF	MANF	mesencephalic astrocyte derived neurotrophic factor	0.47126	-1.0854	0.0206883	yes	down	29.9267	14.5967
gene-ADCY2	ADCY2	adenylate cyclase 2	0.438267	-1.19012	0.0208256	yes	down	0.763333	0.356667
gene-ACVR1C	ACVR1C	activin A receptor type 1C	2.3564	1.23658	0.0209099	yes	up	4.16333	10.34
gene-FFAR3	FFAR3	free fatty acid receptor 3	3.24075	1.69633	0.0209125	yes	up	0.0966667	0.326667
gene-CHORDC1	CHORDC1	cysteine and histidine rich domain containing 1	0.485451	-1.0426	0.0209742	yes	down	6.94667	3.57333
gene-RNASE6	RNASE6	ribonuclease A family member k6, transcript variant X1	2.17585	1.12158	0.0210115	yes	up	3.34	7.23667
gene-LOC101116896	LOC101116896	NKG2-D type II integral membrane protein, transcript variant X3	0.361332	-1.4686	0.0210434	yes	down	0.373333	0.14
gene-LOC114118066	LOC114118066	leukocyte immunoglobulin-like receptor subfamily A member 5, transcript variant X1	0.17355	-2.52658	0.0211118	yes	down	0.2	0.0366667
gene-KERA	KERA	keratocan, transcript variant X1	0.220443	-2.18152	0.0212123	yes	down	34.4367	8.12667
gene-HSPH1	HSPH1	heat shock protein family H (Hsp110) member 1, transcript variant X1	0.46606	-1.10141	0.0212226	yes	down	20.4667	9.87333
gene-CHRNA1	CHRNA1	cholinergic receptor nicotinic alpha 1 subunit	27.5467	4.78381	0.0213547	yes	up	0	0.0333333
gene-SRRM4	SRRM4	serine/arginine repetitive matrix 4	2.7436	1.45607	0.0213714	yes	up	0.07	0.19
gene-KIAA1549	KIAA1549	KIAA1549 ortholog	0.483513	-1.04837	0.0213751	yes	down	0.483333	0.246667
gene-NCF1	NCF1	neutrophil cytosolic factor 1	0.349339	-1.5173	0.0213813	yes	down	0.64	0.223333
gene-LOC101109492	LOC101109492	SLA class II histocompatibility antigen, DQ haplotype D alpha chain, transcript variant X1	2.95405	1.56269	0.0214517	yes	up	4.15	10.83
gene-ALAS1	ALAS1	5'-aminolevulinate synthase 1	2.12637	1.08839	0.0214749	yes	up	36.2667	74.7167
gene-C24H16orf96	C24H16orf96	chromosome 24 C16orf96 homolog	18.4279	4.20382	0.0215293	yes	up	0	0.03
gene-FAM180B	FAM180B	family with sequence similarity 180 member B, transcript variant X2	0.464435	-1.10645	0.0215616	yes	down	4.40333	2.28
gene-PDCD1LG2	PDCD1LG2	programmed cell death 1 ligand 2	3.59614	1.84645	0.021735	yes	up	0.06	0.213333
gene-ABHD11	ABHD11	abhydrolase domain containing 11, transcript variant X1	2.50498	1.3248	0.0218388	yes	up	38.8467	94.0467
gene-LOC101115381	LOC101115381	asialoglycoprotein receptor 2, transcript variant X1	0.45522	-1.13537	0.0218799	yes	down	0.783333	0.36
gene-EPSTI1	EPSTI1	epithelial stromal interaction 1, transcript variant X1	2.25235	1.17143	0.021893	yes	up	2.07	4.46
gene-LOC114114965	LOC114114965	adhesion G-protein coupled receptor V1-like	42.9532	5.42469	0.0219772	yes	up	0	0.0733333
gene-RUFY4	RUFY4	RUN and FYVE domain containing 4	0.150299	-2.73409	0.0222871	yes	down	0.143333	0.0233333
gene-PLCXD3	PLCXD3	phosphatidylinositol specific phospholipase C X domain containing 3	0.291563	-1.77812	0.0223524	yes	down	0.296667	0.0933333
gene-AIPL1	AIPL1	aryl hydrocarbon receptor interacting protein like 1	7.04717	2.81704	0.0225423	yes	up	0.04	0.28
gene-HLCS	HLCS	holocarboxylase synthetase, transcript variant X1	2.25241	1.17147	0.0225878	yes	up	9.4	20.6367
gene-LOC114108658	LOC114108658	zinc finger protein 416-like	0.0614537	-4.02436	0.0226956	yes	down	0.113333	0.00666667
gene-SMPDL3B	SMPDL3B	sphingomyelin phosphodiesterase acid like 3B, transcript variant X1	0.221409	-2.17521	0.0230502	yes	down	0.206667	0.05
gene-MGST3	MGST3	microsomal glutathione S-transferase 3, transcript variant X1	2.0765	1.05416	0.0230959	yes	up	296.53	683.533
gene-ADAM11	ADAM11	ADAM metallopeptidase domain 11	5.90326	2.56151	0.0232486	yes	up	4.29	25.2067
gene-NTM	NTM	neurotrimin, transcript variant X1	3.87682	1.95487	0.0234258	yes	up	0.0266667	0.1
gene-IKZF3	IKZF3	IKAROS family zinc finger 3, transcript variant X2	0.41671	-1.26289	0.0234262	yes	down	0.123333	0.05
gene-LOC114113917	LOC114113917	N6-adenosine-methyltransferase non-catalytic subunit-like	0.00832912	-6.90762	0.0234442	yes	down	0.53	0.00333333
gene-SERPINE1	SERPINE1	serpin family E member 1	0.197882	-2.33729	0.0235557	yes	down	50.5933	10.85
gene-STEAP2	STEAP2	STEAP2 metalloreductase	0.268147	-1.89891	0.0240062	yes	down	0.59	0.176667
gene-GRIN2B	GRIN2B	glutamate ionotropic receptor NMDA type subunit 2B	4.54106	2.18303	0.0240136	yes	up	0.01	0.0566667
gene-BZW2	BZW2	basic leucine zipper and W2 domains 2, transcript variant X1	0.481231	-1.0552	0.0240335	yes	down	7.49	3.67667
gene-DYDC1	DYDC1	DPY30 domain containing 1, transcript variant X1	2.14003	1.09763	0.0242539	yes	up	0.48	0.883333
gene-ABCC8	ABCC8	ATP binding cassette subfamily C member 8	12.2703	3.61709	0.0243857	yes	up	0	0.0266667
gene-NIPSNAP1	NIPSNAP1	nipsnap homolog 1, transcript variant X1	2.30881	1.20715	0.0244217	yes	up	7.58667	16.78
gene-TMEM134	TMEM134	transmembrane protein 134, transcript variant X1	2.05909	1.04201	0.0246072	yes	up	4.16333	8.32667
gene-HSD17B13	HSD17B13	hydroxysteroid 17-beta dehydrogenase 13	0.0264883	-5.2385	0.0247183	yes	down	0.106667	0
gene-WT1	WT1	Wilms tumor 1, transcript variant X1	0.0373754	-4.74177	0.024726	yes	down	0.0466667	0
gene-BTBD11	BTBD11	BTB domain containing 11, transcript variant X1	0.47107	-1.08599	0.0248456	yes	down	0.316667	0.146667
gene-CLPP	CLPP	caseinolytic mitochondrial matrix peptidase proteolytic subunit	2.14934	1.10389	0.0249183	yes	up	34.3067	71.4933
gene-CENPE	CENPE	centromere protein E, transcript variant X5	2.06638	1.0471	0.0250389	yes	up	0.173333	0.373333
gene-LOC105610887	LOC105610887	bcl-2-like protein 1	2.11138	1.07818	0.0251575	yes	up	0.39	0.853333
gene-KCNJ11	KCNJ11	potassium voltage-gated channel subfamily J member 11	4.83077	2.27225	0.0251922	yes	up	0.0233333	0.103333
gene-FXYD7	FXYD7	FXYD domain containing ion transport regulator 7	2.28117	1.18977	0.025207	yes	up	0.51	1.17
gene-ARHGEF37	ARHGEF37	Rho guanine nucleotide exchange factor 37	2.12358	1.0865	0.0252179	yes	up	5.73333	11.8433
gene-INHBA	INHBA	inhibin subunit beta A	0.408705	-1.29087	0.0252538	yes	down	0.913333	0.406667
gene-LOC105605730	LOC105605730	alcohol dehydrogenase 4-like	6.09804	2.60835	0.0253896	yes	up	0.866667	5.14667
gene-PPIF	PPIF	peptidylprolyl isomerase F	2.60338	1.38039	0.0254963	yes	up	2.24667	5.61
gene-RAB6B	RAB6B	RAB6B, member RAS oncogene family	0.425533	-1.23266	0.0255158	yes	down	0.146667	0.06
gene-AADACL3	AADACL3	arylacetamide deacetylase like 3, transcript variant X1	2.03698	1.02643	0.0255518	yes	up	0.216667	0.44
gene-C11H17orf113	C11H17orf113	chromosome 11 C17orf113 homolog, transcript variant X2	2.56021	1.35626	0.0256657	yes	up	0.08	0.21
gene-LOC114112993	LOC114112993	medium-chain specific acyl-CoA dehydrogenase, mitochondrial-like, transcript variant X2	33.4155	5.06244	0.0256812	yes	up	0	0.283333
gene-GRM7	GRM7	glutamate metabotropic receptor 7	13.797	3.78628	0.0258505	yes	up	0.01	0.156667
gene-TBATA	TBATA	thymus, brain and testes associated	0.0719207	-3.79745	0.02589	yes	down	0.1	0.00666667
gene-IDO1	IDO1	indoleamine 2,3-dioxygenase 1	0.407215	-1.29614	0.0259745	yes	down	0.95	0.39
gene-IRX6	IRX6	iroquois homeobox 6, transcript variant X1	0.195687	-2.35338	0.0261175	yes	down	0.133333	0.0266667
gene-NEFH	NEFH	neurofilament heavy	37.2571	5.21944	0.0261227	yes	up	0	0.0366667
gene-CENPK	CENPK	centromere protein K, transcript variant X2	2.51265	1.32921	0.0261921	yes	up	0.186667	0.466667
gene-CNTN4	CNTN4	contactin 4	4.87031	2.28401	0.0262819	yes	up	0.0266667	0.136667
gene-VAT1L	VAT1L	vesicle amine transport 1 like	0.334103	-1.58164	0.0263352	yes	down	0.303333	0.103333
gene-KCNH2	KCNH2	potassium voltage-gated channel subfamily H member 2, transcript variant X1	2.06929	1.04913	0.0263944	yes	up	0.153333	0.313333
gene-ODAM	ODAM	odontogenic, ameloblast associated	0.0936576	-3.41646	0.0266012	yes	down	0.263333	0.0266667
gene-LOC114116989	LOC114116989	WAP four-disulfide core domain protein 18-like	0.0366712	-4.76921	0.0266123	yes	down	0.276667	0
gene-KBTBD12	KBTBD12	kelch repeat and BTB domain containing 12, transcript variant X2	4.22041	2.07738	0.0266689	yes	up	0.166667	0.676667
gene-LOC114114060	LOC114114060	antigen WC1.1-like	3.75244	1.90783	0.026699	yes	up	0.123333	0.503333
gene-SOSTDC1	SOSTDC1	sclerostin domain containing 1	11.5986	3.53588	0.0267945	yes	up	0.00666667	0.0766667
gene-NEK10	NEK10	NIMA related kinase 10	0.380807	-1.39287	0.0268499	yes	down	0.0933333	0.0366667
gene-GDF7	GDF7	growth differentiation factor 7	19.0651	4.25287	0.0268533	yes	up	0.00333333	0.0933333
gene-ALPK3	ALPK3	alpha kinase 3, transcript variant X1	0.459156	-1.12294	0.0268587	yes	down	3.42667	1.7
gene-IL17RB	IL17RB	interleukin 17 receptor B, transcript variant X1	2.51828	1.33244	0.0269657	yes	up	0.123333	0.326667
gene-EFNB3	EFNB3	ephrin B3	2.54111	1.34546	0.0273982	yes	up	0.1	0.253333
gene-SH2D4B	SH2D4B	SH2 domain containing 4B	4.16246	2.05744	0.0274719	yes	up	0.0433333	0.186667
gene-MEGF11	MEGF11	multiple EGF like domains 11, transcript variant X12	0.0534403	-4.22593	0.0275433	yes	down	0.0266667	0.00333333
gene-MED4	MED4	mediator complex subunit 4	0.255552	-1.96831	0.027873	yes	down	1.47667	0.373333
gene-FOLR1	FOLR1	folate receptor alpha	0.0374804	-4.73772	0.028018	yes	down	0.0666667	0
gene-NKG7	NKG7	natural killer cell granule protein 7	0.350611	-1.51205	0.0280496	yes	down	0.98	0.336667
gene-LTBP2	LTBP2	latent transforming growth factor beta binding protein 2	0.488622	-1.03321	0.0280732	yes	down	8.17	4.27
gene-CGN	CGN	cingulin, transcript variant X1	2.65696	1.40978	0.0285899	yes	up	0.0566667	0.146667
gene-LOC101122270	LOC101122270	amphiphysin	0.28888	-1.79146	0.0287464	yes	down	0.29	0.09
gene-SEC14L4	SEC14L4	SEC14 like lipid binding 4, transcript variant X1	2.54501	1.34767	0.0287692	yes	up	0.43	1.15667
gene-LOC101113965	LOC101113965	ubiquitin D-like	3.28748	1.71698	0.0288172	yes	up	0.69	2.21333
gene-LOC114116094	LOC114116094	small integral membrane protein 8-like	3.0067	1.58818	0.0289926	yes	up	2.40667	7.07333
gene-C7H15orf65	C7H15orf65	chromosome 7 C15orf65 homolog	25.4037	4.66697	0.0290011	yes	up	0	0.12
gene-FASN	FASN	fatty acid synthase	2.46998	1.3045	0.0291224	yes	up	833.247	1976.71
gene-ARID5A	ARID5A	AT-rich interaction domain 5A, transcript variant X1	0.487992	-1.03507	0.0292094	yes	down	0.863333	0.426667
gene-GLP1R	GLP1R	glucagon like peptide 1 receptor	3.65614	1.87032	0.0293974	yes	up	0.02	0.0833333
gene-LOC114112206	LOC114112206	monoacylglycerol lipase ABHD2-like	0.24195	-2.04722	0.0294026	yes	down	0.166667	0.0466667
gene-MYL4	MYL4	myosin light chain 4, transcript variant X1	3.83982	1.94104	0.0295382	yes	up	0.326667	1.18
gene-STXBP5L	STXBP5L	syntaxin binding protein 5 like, transcript variant X1	4.48289	2.16443	0.0298323	yes	up	0.01	0.0466667
gene-KCNK3	KCNK3	potassium two pore domain channel subfamily K member 3	2.23102	1.1577	0.0300267	yes	up	1.66333	3.57
gene-CNTN1	CNTN1	contactin 1	2.39033	1.25721	0.0300402	yes	up	2.13	5.49333
gene-QSOX1	QSOX1	quiescin sulfhydryl oxidase 1, transcript variant X1	0.475839	-1.07145	0.0301637	yes	down	21.0367	9.67
gene-TSPAN7	TSPAN7	tetraspanin 7	2.13597	1.09489	0.0301646	yes	up	11.63	24.5333
gene-FGF16	FGF16	fibroblast growth factor 16	2.58679	1.37116	0.0303358	yes	up	1.24667	3.38333
gene-IL1RL1	IL1RL1	interleukin 1 receptor like 1	0.495161	-1.01403	0.0303827	yes	down	0.763333	0.376667
gene-CCT6B	CCT6B	chaperonin containing TCP1 subunit 6B	2.31285	1.20967	0.0304297	yes	up	0.216667	0.486667
gene-CXHXorf58	CXHXorf58	chromosome X CXorf58 homolog, transcript variant X1	2.43114	1.28163	0.0304639	yes	up	0.166667	0.393333
gene-KANK4	KANK4	KN motif and ankyrin repeat domains 4, transcript variant X1	2.65788	1.41028	0.0307033	yes	up	0.203333	0.516667
gene-LOC114113596	LOC114113596	glycine cleavage system H protein, mitochondrial	2.16339	1.11329	0.0307191	yes	up	5.74667	12.6933
gene-LOC101109425	LOC101109425	GTPase IMAP family member 8-like	0.450103	-1.15167	0.0307869	yes	down	0.206667	0.09
gene-LOC101121838	LOC101121838	UL16-binding protein 3-like	0.105772	-3.24097	0.0308847	yes	down	3.06667	0.363333
gene-SATB2	SATB2	SATB homeobox 2, transcript variant X1	0.284853	-1.81171	0.0310252	yes	down	0.0533333	0.02
gene-LRFN4	LRFN4	leucine rich repeat and fibronectin type III domain containing 4	2.08287	1.05858	0.0310881	yes	up	1.14667	2.41667
gene-INAVA	INAVA	innate immunity activator, transcript variant X2	0.274854	-1.86326	0.031106	yes	down	0.196667	0.0566667
gene-ZBP1	ZBP1	Z-DNA binding protein 1, transcript variant X1	2.90855	1.5403	0.0311857	yes	up	0.0633333	0.186667
gene-LOC101102485	LOC101102485	tyrosine-protein kinase Tec	2.10339	1.07271	0.0312878	yes	up	0.806667	1.73667
gene-DUSP15	DUSP15	dual specificity phosphatase 15, transcript variant X1	2.22992	1.15699	0.0313175	yes	up	3.52333	7.65667
gene-GABRB1	GABRB1	gamma-aminobutyric acid type A receptor beta1 subunit	0.0633851	-3.97971	0.0314617	yes	down	0.0366667	0.00333333
gene-DGAT2	DGAT2	diacylglycerol O-acyltransferase 2	2.5101	1.32774	0.0314632	yes	up	289.327	692.013
gene-SORCS1	SORCS1	sortilin related VPS10 domain containing receptor 1	0.162774	-2.61906	0.0315455	yes	down	0.05	0.01
gene-RAB27B	RAB27B	RAB27B, member RAS oncogene family	0.469516	-1.09075	0.0316674	yes	down	1.50667	0.75
gene-DNAJC22	DNAJC22	DnaJ heat shock protein family (Hsp40) member C22	44.5768	5.47822	0.0317487	yes	up	0.02	0.87
gene-C18H14orf132	C18H14orf132	chromosome 18 C14orf132 homolog	0.459475	-1.12194	0.0317511	yes	down	0.47	0.22
gene-ENPP3	ENPP3	ectonucleotide pyrophosphatase/phosphodiesterase 3	4.13155	2.04668	0.0318969	yes	up	0.0233333	0.09
gene-HSD11B2	HSD11B2	hydroxysteroid 11-beta dehydrogenase 2	0.47533	-1.073	0.0319669	yes	down	0.593333	0.283333
gene-NUTM1	NUTM1	NUT midline carcinoma family member 1	2.20835	1.14297	0.0320037	yes	up	0.136667	0.306667
gene-HK3	HK3	hexokinase 3	0.484333	-1.04593	0.032115	yes	down	0.573333	0.28
gene-TNFSF9	TNFSF9	TNF superfamily member 9	3.45159	1.78726	0.0321858	yes	up	0.233333	0.893333
gene-LOC106991366	LOC106991366	multidrug resistance-associated protein 4-like	0.21855	-2.19396	0.0321944	yes	down	0.276667	0.0666667
gene-DCDC1	DCDC1	doublecortin domain containing 1	2.19288	1.13282	0.0326698	yes	up	0.05	0.11
gene-ADGRB1	ADGRB1	adhesion G protein-coupled receptor B1	23.8508	4.57596	0.0328047	yes	up	0	0.0166667
gene-DBF4	DBF4	DBF4 zinc finger, transcript variant X1	0.446183	-1.16429	0.0328561	yes	down	1.28	0.603333
gene-THRSP	THRSP	thyroid hormone responsive	2.52299	1.33514	0.0328856	yes	up	874.647	2097.51
gene-LOC114110792	LOC114110792	collectin-46-like, transcript variant X1	0.0288464	-5.11546	0.033017	yes	down	0.0466667	0
gene-TSTD3	TSTD3	thiosulfate sulfurtransferase like domain containing 3	2.06407	1.04549	0.0330453	yes	up	6.95333	13.9433
gene-GPD1	GPD1	glycerol-3-phosphate dehydrogenase 1, transcript variant X1	2.10387	1.07305	0.0330779	yes	up	187.12	381.43
gene-CA4	CA4	carbonic anhydrase 4, transcript variant X1	0.362525	-1.46385	0.0331774	yes	down	11.2667	3.94333
gene-LOC105613864	LOC105613864	multidrug resistance-associated protein 4-like	0.024876	-5.3291	0.0334854	yes	down	0.0933333	0
gene-ACAN	ACAN	aggrecan, transcript variant X1	0.0945881	-3.4022	0.0336706	yes	down	0.993333	0.103333
gene-ST8SIA2	ST8SIA2	ST8 alpha-N-acetyl-neuraminide alpha-2,8-sialyltransferase 2	0.342569	-1.54553	0.0337409	yes	down	0.133333	0.05
gene-LOC114113723	LOC114113723	neurexin-1-like	0.0330656	-4.91853	0.0342311	yes	down	1.97667	0.0566667
gene-CLDN3	CLDN3	claudin 3	2.03448	1.02466	0.0344984	yes	up	0.503333	1.02333
gene-GAS2	GAS2	growth arrest specific 2	2.40864	1.26822	0.0345733	yes	up	0.13	0.33
gene-EFNA3	EFNA3	ephrin A3	0.212494	-2.23451	0.0346763	yes	down	0.113333	0.0233333
gene-LOC105613207	LOC105613207	uncharacterized LOC105613207, transcript variant X4	0.266385	-1.90841	0.034738	yes	down	0.72	0.2
gene-FAM57B	FAM57B	family with sequence similarity 57 member B, transcript variant X1	3.3901	1.76133	0.0348496	yes	up	0.06	0.2
gene-CD38	CD38	CD38 molecule	0.252516	-1.98555	0.0349345	yes	down	0.0866667	0.0233333
gene-PROKR2	PROKR2	prokineticin receptor 2	2.49201	1.31731	0.034939	yes	up	0.0833333	0.176667
gene-LOC101123095	LOC101123095	diphosphoinositol polyphosphate phosphohydrolase 3-beta	11.0174	3.46171	0.0350178	yes	up	0	0.0233333
gene-ADAMTSL1	ADAMTSL1	ADAMTS like 1	2.99957	1.58476	0.0350544	yes	up	0.283333	0.833333
gene-LRIT3	LRIT3	leucine rich repeat, Ig-like and transmembrane domains 3	4.78496	2.25851	0.0350797	yes	up	0.02	0.09
gene-SLC6A11	SLC6A11	solute carrier family 6 member 11	17.1261	4.09813	0.0353363	yes	up	0	0.0233333
gene-APLP1	APLP1	amyloid beta precursor like protein 1, transcript variant X1	2.27804	1.1878	0.0353768	yes	up	1.41	3.35
gene-SRGAP3	SRGAP3	SLIT-ROBO Rho GTPase activating protein 3, transcript variant X1	2.27334	1.18481	0.0353931	yes	up	0.0966667	0.23
gene-LOC114108599	LOC114108599	cell division control protein 42 homolog	2.34618	1.23032	0.0355485	yes	up	10.5167	24.24
gene-MAS1	MAS1	MAS1 proto-oncogene, G protein-coupled receptor	5.52845	2.46687	0.0356186	yes	up	0.0133333	0.0866667
gene-LOC114118278	LOC114118278	nucleosome assembly protein 1-like 1	0.40296	-1.31129	0.0357647	yes	down	17.5567	6.65
gene-HRH2	HRH2	histamine receptor H2	0.0933666	-3.42095	0.0358537	yes	down	0.02	0
gene-P2RX6	P2RX6	purinergic receptor P2X 6, transcript variant X1	2.83758	1.50466	0.0360765	yes	up	1.35333	3.63333
gene-WNT16	WNT16	Wnt family member 16	0.127405	-2.97251	0.0362187	yes	down	0.0333333	0.00333333
gene-FZD10	FZD10	frizzled class receptor 10	2.34054	1.22684	0.0362837	yes	up	0.206667	0.473333
gene-LOC114108725	LOC114108725	UL16-binding protein 3-like, transcript variant X1	2.05929	1.04215	0.0363769	yes	up	3.22	6.89667
gene-TCF23	TCF23	transcription factor 23	0.359327	-1.47663	0.0364749	yes	down	0.346667	0.12
gene-LOC114116917	LOC114116917	protein Wfdc21-like	0.381338	-1.39086	0.0365083	yes	down	2.30667	0.893333
gene-LOC101103909	LOC101103909	CMRF35-like molecule 4	4.14767	2.0523	0.0366472	yes	up	0.0566667	0.246667
gene-CTCFL	CTCFL	CCCTC-binding factor like	7.35036	2.87782	0.0369099	yes	up	0.0433333	0.31
gene-GREM1	GREM1	gremlin 1, DAN family BMP antagonist	2.0047	1.00338	0.0369426	yes	up	0.893333	1.79333
gene-GSC2	GSC2	goosecoid homeobox 2	3.3626	1.74958	0.0369467	yes	up	0.103333	0.343333
gene-LOC114117594	LOC114117594	nucleolar protein 56-like	0.278513	-1.84418	0.0371651	yes	down	1.1	0.23
gene-FMO2	FMO2	flavin containing monooxygenase 2	0.456496	-1.13132	0.0372696	yes	down	3.51333	1.66
gene-CCN4	CCN4	cellular communication network factor 4	0.272365	-1.87639	0.0372792	yes	down	0.2	0.0566667
gene-LOC105614551	LOC105614551	T-cell-specific guanine nucleotide triphosphate-binding protein 1-like	0.219579	-2.18719	0.0374399	yes	down	0.0833333	0.02
gene-LOC101120859	LOC101120859	myeloid cell surface antigen CD33	15.1176	3.91815	0.0374818	yes	up	0.00666667	0.0666667
gene-RTKN	RTKN	rhotekin, transcript variant X1	0.486978	-1.03807	0.0376254	yes	down	1.25	0.616667
gene-CDH15	CDH15	cadherin 15	0.139888	-2.83765	0.03812	yes	down	0.09	0.0133333
gene-LOC114108716	LOC114108716	uncharacterized LOC114108716, transcript variant X1	0.180114	-2.47302	0.038345	yes	down	0.526667	0.0866667
gene-SLC16A10	SLC16A10	solute carrier family 16 member 10	0.484359	-1.04585	0.0386901	yes	down	1.12333	0.563333
gene-TEX26	TEX26	testis expressed 26, transcript variant X1	0.0626585	-3.99635	0.0387782	yes	down	0.143333	0.01
gene-OGDHL	OGDHL	oxoglutarate dehydrogenase like	3.70321	1.88878	0.0389107	yes	up	0.0266667	0.11
gene-LOC114114062	LOC114114062	growth/differentiation factor 3-like	5.32316	2.41228	0.0389841	yes	up	0.193333	0.97
gene-TRPA1	TRPA1	transient receptor potential cation channel subfamily A member 1	4.63754	2.21336	0.0393729	yes	up	0.0166667	0.0833333
gene-EDARADD	EDARADD	EDAR associated death domain	0.370712	-1.43163	0.0395414	yes	down	0.546667	0.2
gene-TLR10	TLR10	toll like receptor 10	4.159	2.05624	0.0396079	yes	up	0.03	0.136667
gene-TNFSF10	TNFSF10	TNF superfamily member 10, transcript variant X1	2.2201	1.15062	0.0396955	yes	up	4.37333	9.39
gene-KCNH5	KCNH5	potassium voltage-gated channel subfamily H member 5	0.131997	-2.92142	0.0400359	yes	down	0.143333	0.02
gene-ABCG4	ABCG4	ATP binding cassette subfamily G member 4, transcript variant X1	6.3131	2.65835	0.0400622	yes	up	0.0133333	0.0866667
gene-PCDH10	PCDH10	protocadherin 10	2.3809	1.25151	0.0402033	yes	up	0.0366667	0.0833333
gene-CDH1	CDH1	cadherin 1	0.341778	-1.54887	0.0402422	yes	down	0.856667	0.303333
gene-LOC101118514	LOC101118514	boLa class II histocompatibility antigen, DQB*0101 beta chain-like, transcript variant X1	0.474019	-1.07698	0.0404995	yes	down	12.9867	6.54
gene-LOC101117431	LOC101117431	keratin, type I cytoskeletal 13	2.47408	1.30689	0.0405068	yes	up	1.54333	3.82667
gene-CD1E	CD1E	CD1e molecule	0.449226	-1.15449	0.0405805	yes	down	1.60333	0.713333
gene-DGKG	DGKG	diacylglycerol kinase gamma, transcript variant X1	0.449644	-1.15314	0.0410292	yes	down	0.31	0.15
gene-NLGN1	NLGN1	neuroligin 1	3.38851	1.76065	0.0411983	yes	up	0.106667	0.35
gene-C1RL	C1RL	complement C1r subcomponent like	2.52657	1.33718	0.0412187	yes	up	1.16	3.01667
gene-GDF5	GDF5	growth differentiation factor 5	4.30979	2.10762	0.0414406	yes	up	0.07	0.303333
gene-LRRC56	LRRC56	leucine rich repeat containing 56	5.36344	2.42316	0.0414946	yes	up	0.01	0.0533333
gene-DPYSL4	DPYSL4	dihydropyrimidinase like 4	14.8681	3.89415	0.0417843	yes	up	0.00333333	0.04
gene-LOC442995	LOC442995	myosin-7	2.62624	1.393	0.0418003	yes	up	0.0566667	0.153333
gene-LOC101121762	LOC101121762	C-type lectin-like domain family 1, transcript variant X1	0.430557	-1.21572	0.0418147	yes	down	1.73	0.753333
gene-LOC105605978	LOC105605978	tumor necrosis factor receptor superfamily member 26-like, transcript variant X3	0.410934	-1.28302	0.0418219	yes	down	3.23333	1.32667
gene-ENO4	ENO4	enolase 4	5.70975	2.51343	0.0418676	yes	up	0.0233333	0.14
gene-C1H3orf52	C1H3orf52	chromosome 1 C3orf52 homolog	6.04806	2.59647	0.042182	yes	up	0.0133333	0.0666667
gene-ACKR4	ACKR4	atypical chemokine receptor 4	0.450302	-1.15104	0.042233	yes	down	0.73	0.34
gene-PDE6G	PDE6G	phosphodiesterase 6G	0.0874231	-3.51584	0.0425101	yes	down	0.203333	0.0166667
gene-LRRC55	LRRC55	leucine rich repeat containing 55, transcript variant X2	0.397231	-1.33195	0.0425341	yes	down	1.08	0.46
gene-NTF3	NTF3	neurotrophin 3, transcript variant X1	0.367602	-1.44378	0.0426613	yes	down	0.626667	0.226667
gene-SLC6A17	SLC6A17	solute carrier family 6 member 17, transcript variant X3	0.335334	-1.57633	0.0426743	yes	down	0.51	0.173333
gene-WFDC3	WFDC3	WAP four-disulfide core domain 3	2.01104	1.00794	0.0427433	yes	up	1.48333	2.94
gene-FAR2	FAR2	fatty acyl-CoA reductase 2, transcript variant X2	0.395403	-1.3386	0.0427518	yes	down	0.49	0.206667
gene-SLITRK4	SLITRK4	SLIT and NTRK like family member 4, transcript variant X2	5.22405	2.38517	0.0430019	yes	up	0.01	0.0466667
gene-OCA2	OCA2	OCA2 melanosomal transmembrane protein	0.498845	-1.00334	0.0430486	yes	down	0.633333	0.326667
gene-LOC105613686	LOC105613686	killer cell lectin-like receptor subfamily B member 1	3.94857	1.98133	0.0434044	yes	up	0.06	0.24
gene-LOC101115856	LOC101115856	sperm acrosome-associated protein 5	13.9893	3.80626	0.0435344	yes	up	0.00333333	0.04
gene-WNT10B	WNT10B	Wnt family member 10B	3.32739	1.73439	0.0437558	yes	up	0.0566667	0.18
gene-DTX4	DTX4	deltex E3 ubiquitin ligase 4	2.25249	1.17152	0.0438502	yes	up	0.886667	1.92333
gene-LOC114111507	LOC114111507	trichohyalin-like	3.2338	1.69323	0.0438522	yes	up	0.03	0.11
gene-HCRTR1	HCRTR1	hypocretin receptor 1, transcript variant X2	0.480742	-1.05666	0.0440107	yes	down	0.446667	0.22
gene-PAX1	PAX1	paired box 1, transcript variant X1	0.447195	-1.16102	0.0440121	yes	down	0.423333	0.213333
gene-MATN4	MATN4	matrilin 4	2.2464	1.16762	0.0442364	yes	up	0.216667	0.503333
gene-COL13A1	COL13A1	collagen type XIII alpha 1 chain, transcript variant X1	0.381132	-1.39164	0.0445183	yes	down	0.3	0.11
gene-GLYAT	GLYAT	glycine-N-acyltransferase	2.04757	1.03391	0.0447205	yes	up	74.8067	148.537
gene-EXOC3L4	EXOC3L4	exocyst complex component 3 like 4	6.32871	2.66191	0.044745	yes	up	0.0133333	0.0866667
gene-LOC105601884	LOC105601884	multidrug resistance-associated protein 4-like	0.148176	-2.75461	0.0450298	yes	down	0.696667	0.106667
gene-UBA7	UBA7	ubiquitin like modifier activating enzyme 7, transcript variant X1	2.22723	1.15525	0.0452519	yes	up	0.5	1.09333
gene-POU3F3	POU3F3	POU class 3 homeobox 3	22.0892	4.46527	0.0452578	yes	up	0	0.0133333
gene-APOF	APOF	apolipoprotein F	2.43466	1.28372	0.0453201	yes	up	0.133333	0.323333
gene-CSMD2	CSMD2	CUB and Sushi multiple domains 2	3.09057	1.62788	0.0454396	yes	up	0.0733333	0.243333
gene-LOC114108696	LOC114108696	endogenous retrovirus group K member 6 Pro protein-like	0.388941	-1.36238	0.0460463	yes	down	0.536667	0.226667
gene-LOC105608603	LOC105608603	deleted in malignant brain tumors 1 protein	2.34602	1.23022	0.0461903	yes	up	0.113333	0.266667
gene-MEGF6	MEGF6	multiple EGF like domains 6	0.432333	-1.20979	0.0468081	yes	down	0.853333	0.386667
gene-LOC114114521	LOC114114521	acyloxyacyl hydrolase-like	2.39571	1.26045	0.0469182	yes	up	0.17	0.406667
gene-PLLP	PLLP	plasmolipin, transcript variant X1	2.6919	1.42863	0.0470132	yes	up	0.156667	0.43
gene-KRT80	KRT80	keratin 80, transcript variant X1	0.316501	-1.65972	0.0472852	yes	down	0.2	0.06
gene-LOC114109403	LOC114109403	uncharacterized LOC114109403	2.31725	1.21241	0.0475615	yes	up	0.55	1.25
gene-SLC27A2	SLC27A2	solute carrier family 27 member 2	2.24449	1.16639	0.0476066	yes	up	0.6	1.32667
gene-HJURP	HJURP	Holliday junction recognition protein	2.08326	1.05885	0.0476168	yes	up	0.406667	0.886667
gene-PLIN2	PLIN2	perilipin 2, transcript variant X1	0.252556	-1.98533	0.0476748	yes	down	84.08	21.55
gene-CCDC3	CCDC3	coiled-coil domain containing 3	0.498083	-1.00554	0.0477823	yes	down	9.81333	5.29333
gene-LOC114117926	LOC114117926	zinc finger protein 665-like	2.41798	1.2738	0.0480624	yes	up	0.0766667	0.18
gene-FOXM1	FOXM1	forkhead box M1, transcript variant X1	3.33107	1.73599	0.048274	yes	up	0.04	0.133333
gene-ASB5	ASB5	ankyrin repeat and SOCS box containing 5, transcript variant X1	2.05205	1.03707	0.0482765	yes	up	4.81667	9.60667
gene-PPARGC1A	PPARGC1A	PPARG coactivator 1 alpha, transcript variant X1	2.34544	1.22986	0.048444	yes	up	0.0866667	0.2
gene-VWCE	VWCE	von Willebrand factor C and EGF domains, transcript variant X1	2.01467	1.01054	0.0484521	yes	up	0.1	0.196667
gene-LOC114112675	LOC114112675	collagen alpha-1(I) chain-like	6.11314	2.61191	0.0487559	yes	up	5.47667	36.3167
gene-C1H1orf185	C1H1orf185	chromosome 1 C1orf185 homolog	3.43331	1.7796	0.0488163	yes	up	0.21	0.74
gene-SAXO2	SAXO2	stabilizer of axonemal microtubules 2, transcript variant X1	2.28732	1.19366	0.0488673	yes	up	0.0733333	0.176667
gene-PLD5	PLD5	phospholipase D family member 5	5.55386	2.47349	0.0489333	yes	up	0.03	0.186667
gene-PCBP3	PCBP3	poly(rC) binding protein 3, transcript variant X2	0.456691	-1.13071	0.0489426	yes	down	0.386667	0.18
gene-CREB3L1	CREB3L1	cAMP responsive element binding protein 3 like 1, transcript variant X1	0.49831	-1.00489	0.0490461	yes	down	5.00333	2.62667
gene-CPVL	CPVL	carboxypeptidase vitellogenic like, transcript variant X3	2.42244	1.27646	0.0493989	yes	up	0.436667	1.02
gene-ZCCHC12	ZCCHC12	zinc finger CCHC-type containing 12	0.334748	-1.57885	0.049433	yes	down	0.133333	0.04
gene-SLC10A6	SLC10A6	solute carrier family 10 member 6	0.454481	-1.13771	0.0496409	yes	down	0.38	0.173333
gene-DBF4B	DBF4B	DBF4 zinc finger B, transcript variant X2	2.77685	1.47345	0.0499915	yes	up	0.103333	0.28

## Sheet: GO
Number	GO id	Term type	Description	Ratio_in_study	Ratio_in_pop	padjust	In figure
46	GO:0031012	CC	extracellular matrix	46/1135	183/15089	4.09066e-07	YES
189	GO:0044459	CC	plasma membrane part	189/1135	1397/15089	4.09066e-07	YES
50	GO:0009986	CC	cell surface	50/1135	259/15089	4.09066e-07	YES
82	GO:0005887	CC	integral component of plasma membrane	82/1135	559/15089	2.34324e-06	YES
21	GO:0038024	MF	cargo receptor activity	21/1135	65/15089	2.93763e-06	YES
29	GO:0005539	MF	glycosaminoglycan binding	29/1135	124/15089	1.35548e-05	YES
36	GO:0030246	MF	carbohydrate binding	36/1135	200/15089	0.000233637	YES
19	GO:0035337	BP	fatty acid derivative metabolic process	19/1135	78/15089	0.000727901	YES
37	GO:0043235	CC	receptor complex	37/1135	222/15089	0.000799083	YES
21	GO:0062023	CC	collagen-containing extracellular matrix	21/1135	96/15089	0.00127703	YES
22	GO:0008083	MF	growth factor activity	22/1135	104/15089	0.00135872	YES
17	GO:0031225	CC	anchored component of membrane	17/1135	70/15089	0.00193654	YES
20	GO:0004222	MF	metalloendopeptidase activity	20/1135	97/15089	0.00381841	YES
22	GO:0031406	MF	carboxylic acid binding	22/1135	113/15089	0.003932	YES
92	GO:0022857	MF	transmembrane transporter activity	92/1135	800/15089	0.00410624	YES
8	GO:0035337	BP	fatty-acyl-CoA metabolic process	8/1135	19/15089	0.00425696	YES
22	GO:0043177	MF	organic acid binding	22/1135	115/15089	0.00467818	YES
170	GO:0005886	CC	plasma membrane	170/1135	1684/15089	0.00510222	YES
92	GO:0038023	MF	signaling receptor activity	92/1135	807/15089	0.00528398	YES
7	GO:0035336	BP	long-chain fatty-acyl-CoA metabolic process	7/1135	15/15089	0.00537477	YES
12	GO:1901570	BP	fatty acid derivative biosynthetic process	12/1135	43/15089	0.00562445	YES
10	GO:0046658	CC	anchored component of plasma membrane	10/1135	31/15089	0.00589248	YES
101	GO:0005102	MF	signaling receptor binding	101/1135	915/15089	0.00736481	YES
78	GO:0016491	MF	oxidoreductase activity	78/1135	668/15089	0.00831249	YES
69	GO:0006082	BP	organic acid metabolic process	69/1135	582/15089	0.0122419	YES
14	GO:0006637	BP	acyl-CoA metabolic process	14/1135	64/15089	0.0170708	YES
67	GO:0043436	BP	oxoacid metabolic process	67/1135	571/15089	0.0181503	YES
64	GO:0019752	BP	carboxylic acid metabolic process	64/1135	543/15089	0.0227243	YES
15	GO:0033865	BP	nucleoside bisphosphate metabolic process	15/1135	79/15089	0.0387483	YES
15	GO:0033875	BP	ribonucleoside bisphosphate metabolic process	15/1135	79/15089	0.0387483	YES
15	GO:0034032	BP	purine nucleoside bisphosphate metabolic process	15/1135	79/15089	0.0387483	YES
45	GO:0098797	CC	plasma membrane protein complex	45/1135	357/15089	0.0387483	YES
26	GO:0033218	MF	amide binding	26/1135	174/15089	0.0387483	YES
13	GO:0045598	BP	regulation of fat cell differentiation	13/1135	64/15089	0.0425413	YES
7	GO:0045599	BP	negative regulation of fat cell differentiation	7/1135	22/15089	0.0431559	YES
206	GO:0051239	BP	regulation of multicellular organismal process	206/1135	1646/15089	4.09066e-07	NO
136	GO:0051240	BP	positive regulation of multicellular organismal process	136/1135	914/15089	4.09066e-07	NO
95	GO:0031226	CC	intrinsic component of plasma membrane	95/1135	602/15089	4.09066e-07	NO
152	GO:0044421	CC	extracellular region part	152/1135	1124/15089	4.09066e-07	NO
97	GO:0005576	CC	extracellular region	97/1135	617/15089	4.09066e-07	NO
114	GO:0005615	CC	extracellular space	114/1135	686/15089	4.09066e-07	NO
450	GO:0031224	CC	intrinsic component of membrane	450/1135	4400/15089	4.09066e-07	NO
513	GO:0044425	CC	membrane part	513/1135	5285/15089	4.09066e-07	NO
437	GO:0016021	CC	integral component of membrane	437/1135	4338/15089	4.09066e-07	NO
21	GO:0061041	BP	regulation of wound healing	21/1135	65/15089	2.93763e-06	NO
23	GO:1903034	BP	regulation of response to wounding	23/1135	80/15089	6.34121e-06	NO
15	GO:0050818	BP	regulation of coagulation	15/1135	38/15089	1.56611e-05	NO
58	GO:1903530	BP	regulation of secretion by cell	58/1135	363/15089	1.84659e-05	NO
131	GO:2000026	BP	regulation of multicellular organismal development	131/1135	1094/15089	2.64757e-05	NO
75	GO:0032101	BP	regulation of response to external stimulus	75/1135	525/15089	2.69716e-05	NO
60	GO:0051046	BP	regulation of secretion	60/1135	387/15089	2.75e-05	NO
96	GO:0051094	BP	positive regulation of developmental process	96/1135	732/15089	2.81714e-05	NO
14	GO:0030193	BP	regulation of blood coagulation	14/1135	37/15089	6.84986e-05	NO
35	GO:0050727	BP	regulation of inflammatory response	35/1135	183/15089	7.96721e-05	NO
20	GO:0050729	BP	positive regulation of inflammatory response	20/1135	73/15089	8.37068e-05	NO
165	GO:0032879	BP	regulation of localization	165/1135	1499/15089	8.95804e-05	NO
14	GO:1900046	BP	regulation of hemostasis	14/1135	38/15089	8.95804e-05	NO
213	GO:0065008	BP	regulation of biological quality	213/1135	2066/15089	0.000198161	NO
98	GO:0009605	BP	response to external stimulus	98/1135	792/15089	0.000200043	NO
37	GO:0050708	BP	regulation of protein secretion	37/1135	209/15089	0.000232796	NO
60	GO:0022610	BP	biological adhesion	60/1135	413/15089	0.00023498	NO
15	GO:0005044	MF	scavenger receptor activity	15/1135	47/15089	0.000239513	NO
153	GO:0050793	BP	regulation of developmental process	153/1135	1392/15089	0.000261787	NO
39	GO:0002791	BP	regulation of peptide secretion	39/1135	225/15089	0.000268823	NO
68	GO:0006952	BP	defense response	68/1135	495/15089	0.000314948	NO
8	GO:0099560	BP	synaptic membrane adhesion	8/1135	14/15089	0.000442428	NO
17	GO:0051963	BP	regulation of synapse assembly	17/1135	62/15089	0.000442428	NO
58	GO:0007155	BP	cell adhesion	58/1135	409/15089	0.000512293	NO
25	GO:0050807	BP	regulation of synapse organization	25/1135	122/15089	0.000711441	NO
8	GO:2000778	BP	positive regulation of interleukin-6 secretion	8/1135	15/15089	0.000788454	NO
25	GO:0030198	BP	extracellular matrix organization	25/1135	123/15089	0.000788454	NO
27	GO:0043062	BP	extracellular structure organization	27/1135	142/15089	0.0011545	NO
25	GO:1901681	MF	sulfur compound binding	25/1135	126/15089	0.0011545	NO
20	GO:0008201	MF	heparin binding	20/1135	89/15089	0.00135251	NO
112	GO:0051049	BP	regulation of transport	112/1135	983/15089	0.00139367	NO
31	GO:1903532	BP	positive regulation of secretion by cell	31/1135	176/15089	0.00139367	NO
107	GO:0045595	BP	regulation of cell differentiation	107/1135	933/15089	0.00148884	NO
66	GO:0002684	BP	positive regulation of immune system process	66/1135	501/15089	0.00149128	NO
121	GO:0010033	BP	response to organic substance	121/1135	1086/15089	0.00149616	NO
10	GO:1903036	BP	positive regulation of response to wounding	10/1135	26/15089	0.00159825	NO
145	GO:0042221	BP	response to chemical	145/1135	1363/15089	0.00193654	NO
91	GO:0080134	BP	regulation of response to stress	91/1135	769/15089	0.00193654	NO
65	GO:0045597	BP	positive regulation of cell differentiation	65/1135	497/15089	0.00193654	NO
5	GO:0060346	BP	bone trabecula formation	5/1135	6/15089	0.00206757	NO
34	GO:0042391	BP	regulation of membrane potential	34/1135	208/15089	0.00231699	NO
78	GO:0051241	BP	negative regulation of multicellular organismal process	78/1135	637/15089	0.00234144	NO
56	GO:0051707	BP	response to other organism	56/1135	414/15089	0.00254736	NO
24	GO:0098742	BP	cell-cell adhesion via plasma-membrane adhesion molecules	24/1135	126/15089	0.00291655	NO
185	GO:0010646	BP	regulation of cell communication	185/1135	1839/15089	0.00308005	NO
65	GO:0043207	BP	response to external biotic stimulus	65/1135	505/15089	0.00313572	NO
23	GO:0002699	BP	positive regulation of immune effector process	23/1135	119/15089	0.00330088	NO
9	GO:0050819	BP	negative regulation of coagulation	9/1135	23/15089	0.00332357	NO
46	GO:0098542	BP	defense response to other organism	46/1135	323/15089	0.00345879	NO
186	GO:0023051	BP	regulation of signaling	186/1135	1857/15089	0.00373356	NO
66	GO:0009607	BP	response to biotic stimulus	66/1135	519/15089	0.00373356	NO
7	GO:2000463	BP	positive regulation of excitatory postsynaptic potential	7/1135	14/15089	0.00380809	NO
6	GO:0097104	BP	postsynaptic membrane assembly	6/1135	10/15089	0.00380809	NO
24	GO:0007162	BP	negative regulation of cell adhesion	24/1135	129/15089	0.00385355	NO
12	GO:0032755	BP	positive regulation of interleukin-6 production	12/1135	41/15089	0.00400784	NO
4	GO:0051917	BP	regulation of fibrinolysis	4/1135	4/15089	0.00400784	NO
4	GO:1900020	BP	positive regulation of protein kinase C activity	4/1135	4/15089	0.00400784	NO
4	GO:1900019	BP	regulation of protein kinase C activity	4/1135	4/15089	0.00400784	NO
49	GO:0001817	BP	regulation of cytokine production	49/1135	352/15089	0.00410624	NO
20	GO:0051607	BP	defense response to virus	20/1135	98/15089	0.00414276	NO
35	GO:0001819	BP	positive regulation of cytokine production	35/1135	225/15089	0.00417734	NO
8	GO:0031646	BP	positive regulation of nervous system process	8/1135	19/15089	0.00425696	NO
73	GO:0003008	BP	system process	73/1135	600/15089	0.00434242	NO
163	GO:0032501	BP	multicellular organismal process	163/1135	1598/15089	0.00439419	NO
37	GO:0051051	BP	negative regulation of transport	37/1135	244/15089	0.00463497	NO
31	GO:0051047	BP	positive regulation of secretion	31/1135	191/15089	0.00487828	NO
5	GO:0097119	BP	postsynaptic density protein 95 clustering	5/1135	7/15089	0.00503714	NO
19	GO:0007229	BP	integrin-mediated signaling pathway	19/1135	92/15089	0.00507346	NO
41	GO:0050865	BP	regulation of cell activation	41/1135	281/15089	0.00528398	NO
128	GO:0048584	BP	positive regulation of response to stimulus	128/1135	1202/15089	0.00528398	NO
215	GO:0048583	BP	regulation of response to stimulus	215/1135	2217/15089	0.00528398	NO
75	GO:0006811	BP	ion transport	75/1135	624/15089	0.00533094	NO
7	GO:1905606	BP	regulation of presynapse assembly	7/1135	15/15089	0.00537477	NO
10	GO:0002720	BP	positive regulation of cytokine production involved in immune response	10/1135	31/15089	0.00589248	NO
11	GO:0032642	BP	regulation of chemokine production	11/1135	37/15089	0.00589248	NO
10	GO:0050840	MF	extracellular matrix binding	10/1135	31/15089	0.00589248	NO
33	GO:0022407	BP	regulation of cell-cell adhesion	33/1135	212/15089	0.00611631	NO
15	GO:0050806	BP	positive regulation of synaptic transmission	15/1135	64/15089	0.00616077	NO
25	GO:0009615	BP	response to virus	25/1135	141/15089	0.00630149	NO
33	GO:0050804	BP	modulation of chemical synaptic transmission	33/1135	213/15089	0.00645836	NO
12	GO:0008584	BP	male gonad development	12/1135	44/15089	0.00678518	NO
84	GO:0071310	BP	cellular response to organic substance	84/1135	728/15089	0.00683844	NO
33	GO:0099177	BP	regulation of trans-synaptic signaling	33/1135	214/15089	0.00683844	NO
10	GO:0061045	BP	negative regulation of wound healing	10/1135	32/15089	0.00753242	NO
18	GO:0022408	BP	negative regulation of cell-cell adhesion	18/1135	88/15089	0.00774678	NO
7	GO:0099174	BP	regulation of presynapse organization	7/1135	16/15089	0.00800279	NO
8	GO:0090303	BP	positive regulation of wound healing	8/1135	21/15089	0.00800279	NO
256	GO:0050896	BP	response to stimulus	256/1135	2735/15089	0.00803155	NO
14	GO:0050715	BP	positive regulation of cytokine secretion	14/1135	59/15089	0.00866646	NO
11	GO:1903035	BP	negative regulation of response to wounding	11/1135	39/15089	0.00913804	NO
48	GO:0030155	BP	regulation of cell adhesion	48/1135	359/15089	0.00916718	NO
9	GO:0007416	BP	synapse assembly	9/1135	27/15089	0.00936426	NO
25	GO:0050878	BP	regulation of body fluid levels	25/1135	147/15089	0.00949547	NO
65	GO:0005509	MF	calcium ion binding	65/1135	532/15089	0.00949547	NO
18	GO:2001236	BP	regulation of extrinsic apoptotic signaling pathway	18/1135	90/15089	0.00973547	NO
39	GO:0032103	BP	positive regulation of response to external stimulus	39/1135	274/15089	0.00973547	NO
39	GO:0014070	BP	response to organic cyclic compound	39/1135	274/15089	0.00973547	NO
6	GO:0099172	BP	presynapse organization	6/1135	12/15089	0.00976838	NO
6	GO:0001941	BP	postsynaptic membrane organization	6/1135	12/15089	0.00976838	NO
14	GO:0032675	BP	regulation of interleukin-6 production	14/1135	60/15089	0.00979	NO
34	GO:0044057	BP	regulation of system process	34/1135	228/15089	0.00996358	NO
238	GO:0032502	BP	developmental process	238/1135	2524/15089	0.0100966	NO
8	GO:0030195	BP	negative regulation of blood coagulation	8/1135	22/15089	0.0104625	NO
303	GO:0048518	BP	positive regulation of biological process	303/1135	3329/15089	0.0104844	NO
20	GO:0050714	BP	positive regulation of protein secretion	20/1135	107/15089	0.0104844	NO
55	GO:0048037	MF	cofactor binding	55/1135	434/15089	0.011068	NO
41	GO:0034220	BP	ion transmembrane transport	41/1135	297/15089	0.0113474	NO
13	GO:0002702	BP	positive regulation of production of molecular mediator of immune response	13/1135	54/15089	0.0114742	NO
44	GO:0007186	BP	G protein-coupled receptor signaling pathway	44/1135	324/15089	0.0128533	NO
91	GO:0042127	BP	regulation of cell population proliferation	91/1135	818/15089	0.0131711	NO
60	GO:0098590	CC	plasma membrane region	60/1135	490/15089	0.0131711	NO
18	GO:0050707	BP	regulation of cytokine secretion	18/1135	93/15089	0.0133901	NO
77	GO:0004888	MF	transmembrane signaling receptor activity	77/1135	672/15089	0.0137702	NO
8	GO:1900047	BP	negative regulation of hemostasis	8/1135	23/15089	0.0138517	NO
42	GO:0030545	MF	receptor regulator activity	42/1135	310/15089	0.0143969	NO
9	GO:0035418	BP	protein localization to synapse	9/1135	29/15089	0.0146105	NO
92	GO:0060089	MF	molecular transducer activity	92/1135	837/15089	0.0151836	NO
81	GO:0009653	BP	anatomical structure morphogenesis	81/1135	716/15089	0.0152344	NO
111	GO:0044281	BP	small molecule metabolic process	111/1135	1050/15089	0.0156806	NO
13	GO:0008406	BP	gonad development	13/1135	56/15089	0.0156806	NO
26	GO:0008237	MF	metallopeptidase activity	26/1135	161/15089	0.016044	NO
5	GO:0002830	BP	positive regulation of type 2 immune response	5/1135	9/15089	0.0170708	NO
5	GO:0034111	BP	negative regulation of homotypic cell-cell adhesion	5/1135	9/15089	0.0170708	NO
14	GO:0035383	BP	thioester metabolic process	14/1135	64/15089	0.0170708	NO
97	GO:0070887	BP	cellular response to chemical stimulus	97/1135	897/15089	0.0178151	NO
8	GO:0071709	BP	membrane assembly	8/1135	24/15089	0.0179751	NO
15	GO:0002792	BP	negative regulation of peptide secretion	15/1135	72/15089	0.0181037	NO
107	GO:0007166	BP	cell surface receptor signaling pathway	107/1135	1008/15089	0.0181442	NO
11	GO:0051965	BP	positive regulation of synapse assembly	11/1135	43/15089	0.0181679	NO
86	GO:0002682	BP	regulation of immune system process	86/1135	775/15089	0.018443	NO
56	GO:0030334	BP	regulation of cell migration	56/1135	453/15089	0.018675	NO
58	GO:2000145	BP	regulation of cell motility	58/1135	480/15089	0.0205879	NO
10	GO:0032963	BP	collagen metabolic process	10/1135	37/15089	0.0207635	NO
56	GO:0006955	BP	immune response	56/1135	459/15089	0.0207635	NO
7	GO:0060325	BP	face morphogenesis	7/1135	19/15089	0.0207635	NO
7	GO:0098815	BP	modulation of excitatory postsynaptic potential	7/1135	19/15089	0.0207635	NO
46	GO:0031347	BP	regulation of defense response	46/1135	354/15089	0.021131	NO
6	GO:0010543	BP	regulation of platelet activation	6/1135	14/15089	0.0216825	NO
48	GO:0090087	BP	regulation of peptide transport	48/1135	376/15089	0.0216825	NO
8	GO:0002526	BP	acute inflammatory response	8/1135	25/15089	0.0229136	NO
98	GO:0010647	BP	positive regulation of cell communication	98/1135	917/15089	0.024334	NO
24	GO:0090287	BP	regulation of cellular response to growth factor stimulus	24/1135	147/15089	0.0250437	NO
14	GO:0008217	BP	regulation of blood pressure	14/1135	67/15089	0.0255374	NO
14	GO:0050709	BP	negative regulation of protein secretion	14/1135	67/15089	0.0255374	NO
37	GO:2000147	BP	positive regulation of cell motility	37/1135	269/15089	0.0255374	NO
55	GO:0051960	BP	regulation of nervous system development	55/1135	454/15089	0.0261997	NO
4	GO:0032754	BP	positive regulation of interleukin-5 production	4/1135	6/15089	0.0267965	NO
4	GO:0090331	BP	negative regulation of platelet aggregation	4/1135	6/15089	0.0267965	NO
3	GO:0036072	BP	direct ossification	3/1135	3/15089	0.0267965	NO
3	GO:0001957	BP	intramembranous ossification	3/1135	3/15089	0.0267965	NO
3	GO:0070493	BP	thrombin-activated receptor signaling pathway	3/1135	3/15089	0.0267965	NO
3	GO:0150094	BP	amyloid-beta clearance by cellular catabolic process	3/1135	3/15089	0.0267965	NO
3	GO:0048699	BP	generation of neurons	3/1135	3/15089	0.0267965	NO
3	GO:0097116	BP	gephyrin clustering involved in postsynaptic density assembly	3/1135	3/15089	0.0267965	NO
4	GO:0099144	CC	anchored component of synaptic membrane	4/1135	6/15089	0.0267965	NO
3	GO:0099025	CC	anchored component of postsynaptic membrane	3/1135	3/15089	0.0267965	NO
3	GO:0004972	MF	NMDA glutamate receptor activity	3/1135	3/15089	0.0267965	NO
3	GO:0061714	MF	folic acid receptor activity	3/1135	3/15089	0.0267965	NO
9	GO:1902041	BP	regulation of extrinsic apoptotic signaling pathway via death domain receptors	9/1135	32/15089	0.0270207	NO
7	GO:0040019	BP	positive regulation of embryonic development	7/1135	20/15089	0.0271653	NO
5	GO:0048642	BP	negative regulation of skeletal muscle tissue development	5/1135	10/15089	0.0272796	NO
63	GO:0032880	BP	regulation of protein localization	63/1135	540/15089	0.0282089	NO
8	GO:0032722	BP	positive regulation of chemokine production	8/1135	26/15089	0.0282089	NO
12	GO:0050817	BP	coagulation	12/1135	53/15089	0.0282089	NO
12	GO:0007599	BP	hemostasis	12/1135	53/15089	0.0282089	NO
12	GO:0007596	BP	blood coagulation	12/1135	53/15089	0.0282089	NO
10	GO:0009566	BP	fertilization	10/1135	39/15089	0.0289044	NO
98	GO:0023056	BP	positive regulation of signaling	98/1135	922/15089	0.0291431	NO
18	GO:1903531	BP	negative regulation of secretion by cell	18/1135	101/15089	0.029422	NO
27	GO:0032102	BP	negative regulation of response to external stimulus	27/1135	179/15089	0.029422	NO
214	GO:0007165	BP	signal transduction	214/1135	2293/15089	0.029422	NO
29	GO:0031349	BP	positive regulation of defense response	29/1135	195/15089	0.029422	NO
27	GO:0050678	BP	regulation of epithelial cell proliferation	27/1135	180/15089	0.0309237	NO
20	GO:0002793	BP	positive regulation of peptide secretion	20/1135	117/15089	0.0314882	NO
96	GO:0005215	MF	transporter activity	96/1135	903/15089	0.0315911	NO
55	GO:0008324	MF	cation transmembrane transporter activity	55/1135	455/15089	0.0320657	NO
55	GO:0055085	BP	transmembrane transport	55/1135	456/15089	0.0323484	NO
70	GO:0015075	MF	ion transmembrane transporter activity	70/1135	618/15089	0.0331983	NO
67	GO:1901700	BP	response to oxygen-containing compound	67/1135	588/15089	0.033276	NO
36	GO:0002694	BP	regulation of leukocyte activation	36/1135	266/15089	0.033276	NO
17	GO:0008528	MF	G protein-coupled peptide receptor activity	17/1135	94/15089	0.03357	NO
32	GO:0098609	BP	cell-cell adhesion	32/1135	229/15089	0.0336566	NO
7	GO:0003156	BP	regulation of animal organ formation	7/1135	21/15089	0.0346234	NO
7	GO:0032757	BP	positive regulation of interleukin-8 production	7/1135	21/15089	0.0346234	NO
7	GO:0002828	BP	regulation of type 2 immune response	7/1135	21/15089	0.0346234	NO
38	GO:0048018	MF	receptor ligand activity	38/1135	287/15089	0.0349449	NO
60	GO:0051270	BP	regulation of cellular component movement	60/1135	515/15089	0.035809	NO
21	GO:0031175	BP	neuron projection development	21/1135	129/15089	0.0366786	NO
16	GO:0022843	MF	voltage-gated cation channel activity	16/1135	87/15089	0.038599	NO
11	GO:0110110	BP	positive regulation of animal organ morphogenesis	11/1135	48/15089	0.0387483	NO
15	GO:0002705	BP	positive regulation of leukocyte mediated immunity	15/1135	79/15089	0.0387483	NO
37	GO:0051272	BP	positive regulation of cellular component movement	37/1135	276/15089	0.0387483	NO
66	GO:0015318	MF	inorganic molecular entity transmembrane transporter activity	66/1135	581/15089	0.0387483	NO
6	GO:0034110	BP	regulation of homotypic cell-cell adhesion	6/1135	16/15089	0.0397221	NO
6	GO:0006953	BP	acute-phase response	6/1135	16/15089	0.0397221	NO
45	GO:0051223	BP	regulation of protein transport	45/1135	359/15089	0.0397221	NO
35	GO:0030335	BP	positive regulation of cell migration	35/1135	259/15089	0.0397221	NO
5	GO:0150077	BP	regulation of neuroinflammatory response	5/1135	11/15089	0.0397221	NO
5	GO:0090330	BP	regulation of platelet aggregation	5/1135	11/15089	0.0397221	NO
20	GO:0022832	MF	voltage-gated channel activity	20/1135	121/15089	0.0397221	NO
20	GO:0005244	MF	voltage-gated ion channel activity	20/1135	121/15089	0.0397221	NO
8	GO:1903524	BP	positive regulation of blood circulation	8/1135	28/15089	0.0419203	NO
8	GO:0006695	BP	cholesterol biosynthetic process	8/1135	28/15089	0.0419203	NO
19	GO:1903522	BP	regulation of blood circulation	19/1135	112/15089	0.0422196	NO
25	GO:1903037	BP	regulation of leukocyte cell-cell adhesion	25/1135	164/15089	0.0422338	NO
94	GO:0010941	BP	regulation of cell death	94/1135	893/15089	0.0425413	NO
88	GO:0042981	BP	regulation of apoptotic process	88/1135	824/15089	0.0431559	NO
140	GO:0048869	BP	cellular developmental process	140/1135	1423/15089	0.0440493	NO
4	GO:0032674	BP	regulation of interleukin-5 production	4/1135	7/15089	0.0470114	NO
4	GO:0010544	BP	negative regulation of platelet activation	4/1135	7/15089	0.0470114	NO
4	GO:0097105	BP	presynaptic membrane assembly	4/1135	7/15089	0.0470114	NO
4	GO:0097090	BP	presynaptic membrane organization	4/1135	7/15089	0.0470114	NO
4	GO:2000551	BP	regulation of T-helper 2 cell cytokine production	4/1135	7/15089	0.0470114	NO
4	GO:0004908	MF	interleukin-1 receptor activity	4/1135	7/15089	0.0470114	NO
44	GO:0007154	BP	cell communication	44/1135	351/15089	0.0474637	NO
13	GO:0043271	BP	negative regulation of ion transport	13/1135	65/15089	0.0480299	NO
34	GO:0051962	BP	positive regulation of nervous system development	34/1135	251/15089	0.0480299	NO
11	GO:0002718	BP	regulation of cytokine production involved in immune response	11/1135	50/15089	0.0507412	NO
38	GO:0030546	MF	signaling receptor activator activity	38/1135	292/15089	0.0507412	NO
8	GO:0050663	BP	cytokine secretion	8/1135	29/15089	0.0510182	NO
8	GO:0048641	BP	regulation of skeletal muscle tissue development	8/1135	29/15089	0.0510182	NO
15	GO:0002700	BP	regulation of production of molecular mediator of immune response	15/1135	82/15089	0.0523451	NO
64	GO:0045937	BP	positive regulation of phosphate metabolic process	64/1135	565/15089	0.0524644	NO
64	GO:0010562	BP	positive regulation of phosphorus metabolic process	64/1135	565/15089	0.0524644	NO
6	GO:0061564	BP	axon development	6/1135	17/15089	0.0524644	NO
10	GO:0005518	MF	collagen binding	10/1135	43/15089	0.0526846	NO
97	GO:0030154	BP	cell differentiation	97/1135	937/15089	0.0527509	NO
27	GO:0071396	BP	cellular response to lipid	27/1135	187/15089	0.052842	NO
14	GO:0031256	CC	leading edge membrane	14/1135	74/15089	0.0530485	NO
49	GO:0043408	BP	regulation of MAPK cascade	49/1135	408/15089	0.0540402	NO
88	GO:0043067	BP	regulation of programmed cell death	88/1135	835/15089	0.055308	NO
95	GO:0002376	BP	immune system process	95/1135	915/15089	0.0564128	NO
32	GO:0050662	MF	coenzyme binding	32/1135	238/15089	0.0564128	NO
34	GO:0017144	BP	drug metabolic process	34/1135	258/15089	0.0570158	NO
5	GO:0017017	MF	MAP kinase tyrosine/serine/threonine phosphatase activity	5/1135	12/15089	0.0570158	NO
5	GO:0033549	MF	MAP kinase phosphatase activity	5/1135	12/15089	0.0570158	NO
18	GO:0051048	BP	negative regulation of secretion	18/1135	107/15089	0.0570391	NO
57	GO:0051050	BP	positive regulation of transport	57/1135	494/15089	0.0581475	NO
89	GO:0009967	BP	positive regulation of signal transduction	89/1135	848/15089	0.058344	NO
8	GO:0070542	BP	response to fatty acid	8/1135	30/15089	0.0606017	NO
77	GO:0006629	BP	lipid metabolic process	77/1135	714/15089	0.0608083	NO
24	GO:0009617	BP	response to bacterium	24/1135	162/15089	0.0621357	NO
9	GO:0031594	CC	neuromuscular junction	9/1135	37/15089	0.0621357	NO
90	GO:0048585	BP	negative regulation of response to stimulus	90/1135	862/15089	0.0625074	NO
46	GO:0070201	BP	regulation of establishment of protein localization	46/1135	379/15089	0.0664135	NO
19	GO:0006575	BP	cellular modified amino acid metabolic process	19/1135	119/15089	0.0667059	NO
48	GO:0045202	CC	synapse	48/1135	403/15089	0.0667059	NO
37	GO:0040017	BP	positive regulation of locomotion	37/1135	290/15089	0.0673055	NO
6	GO:0040036	BP	regulation of fibroblast growth factor receptor signaling pathway	6/1135	18/15089	0.0675257	NO
6	GO:0005540	MF	hyaluronic acid binding	6/1135	18/15089	0.0675257	NO
37	GO:0008610	BP	lipid biosynthetic process	37/1135	291/15089	0.0690171	NO
3	GO:0150052	BP	regulation of postsynapse assembly	3/1135	4/15089	0.0698838	NO
3	GO:1904447	BP	folate import across plasma membrane	3/1135	4/15089	0.0698838	NO
3	GO:0072553	BP	terminal button organization	3/1135	4/15089	0.0698838	NO
3	GO:0099150	BP	regulation of postsynaptic specialization assembly	3/1135	4/15089	0.0698838	NO
3	GO:0099151	BP	regulation of postsynaptic density assembly	3/1135	4/15089	0.0698838	NO
3	GO:0015884	BP	folic acid transport	3/1135	4/15089	0.0698838	NO
3	GO:0097091	BP	synaptic vesicle clustering	3/1135	4/15089	0.0698838	NO
3	GO:0098838	BP	folate transmembrane transport	3/1135	4/15089	0.0698838	NO
3	GO:0017146	CC	NMDA selective glutamate receptor complex	3/1135	4/15089	0.0698838	NO
17	GO:0001653	MF	peptide receptor activity	17/1135	100/15089	0.0698838	NO
24	GO:0050867	BP	positive regulation of cell activation	24/1135	165/15089	0.0698933	NO
46	GO:0050877	BP	nervous system process	46/1135	385/15089	0.0714706	NO
28	GO:0005261	MF	cation channel activity	28/1135	201/15089	0.0716339	NO
11	GO:0098739	BP	import across plasma membrane	11/1135	53/15089	0.0724639	NO
11	GO:0062013	BP	positive regulation of small molecule metabolic process	11/1135	53/15089	0.0724639	NO
20	GO:0030414	MF	peptidase inhibitor activity	20/1135	126/15089	0.0732557	NO
4	GO:1900048	BP	positive regulation of hemostasis	4/1135	8/15089	0.0742633	NO
4	GO:0050820	BP	positive regulation of coagulation	4/1135	8/15089	0.0742633	NO
4	GO:0030194	BP	positive regulation of blood coagulation	4/1135	8/15089	0.0742633	NO
4	GO:0032964	BP	collagen biosynthetic process	4/1135	8/15089	0.0742633	NO
38	GO:0033993	BP	response to lipid	38/1135	300/15089	0.0745748	NO
38	GO:0046873	MF	metal ion transmembrane transporter activity	38/1135	300/15089	0.0745748	NO
42	GO:0071495	BP	cellular response to endogenous stimulus	42/1135	344/15089	0.0753708	NO
157	GO:0009966	BP	regulation of signal transduction	157/1135	1652/15089	0.0760914	NO
5	GO:0043114	BP	regulation of vascular permeability	5/1135	13/15089	0.0767244	NO
52	GO:0009719	BP	response to endogenous stimulus	52/1135	449/15089	0.0781754	NO
7	GO:0071398	BP	cellular response to fatty acid	7/1135	25/15089	0.0795638	NO
7	GO:0018208	BP	peptidyl-proline modification	7/1135	25/15089	0.0795638	NO
13	GO:0016202	BP	regulation of striated muscle tissue development	13/1135	70/15089	0.0798548	NO
13	GO:0048634	BP	regulation of muscle organ development	13/1135	70/15089	0.0798548	NO
8	GO:1902653	BP	secondary alcohol biosynthetic process	8/1135	32/15089	0.0838087	NO
6	GO:1902042	BP	negative regulation of extrinsic apoptotic signaling pathway via death domain receptors	6/1135	19/15089	0.0838087	NO
6	GO:0030574	BP	collagen catabolic process	6/1135	19/15089	0.0838087	NO
6	GO:0009954	BP	proximal/distal pattern formation	6/1135	19/15089	0.0838087	NO
6	GO:0042165	MF	neurotransmitter binding	6/1135	19/15089	0.0838087	NO
20	GO:0005125	MF	cytokine activity	20/1135	130/15089	0.0851025	NO
16	GO:0050866	BP	negative regulation of cell activation	16/1135	93/15089	0.0860467	NO
36	GO:0032787	BP	monocarboxylic acid metabolic process	36/1135	287/15089	0.0874986	NO
22	GO:0009897	CC	external side of plasma membrane	22/1135	146/15089	0.0884124	NO
10	GO:0031644	BP	regulation of nervous system process	10/1135	47/15089	0.0884691	NO
58	GO:0040012	BP	regulation of locomotion	58/1135	520/15089	0.0896139	NO
11	GO:2001237	BP	negative regulation of extrinsic apoptotic signaling pathway	11/1135	55/15089	0.0908857	NO
27	GO:0051222	BP	positive regulation of protein transport	27/1135	196/15089	0.0918702	NO
22	GO:0032870	BP	cellular response to hormone stimulus	22/1135	148/15089	0.0929738	NO
583	GO:0065007	BP	biological regulation	583/1135	7098/15089	0.0954841	NO
41	GO:0044283	BP	small molecule biosynthetic process	41/1135	340/15089	0.0954841	NO
41	GO:0043269	BP	regulation of ion transport	41/1135	340/15089	0.0954841	NO
7	GO:0061178	BP	regulation of insulin secretion involved in cellular response to glucose stimulus	7/1135	26/15089	0.0961465	NO
23	GO:0002696	BP	positive regulation of leukocyte activation	23/1135	161/15089	0.0962379	NO
13	GO:1901861	BP	regulation of muscle tissue development	13/1135	72/15089	0.0979236	NO
62	GO:0048878	BP	chemical homeostasis	62/1135	566/15089	0.0993499	NO
25	GO:1902495	CC	transmembrane transporter complex	25/1135	180/15089	0.0993499	NO
12	GO:0005581	CC	collagen trimer	12/1135	64/15089	0.101339	NO
24	GO:0043405	BP	regulation of MAP kinase activity	24/1135	168/15089	0.104363	NO
6	GO:0045071	BP	negative regulation of viral genome replication	6/1135	20/15089	0.105096	NO
6	GO:1905332	BP	positive regulation of morphogenesis of an epithelium	6/1135	20/15089	0.105096	NO
22	GO:0001505	BP	regulation of neurotransmitter levels	22/1135	152/15089	0.107243	NO
35	GO:0051186	BP	cofactor metabolic process	35/1135	281/15089	0.107537	NO
27	GO:0002697	BP	regulation of immune effector process	27/1135	201/15089	0.107537	NO
13	GO:0006633	BP	fatty acid biosynthetic process	13/1135	73/15089	0.107537	NO
24	GO:0062012	BP	regulation of small molecule metabolic process	24/1135	170/15089	0.10881	NO
4	GO:0071637	BP	regulation of monocyte chemotactic protein-1 production	4/1135	9/15089	0.10881	NO
4	GO:0007158	BP	neuron cell-cell adhesion	4/1135	9/15089	0.10881	NO
4	GO:0035987	BP	endodermal cell differentiation	4/1135	9/15089	0.10881	NO
4	GO:0010715	BP	regulation of extracellular matrix disassembly	4/1135	9/15089	0.10881	NO
4	GO:0060134	BP	prepulse inhibition	4/1135	9/15089	0.10881	NO
4	GO:0031233	CC	intrinsic component of external side of plasma membrane	4/1135	9/15089	0.10881	NO
4	GO:0031362	CC	anchored component of external side of plasma membrane	4/1135	9/15089	0.10881	NO
4	GO:0005452	MF	inorganic anion exchanger activity	4/1135	9/15089	0.10881	NO
15	GO:0048167	BP	regulation of synaptic plasticity	15/1135	87/15089	0.112403	NO
7	GO:0051966	BP	regulation of synaptic transmission, glutamatergic	7/1135	27/15089	0.11432	NO
28	GO:0022839	MF	ion gated channel activity	28/1135	208/15089	0.115034	NO
13	GO:0050808	BP	synapse organization	13/1135	74/15089	0.117732	NO
13	GO:0005178	MF	integrin binding	13/1135	74/15089	0.117732	NO
48	GO:0022890	MF	inorganic cation transmembrane transporter activity	48/1135	416/15089	0.118278	NO
21	GO:0099536	BP	synaptic signaling	21/1135	142/15089	0.118643	NO
21	GO:0099537	BP	trans-synaptic signaling	21/1135	142/15089	0.118643	NO
28	GO:0009150	BP	purine ribonucleotide metabolic process	28/1135	211/15089	0.122422	NO
200	GO:0043168	MF	anion binding	200/1135	2206/15089	0.122832	NO
19	GO:0007268	BP	chemical synaptic transmission	19/1135	127/15089	0.125696	NO
19	GO:0098916	BP	anterograde trans-synaptic signaling	19/1135	127/15089	0.125696	NO
28	GO:0022836	MF	gated channel activity	28/1135	212/15089	0.125696	NO
51	GO:0008284	BP	positive regulation of cell population proliferation	51/1135	451/15089	0.126148	NO
10	GO:0030148	BP	sphingolipid biosynthetic process	10/1135	50/15089	0.127658	NO
15	GO:0046890	BP	regulation of lipid biosynthetic process	15/1135	90/15089	0.129292	NO
24	GO:0050863	BP	regulation of T cell activation	24/1135	175/15089	0.129832	NO
8	GO:0045669	BP	positive regulation of osteoblast differentiation	8/1135	35/15089	0.129832	NO
3	GO:1904396	BP	regulation of neuromuscular junction development	3/1135	5/15089	0.129832	NO
3	GO:2000544	BP	regulation of endothelial cell chemotaxis to fibroblast growth factor	3/1135	5/15089	0.129832	NO
3	GO:1900748	BP	positive regulation of vascular endothelial growth factor signaling pathway	3/1135	5/15089	0.129832	NO
3	GO:1904847	BP	regulation of cell chemotaxis to fibroblast growth factor	3/1135	5/15089	0.129832	NO
3	GO:2000809	BP	positive regulation of synaptic vesicle clustering	3/1135	5/15089	0.129832	NO
3	GO:2000807	BP	regulation of synaptic vesicle clustering	3/1135	5/15089	0.129832	NO
3	GO:0061469	BP	regulation of type B pancreatic cell proliferation	3/1135	5/15089	0.129832	NO
3	GO:2000553	BP	positive regulation of T-helper 2 cell cytokine production	3/1135	5/15089	0.129832	NO
3	GO:0018401	BP	peptidyl-proline hydroxylation to 4-hydroxy-L-proline	3/1135	5/15089	0.129832	NO
3	GO:0002430	BP	complement receptor mediated signaling pathway	3/1135	5/15089	0.129832	NO
5	GO:2001014	BP	regulation of skeletal muscle cell differentiation	5/1135	15/15089	0.129832	NO
3	GO:0033268	CC	node of Ranvier	3/1135	5/15089	0.129832	NO
3	GO:0099026	CC	anchored component of presynaptic membrane	3/1135	5/15089	0.129832	NO
3	GO:0005105	MF	type 1 fibroblast growth factor receptor binding	3/1135	5/15089	0.129832	NO
3	GO:0005542	MF	folic acid binding	3/1135	5/15089	0.129832	NO
3	GO:0015057	MF	thrombin-activated receptor activity	3/1135	5/15089	0.129832	NO
28	GO:1904951	BP	positive regulation of establishment of protein localization	28/1135	215/15089	0.133777	NO
28	GO:0098655	BP	cation transmembrane transport	28/1135	215/15089	0.133777	NO
23	GO:0046394	BP	carboxylic acid biosynthetic process	23/1135	164/15089	0.135956	NO
35	GO:0034762	BP	regulation of transmembrane transport	35/1135	283/15089	0.137833	NO
9	GO:0030097	BP	hemopoiesis	9/1135	43/15089	0.137917	NO
37	GO:0034097	BP	response to cytokine	37/1135	306/15089	0.138665	NO
47	GO:0016477	BP	cell migration	47/1135	410/15089	0.139178	NO
23	GO:0050839	MF	cell adhesion molecule binding	23/1135	165/15089	0.139178	NO
23	GO:0016053	BP	organic acid biosynthetic process	23/1135	166/15089	0.14425	NO
29	GO:0098660	BP	inorganic ion transmembrane transport	29/1135	223/15089	0.146104	NO
14	GO:0046034	BP	ATP metabolic process	14/1135	81/15089	0.146835	NO
25	GO:0045087	BP	innate immune response	25/1135	185/15089	0.146835	NO
23	GO:0034702	CC	ion channel complex	23/1135	167/15089	0.148894	NO
58	GO:0042327	BP	positive regulation of phosphorylation	58/1135	536/15089	0.148926	NO
31	GO:0072521	BP	purine-containing compound metabolic process	31/1135	245/15089	0.148926	NO
8	GO:0016126	BP	sterol biosynthetic process	8/1135	36/15089	0.148926	NO
25	GO:1990351	CC	transporter complex	25/1135	186/15089	0.149759	NO
4	GO:0040037	BP	negative regulation of fibroblast growth factor receptor signaling pathway	4/1135	10/15089	0.149847	NO
4	GO:0097094	BP	craniofacial suture morphogenesis	4/1135	10/15089	0.149847	NO
4	GO:0006691	BP	leukotriene metabolic process	4/1135	10/15089	0.149847	NO
4	GO:1903792	BP	negative regulation of anion transport	4/1135	10/15089	0.149847	NO
4	GO:0050701	BP	interleukin-1 secretion	4/1135	10/15089	0.149847	NO
56	GO:0001934	BP	positive regulation of protein phosphorylation	56/1135	511/15089	0.150624	NO
6	GO:0019233	BP	sensory perception of pain	6/1135	22/15089	0.150655	NO
6	GO:0001102	MF	RNA polymerase II activating transcription factor binding	6/1135	22/15089	0.150655	NO
27	GO:0098662	BP	inorganic cation transmembrane transport	27/1135	206/15089	0.151343	NO
254	GO:0048522	BP	positive regulation of cellular process	254/1135	2892/15089	0.152464	NO
7	GO:0032720	BP	negative regulation of tumor necrosis factor production	7/1135	29/15089	0.15388	NO
10	GO:0045921	BP	positive regulation of exocytosis	10/1135	52/15089	0.15388	NO
10	GO:0006690	BP	icosanoid metabolic process	10/1135	52/15089	0.15388	NO
31	GO:0071900	BP	regulation of protein serine/threonine kinase activity	31/1135	248/15089	0.156553	NO
12	GO:0050796	BP	regulation of insulin secretion	12/1135	69/15089	0.158352	NO
27	GO:0007267	BP	cell-cell signaling	27/1135	208/15089	0.159429	NO
20	GO:0048608	BP	reproductive structure development	20/1135	139/15089	0.160706	NO
548	GO:0050789	BP	regulation of biological process	548/1135	6684/15089	0.160706	NO
5	GO:0043567	BP	regulation of insulin-like growth factor receptor signaling pathway	5/1135	16/15089	0.160706	NO
5	GO:0045981	BP	positive regulation of nucleotide metabolic process	5/1135	16/15089	0.160706	NO
5	GO:1903077	BP	negative regulation of protein localization to plasma membrane	5/1135	16/15089	0.160706	NO
5	GO:1900544	BP	positive regulation of purine nucleotide metabolic process	5/1135	16/15089	0.160706	NO
23	GO:0006979	BP	response to oxidative stress	23/1135	170/15089	0.160706	NO
38	GO:0043065	BP	positive regulation of apoptotic process	38/1135	322/15089	0.160706	NO
15	GO:0034330	BP	cell junction organization	15/1135	95/15089	0.160706	NO
38	GO:0043068	BP	positive regulation of programmed cell death	38/1135	323/15089	0.160706	NO
10	GO:0035107	BP	appendage morphogenesis	10/1135	53/15089	0.160706	NO
10	GO:0035108	BP	limb morphogenesis	10/1135	53/15089	0.160706	NO
12	GO:0002687	BP	positive regulation of leukocyte migration	12/1135	70/15089	0.160706	NO
2	GO:0060492	BP	lung induction	2/1135	2/15089	0.160706	NO
2	GO:0060278	BP	regulation of ovulation	2/1135	2/15089	0.160706	NO
2	GO:0010983	BP	positive regulation of high-density lipoprotein particle clearance	2/1135	2/15089	0.160706	NO
2	GO:0051918	BP	negative regulation of fibrinolysis	2/1135	2/15089	0.160706	NO
2	GO:0008582	BP	regulation of synaptic growth at neuromuscular junction	2/1135	2/15089	0.160706	NO
2	GO:0098597	BP	observational learning	2/1135	2/15089	0.160706	NO
2	GO:0098596	BP	imitative learning	2/1135	2/15089	0.160706	NO
2	GO:0098598	BP	learned vocalization behavior or vocal learning	2/1135	2/15089	0.160706	NO
2	GO:0010573	BP	vascular endothelial growth factor production	2/1135	2/15089	0.160706	NO
2	GO:0090598	BP	male anatomical structure morphogenesis	2/1135	2/15089	0.160706	NO
2	GO:0010841	BP	positive regulation of circadian sleep/wake cycle, wakefulness	2/1135	2/15089	0.160706	NO
2	GO:0061197	BP	fungiform papilla morphogenesis	2/1135	2/15089	0.160706	NO
2	GO:0001550	BP	ovarian cumulus expansion	2/1135	2/15089	0.160706	NO
2	GO:0010840	BP	regulation of circadian sleep/wake cycle, wakefulness	2/1135	2/15089	0.160706	NO
2	GO:0033007	BP	negative regulation of mast cell activation involved in immune response	2/1135	2/15089	0.160706	NO
2	GO:0016080	BP	synaptic vesicle targeting	2/1135	2/15089	0.160706	NO
2	GO:0060279	BP	positive regulation of ovulation	2/1135	2/15089	0.160706	NO
2	GO:0002118	BP	aggressive behavior	2/1135	2/15089	0.160706	NO
2	GO:0098698	BP	postsynaptic specialization assembly	2/1135	2/15089	0.160706	NO
2	GO:0072608	BP	interleukin-10 secretion	2/1135	2/15089	0.160706	NO
2	GO:0046813	BP	receptor-mediated virion attachment to host cell	2/1135	2/15089	0.160706	NO
2	GO:0071839	BP	apoptotic process in bone marrow cell	2/1135	2/15089	0.160706	NO
2	GO:0048808	BP	male genitalia morphogenesis	2/1135	2/15089	0.160706	NO
2	GO:0097115	BP	neurexin clustering involved in presynaptic membrane assembly	2/1135	2/15089	0.160706	NO
2	GO:2000276	BP	negative regulation of oxidative phosphorylation uncoupler activity	2/1135	2/15089	0.160706	NO
2	GO:0061047	BP	positive regulation of branching involved in lung morphogenesis	2/1135	2/15089	0.160706	NO
2	GO:0061046	BP	regulation of branching involved in lung morphogenesis	2/1135	2/15089	0.160706	NO
2	GO:0042297	BP	vocal learning	2/1135	2/15089	0.160706	NO
2	GO:0030910	BP	olfactory placode formation	2/1135	2/15089	0.160706	NO
2	GO:0072095	BP	regulation of branch elongation involved in ureteric bud branching	2/1135	2/15089	0.160706	NO
2	GO:0010982	BP	regulation of high-density lipoprotein particle clearance	2/1135	2/15089	0.160706	NO
2	GO:0048789	BP	cytoskeletal matrix organization at active zone	2/1135	2/15089	0.160706	NO
2	GO:0051919	BP	positive regulation of fibrinolysis	2/1135	2/15089	0.160706	NO
17	GO:0098802	CC	plasma membrane receptor complex	17/1135	110/15089	0.160706	NO
8	GO:0005901	CC	caveola	8/1135	37/15089	0.160706	NO
2	GO:0099031	CC	anchored component of postsynaptic density membrane	2/1135	2/15089	0.160706	NO
2	GO:0016513	CC	core-binding factor complex	2/1135	2/15089	0.160706	NO
2	GO:0032421	CC	stereocilium bundle	2/1135	2/15089	0.160706	NO
2	GO:0031431	CC	Dbf4-dependent protein kinase complex	2/1135	2/15089	0.160706	NO
2	GO:0005584	CC	collagen type I trimer	2/1135	2/15089	0.160706	NO
2	GO:0099030	CC	anchored component of postsynaptic specialization membrane	2/1135	2/15089	0.160706	NO
2	GO:0097427	CC	microtubule bundle	2/1135	2/15089	0.160706	NO
11	GO:0099094	MF	ligand-gated cation channel activity	11/1135	61/15089	0.160706	NO
2	GO:1990430	MF	extracellular matrix protein binding	2/1135	2/15089	0.160706	NO
2	GO:0035375	MF	zymogen binding	2/1135	2/15089	0.160706	NO
2	GO:0002114	MF	interleukin-33 receptor activity	2/1135	2/15089	0.160706	NO
2	GO:0017077	MF	oxidative phosphorylation uncoupler activity	2/1135	2/15089	0.160706	NO
2	GO:0022849	MF	glutamate-gated calcium ion channel activity	2/1135	2/15089	0.160706	NO
15	GO:0072330	BP	monocarboxylic acid biosynthetic process	15/1135	96/15089	0.16313	NO
44	GO:0006812	BP	cation transport	44/1135	385/15089	0.164626	NO
24	GO:0006631	BP	fatty acid metabolic process	24/1135	178/15089	0.165089	NO
26	GO:0006790	BP	sulfur compound metabolic process	26/1135	197/15089	0.165279	NO
7	GO:0050994	BP	regulation of lipid catabolic process	7/1135	30/15089	0.165279	NO
30	GO:0098657	BP	import into cell	30/1135	238/15089	0.165279	NO
6	GO:0035384	BP	thioester biosynthetic process	6/1135	23/15089	0.16607	NO
6	GO:0071616	BP	acyl-CoA biosynthetic process	6/1135	23/15089	0.16607	NO
6	GO:0048488	BP	synaptic vesicle endocytosis	6/1135	23/15089	0.16607	NO
6	GO:0140238	BP	presynaptic endocytosis	6/1135	23/15089	0.16607	NO
58	GO:0022603	BP	regulation of anatomical structure morphogenesis	58/1135	541/15089	0.166992	NO
17	GO:2000027	BP	regulation of animal organ morphogenesis	17/1135	113/15089	0.166992	NO
11	GO:0034763	BP	negative regulation of transmembrane transport	11/1135	62/15089	0.167735	NO
11	GO:0002020	MF	protease binding	11/1135	62/15089	0.167735	NO
34	GO:0043410	BP	positive regulation of MAPK cascade	34/1135	283/15089	0.168894	NO
111	GO:0098772	MF	molecular function regulator	111/1135	1149/15089	0.169698	NO
30	GO:0006820	BP	anion transport	30/1135	241/15089	0.173586	NO
17	GO:0002703	BP	regulation of leukocyte mediated immunity	17/1135	114/15089	0.174228	NO
22	GO:0071407	BP	cellular response to organic cyclic compound	22/1135	163/15089	0.183181	NO
17	GO:0046883	BP	regulation of hormone secretion	17/1135	115/15089	0.183181	NO
17	GO:0042742	BP	defense response to bacterium	17/1135	115/15089	0.183181	NO
45	GO:0048646	BP	anatomical structure formation involved in morphogenesis	45/1135	399/15089	0.183717	NO
11	GO:1903038	BP	negative regulation of leukocyte cell-cell adhesion	11/1135	63/15089	0.183717	NO
4	GO:0001759	BP	organ induction	4/1135	11/15089	0.183717	NO
4	GO:0090075	BP	relaxation of muscle	4/1135	11/15089	0.183717	NO
4	GO:0046949	BP	fatty-acyl-CoA biosynthetic process	4/1135	11/15089	0.183717	NO
4	GO:0051451	BP	myoblast migration	4/1135	11/15089	0.183717	NO
40	GO:0055086	BP	nucleobase-containing small molecule metabolic process	40/1135	345/15089	0.183717	NO
28	GO:0009259	BP	ribonucleotide metabolic process	28/1135	223/15089	0.183717	NO
28	GO:0006163	BP	purine nucleotide metabolic process	28/1135	223/15089	0.183717	NO
5	GO:0002726	BP	positive regulation of T cell cytokine production	5/1135	17/15089	0.183717	NO
5	GO:1904376	BP	negative regulation of protein localization to cell periphery	5/1135	17/15089	0.183717	NO
4	GO:0031258	CC	lamellipodium membrane	4/1135	11/15089	0.183717	NO
14	GO:0004896	MF	cytokine receptor activity	14/1135	88/15089	0.183717	NO
4	GO:0004653	MF	polypeptide N-acetylgalactosaminyltransferase activity	4/1135	11/15089	0.183717	NO
7	GO:1903307	BP	positive regulation of regulated secretory pathway	7/1135	31/15089	0.187025	NO
7	GO:0007200	BP	phospholipase C-activating G protein-coupled receptor signaling pathway	7/1135	31/15089	0.187025	NO
7	GO:0032677	BP	regulation of interleukin-8 production	7/1135	31/15089	0.187025	NO
7	GO:1903556	BP	negative regulation of tumor necrosis factor superfamily cytokine production	7/1135	31/15089	0.187025	NO
3	GO:1905874	BP	regulation of postsynaptic density organization	3/1135	6/15089	0.187025	NO
3	GO:0032736	BP	positive regulation of interleukin-13 production	3/1135	6/15089	0.187025	NO
3	GO:1900119	BP	positive regulation of execution phase of apoptosis	3/1135	6/15089	0.187025	NO
3	GO:0034340	BP	response to type I interferon	3/1135	6/15089	0.187025	NO
3	GO:0035461	BP	vitamin transmembrane transport	3/1135	6/15089	0.187025	NO
3	GO:1904889	BP	regulation of excitatory synapse assembly	3/1135	6/15089	0.187025	NO
3	GO:0030214	BP	hyaluronan catabolic process	3/1135	6/15089	0.187025	NO
3	GO:0016594	MF	glycine binding	3/1135	6/15089	0.187025	NO
3	GO:1901612	MF	cardiolipin binding	3/1135	6/15089	0.187025	NO
26	GO:0098552	CC	side of membrane	26/1135	204/15089	0.188478	NO
33	GO:0005216	MF	ion channel activity	33/1135	273/15089	0.188478	NO
14	GO:0006665	BP	sphingolipid metabolic process	14/1135	89/15089	0.191292	NO
14	GO:0090276	BP	regulation of peptide hormone secretion	14/1135	89/15089	0.191292	NO
9	GO:0034766	BP	negative regulation of ion transmembrane transport	9/1135	47/15089	0.195348	NO
35	GO:0015267	MF	channel activity	35/1135	298/15089	0.196983	NO
35	GO:0022803	MF	passive transmembrane transporter activity	35/1135	298/15089	0.196983	NO
21	GO:0071902	BP	positive regulation of protein serine/threonine kinase activity	21/1135	153/15089	0.19984	NO
16	GO:0019842	MF	vitamin binding	16/1135	106/15089	0.205324	NO
21	GO:0045121	CC	membrane raft	21/1135	154/15089	0.205821	NO
21	GO:0098857	CC	membrane microdomain	21/1135	154/15089	0.205821	NO
38	GO:0008285	BP	negative regulation of cell population proliferation	38/1135	330/15089	0.206527	NO
17	GO:1903039	BP	positive regulation of leukocyte cell-cell adhesion	17/1135	118/15089	0.206527	NO
19	GO:0051480	BP	regulation of cytosolic calcium ion concentration	19/1135	137/15089	0.215787	NO
29	GO:0034765	BP	regulation of ion transmembrane transport	29/1135	236/15089	0.215787	NO
7	GO:0043542	BP	endothelial cell migration	7/1135	32/15089	0.215787	NO
7	GO:0071383	BP	cellular response to steroid hormone stimulus	7/1135	32/15089	0.215787	NO
7	GO:0030199	BP	collagen fibril organization	7/1135	32/15089	0.215787	NO
7	GO:0098948	CC	intrinsic component of postsynaptic specialization membrane	7/1135	32/15089	0.215787	NO
27	GO:0008509	MF	anion transmembrane transporter activity	27/1135	215/15089	0.216342	NO
39	GO:0007167	BP	enzyme linked receptor protein signaling pathway	39/1135	338/15089	0.217786	NO
39	GO:0010942	BP	positive regulation of cell death	39/1135	338/15089	0.217786	NO
11	GO:0098693	BP	regulation of synaptic vesicle cycle	11/1135	65/15089	0.217786	NO
11	GO:0005249	MF	voltage-gated potassium channel activity	11/1135	65/15089	0.217786	NO
9	GO:0030326	BP	embryonic limb morphogenesis	9/1135	48/15089	0.217818	NO
9	GO:0035113	BP	embryonic appendage morphogenesis	9/1135	48/15089	0.217818	NO
5	GO:0060343	BP	trabecula formation	5/1135	18/15089	0.223212	NO
5	GO:0014812	BP	muscle cell migration	5/1135	18/15089	0.223212	NO
5	GO:1903053	BP	regulation of extracellular matrix organization	5/1135	18/15089	0.223212	NO
25	GO:0009991	BP	response to extracellular stimulus	25/1135	196/15089	0.223212	NO
50	GO:0060284	BP	regulation of cell development	50/1135	461/15089	0.224156	NO
6	GO:0002724	BP	regulation of T cell cytokine production	6/1135	25/15089	0.226474	NO
6	GO:0046456	BP	icosanoid biosynthetic process	6/1135	25/15089	0.226474	NO
6	GO:0032330	BP	regulation of chondrocyte differentiation	6/1135	25/15089	0.226474	NO
89	GO:0019220	BP	regulation of phosphate metabolic process	89/1135	907/15089	0.228321	NO
89	GO:0051174	BP	regulation of phosphorus metabolic process	89/1135	907/15089	0.228321	NO
14	GO:0045766	BP	positive regulation of angiogenesis	14/1135	92/15089	0.229509	NO
14	GO:0008238	MF	exopeptidase activity	14/1135	92/15089	0.229509	NO
13	GO:0019955	MF	cytokine binding	13/1135	82/15089	0.233111	NO
30	GO:0023052	BP	signaling	30/1135	245/15089	0.23329	NO
4	GO:0072677	BP	eosinophil migration	4/1135	12/15089	0.23329	NO
4	GO:0048245	BP	eosinophil chemotaxis	4/1135	12/15089	0.23329	NO
4	GO:0010866	BP	regulation of triglyceride biosynthetic process	4/1135	12/15089	0.23329	NO
4	GO:0003180	BP	aortic valve morphogenesis	4/1135	12/15089	0.23329	NO
4	GO:1900746	BP	regulation of vascular endothelial growth factor signaling pathway	4/1135	12/15089	0.23329	NO
4	GO:2001026	BP	regulation of endothelial cell chemotaxis	4/1135	12/15089	0.23329	NO
4	GO:0004551	MF	nucleotide diphosphatase activity	4/1135	12/15089	0.23329	NO
18	GO:0034703	CC	cation channel complex	18/1135	127/15089	0.235371	NO
16	GO:0050870	BP	positive regulation of T cell activation	16/1135	110/15089	0.235623	NO
21	GO:0098589	CC	membrane region	21/1135	159/15089	0.236635	NO
9	GO:0033138	BP	positive regulation of peptidyl-serine phosphorylation	9/1135	49/15089	0.237585	NO
51	GO:0043066	BP	negative regulation of apoptotic process	51/1135	474/15089	0.237585	NO
28	GO:0019693	BP	ribose phosphate metabolic process	28/1135	225/15089	0.239056	NO
7	GO:0033866	BP	nucleoside bisphosphate biosynthetic process	7/1135	33/15089	0.239056	NO
7	GO:1903901	BP	negative regulation of viral life cycle	7/1135	33/15089	0.239056	NO
7	GO:0034030	BP	ribonucleoside bisphosphate biosynthetic process	7/1135	33/15089	0.239056	NO
7	GO:2001238	BP	positive regulation of extrinsic apoptotic signaling pathway	7/1135	33/15089	0.239056	NO
7	GO:0034033	BP	purine nucleoside bisphosphate biosynthetic process	7/1135	33/15089	0.239056	NO
12	GO:0071805	BP	potassium ion transmembrane transport	12/1135	71/15089	0.239056	NO
12	GO:0006694	BP	steroid biosynthetic process	12/1135	71/15089	0.239056	NO
12	GO:0099240	CC	intrinsic component of synaptic membrane	12/1135	71/15089	0.239056	NO
64	GO:0048513	BP	animal organ development	64/1135	622/15089	0.23975	NO
8	GO:0032410	BP	negative regulation of transporter activity	8/1135	41/15089	0.240683	NO
8	GO:0044070	BP	regulation of anion transport	8/1135	41/15089	0.240683	NO
28	GO:0032970	BP	regulation of actin filament-based process	28/1135	227/15089	0.243569	NO
15	GO:0050679	BP	positive regulation of epithelial cell proliferation	15/1135	98/15089	0.244356	NO
26	GO:0015711	BP	organic anion transport	26/1135	206/15089	0.246338	NO
10	GO:0004867	MF	serine-type endopeptidase inhibitor activity	10/1135	58/15089	0.246338	NO
10	GO:0005262	MF	calcium channel activity	10/1135	58/15089	0.246338	NO
12	GO:0045216	BP	cell-cell junction organization	12/1135	72/15089	0.246368	NO
20	GO:0061134	MF	peptidase regulator activity	20/1135	147/15089	0.246368	NO
15	GO:0051224	BP	negative regulation of protein transport	15/1135	99/15089	0.250604	NO
55	GO:1901135	BP	carbohydrate derivative metabolic process	55/1135	521/15089	0.252393	NO
16	GO:0016614	MF	oxidoreductase activity, acting on CH-OH group of donors	16/1135	112/15089	0.256075	NO
6	GO:0006754	BP	ATP biosynthetic process	6/1135	26/15089	0.256313	NO
6	GO:0048635	BP	negative regulation of muscle organ development	6/1135	26/15089	0.256313	NO
6	GO:0090278	BP	negative regulation of peptide hormone secretion	6/1135	26/15089	0.256313	NO
6	GO:0045843	BP	negative regulation of striated muscle tissue development	6/1135	26/15089	0.256313	NO
6	GO:0098862	CC	cluster of actin-based cell projections	6/1135	26/15089	0.256313	NO
5	GO:1900117	BP	regulation of execution phase of apoptosis	5/1135	19/15089	0.261035	NO
5	GO:1905476	BP	negative regulation of protein localization to membrane	5/1135	19/15089	0.261035	NO
5	GO:0019915	BP	lipid storage	5/1135	19/15089	0.261035	NO
15	GO:0002250	BP	adaptive immune response	15/1135	101/15089	0.265098	NO
3	GO:0010739	BP	positive regulation of protein kinase A signaling	3/1135	7/15089	0.265098	NO
3	GO:2001015	BP	negative regulation of skeletal muscle cell differentiation	3/1135	7/15089	0.265098	NO
3	GO:0046501	BP	protoporphyrinogen IX metabolic process	3/1135	7/15089	0.265098	NO
3	GO:0019227	BP	neuronal action potential propagation	3/1135	7/15089	0.265098	NO
3	GO:2000484	BP	positive regulation of interleukin-8 secretion	3/1135	7/15089	0.265098	NO
3	GO:0006782	BP	protoporphyrinogen IX biosynthetic process	3/1135	7/15089	0.265098	NO
3	GO:0070208	BP	protein heterotrimerization	3/1135	7/15089	0.265098	NO
3	GO:0019471	BP	4-hydroxyproline metabolic process	3/1135	7/15089	0.265098	NO
3	GO:0098870	BP	action potential propagation	3/1135	7/15089	0.265098	NO
3	GO:0032060	BP	bleb assembly	3/1135	7/15089	0.265098	NO
3	GO:0032494	BP	response to peptidoglycan	3/1135	7/15089	0.265098	NO
3	GO:0033327	BP	Leydig cell differentiation	3/1135	7/15089	0.265098	NO
3	GO:0038037	CC	G protein-coupled receptor dimeric complex	3/1135	7/15089	0.265098	NO
3	GO:0015173	MF	aromatic amino acid transmembrane transporter activity	3/1135	7/15089	0.265098	NO
3	GO:0031545	MF	peptidyl-proline 4-dioxygenase activity	3/1135	7/15089	0.265098	NO
8	GO:0099175	BP	regulation of postsynapse organization	8/1135	42/15089	0.265961	NO
7	GO:0046888	BP	negative regulation of hormone secretion	7/1135	34/15089	0.265961	NO
7	GO:0060688	BP	regulation of morphogenesis of a branching structure	7/1135	34/15089	0.265961	NO
7	GO:1900542	BP	regulation of purine nucleotide metabolic process	7/1135	34/15089	0.265961	NO
7	GO:0006140	BP	regulation of nucleotide metabolic process	7/1135	34/15089	0.265961	NO
56	GO:0044255	BP	cellular lipid metabolic process	56/1135	536/15089	0.269381	NO
15	GO:0050900	BP	leukocyte migration	15/1135	102/15089	0.272737	NO
53	GO:0040011	BP	locomotion	53/1135	503/15089	0.274852	NO
17	GO:0007204	BP	positive regulation of cytosolic calcium ion concentration	17/1135	119/15089	0.282679	NO
17	GO:0097060	CC	synaptic membrane	17/1135	119/15089	0.282679	NO
18	GO:0008202	BP	steroid metabolic process	18/1135	133/15089	0.28348	NO
41	GO:0045596	BP	negative regulation of cell differentiation	41/1135	373/15089	0.284356	NO
9	GO:0015893	BP	drug transport	9/1135	51/15089	0.284356	NO
29	GO:0009887	BP	animal organ morphogenesis	29/1135	241/15089	0.285893	NO
4	GO:0010759	BP	positive regulation of macrophage chemotaxis	4/1135	13/15089	0.286041	NO
4	GO:1905523	BP	positive regulation of macrophage migration	4/1135	13/15089	0.286041	NO
4	GO:0032148	BP	activation of protein kinase B activity	4/1135	13/15089	0.286041	NO
4	GO:1902547	BP	regulation of cellular response to vascular endothelial growth factor stimulus	4/1135	13/15089	0.286041	NO
24	GO:0098978	CC	glutamatergic synapse	24/1135	193/15089	0.286041	NO
4	GO:0002178	CC	palmitoyltransferase complex	4/1135	13/15089	0.286041	NO
4	GO:0099604	MF	ligand-gated calcium channel activity	4/1135	13/15089	0.286041	NO
4	GO:0033130	MF	acetylcholine receptor binding	4/1135	13/15089	0.286041	NO
4	GO:0005242	MF	inward rectifier potassium channel activity	4/1135	13/15089	0.286041	NO
12	GO:0010951	BP	negative regulation of endopeptidase activity	12/1135	76/15089	0.290754	NO
6	GO:0022008	BP	neurogenesis	6/1135	27/15089	0.290754	NO
6	GO:0048168	BP	regulation of neuronal synaptic plasticity	6/1135	27/15089	0.290754	NO
6	GO:0006084	BP	acetyl-CoA metabolic process	6/1135	27/15089	0.290754	NO
6	GO:0005201	MF	extracellular matrix structural constituent	6/1135	27/15089	0.290754	NO
15	GO:1904950	BP	negative regulation of establishment of protein localization	15/1135	104/15089	0.293417	NO
51	GO:0043069	BP	negative regulation of programmed cell death	51/1135	482/15089	0.293648	NO
8	GO:0045833	BP	negative regulation of lipid metabolic process	8/1135	43/15089	0.293648	NO
8	GO:1904063	BP	negative regulation of cation transmembrane transport	8/1135	43/15089	0.293648	NO
29	GO:0009725	BP	response to hormone	29/1135	244/15089	0.29474	NO
54	GO:0051093	BP	negative regulation of developmental process	54/1135	519/15089	0.297531	NO
7	GO:0043407	BP	negative regulation of MAP kinase activity	7/1135	35/15089	0.297531	NO
7	GO:0016790	MF	thiolester hydrolase activity	7/1135	35/15089	0.297531	NO
7	GO:0008138	MF	protein tyrosine/serine/threonine phosphatase activity	7/1135	35/15089	0.297531	NO
5	GO:0046676	BP	negative regulation of insulin secretion	5/1135	20/15089	0.301001	NO
5	GO:0002888	BP	positive regulation of myeloid leukocyte mediated immunity	5/1135	20/15089	0.301001	NO
5	GO:0022602	BP	ovulation cycle process	5/1135	20/15089	0.301001	NO
5	GO:0044060	BP	regulation of endocrine process	5/1135	20/15089	0.301001	NO
55	GO:0060548	BP	negative regulation of cell death	55/1135	526/15089	0.301001	NO
5	GO:0005104	MF	fibroblast growth factor receptor binding	5/1135	20/15089	0.301001	NO
15	GO:0016616	MF	oxidoreductase activity, acting on the CH-OH group of donors, NAD or NADP as acceptor	15/1135	105/15089	0.301725	NO
12	GO:0010466	BP	negative regulation of peptidase activity	12/1135	77/15089	0.301969	NO
9	GO:0045778	BP	positive regulation of ossification	9/1135	52/15089	0.304615	NO
9	GO:0045639	BP	positive regulation of myeloid cell differentiation	9/1135	52/15089	0.304615	NO
9	GO:0044853	CC	plasma membrane raft	9/1135	52/15089	0.304615	NO
32	GO:0015077	MF	monovalent inorganic cation transmembrane transporter activity	32/1135	275/15089	0.305192	NO
70	GO:0006928	BP	movement of cell or subcellular component	70/1135	700/15089	0.315102	NO
11	GO:0001501	BP	skeletal system development	11/1135	66/15089	0.315102	NO
12	GO:0050921	BP	positive regulation of chemotaxis	12/1135	78/15089	0.315102	NO
8	GO:0060395	BP	SMAD protein signal transduction	8/1135	44/15089	0.315102	NO
14	GO:0008016	BP	regulation of heart contraction	14/1135	94/15089	0.315102	NO
6	GO:0032651	BP	regulation of interleukin-1 beta production	6/1135	28/15089	0.315102	NO
6	GO:0099601	BP	regulation of neurotransmitter receptor activity	6/1135	28/15089	0.315102	NO
6	GO:1901862	BP	negative regulation of muscle tissue development	6/1135	28/15089	0.315102	NO
6	GO:0055081	BP	anion homeostasis	6/1135	28/15089	0.315102	NO
6	GO:0043113	BP	receptor clustering	6/1135	28/15089	0.315102	NO
71	GO:0051704	BP	multi-organism process	71/1135	713/15089	0.315102	NO
2	GO:0060264	BP	regulation of respiratory burst involved in inflammatory response	2/1135	3/15089	0.315102	NO
2	GO:0010753	BP	positive regulation of cGMP-mediated signaling	2/1135	3/15089	0.315102	NO
2	GO:0010757	BP	negative regulation of plasminogen activation	2/1135	3/15089	0.315102	NO
2	GO:0071107	BP	response to parathyroid hormone	2/1135	3/15089	0.315102	NO
2	GO:0072075	BP	metanephric mesenchyme development	2/1135	3/15089	0.315102	NO
2	GO:0034157	BP	positive regulation of toll-like receptor 7 signaling pathway	2/1135	3/15089	0.315102	NO
2	GO:0034155	BP	regulation of toll-like receptor 7 signaling pathway	2/1135	3/15089	0.315102	NO
2	GO:0010716	BP	negative regulation of extracellular matrix disassembly	2/1135	3/15089	0.315102	NO
2	GO:0002374	BP	cytokine secretion involved in immune response	2/1135	3/15089	0.315102	NO
2	GO:0019287	BP	isopentenyl diphosphate biosynthetic process, mevalonate pathway	2/1135	3/15089	0.315102	NO
2	GO:0019050	BP	suppression by virus of host apoptotic process	2/1135	3/15089	0.315102	NO
2	GO:2000546	BP	positive regulation of endothelial cell chemotaxis to fibroblast growth factor	2/1135	3/15089	0.315102	NO
2	GO:1902474	BP	positive regulation of protein localization to synapse	2/1135	3/15089	0.315102	NO
2	GO:0033601	BP	positive regulation of mammary gland epithelial cell proliferation	2/1135	3/15089	0.315102	NO
2	GO:0061055	BP	myotome development	2/1135	3/15089	0.315102	NO
2	GO:0043378	BP	positive regulation of CD8-positive, alpha-beta T cell differentiation	2/1135	3/15089	0.315102	NO
2	GO:0072106	BP	regulation of ureteric bud formation	2/1135	3/15089	0.315102	NO
2	GO:0072107	BP	positive regulation of ureteric bud formation	2/1135	3/15089	0.315102	NO
2	GO:0033004	BP	negative regulation of mast cell activation	2/1135	3/15089	0.315102	NO
2	GO:1900133	BP	regulation of renin secretion into blood stream	2/1135	3/15089	0.315102	NO
2	GO:1904849	BP	positive regulation of cell chemotaxis to fibroblast growth factor	2/1135	3/15089	0.315102	NO
2	GO:0003253	BP	cardiac neural crest cell migration involved in outflow tract morphogenesis	2/1135	3/15089	0.315102	NO
2	GO:0003272	BP	endocardial cushion formation	2/1135	3/15089	0.315102	NO
2	GO:0071374	BP	cellular response to parathyroid hormone stimulus	2/1135	3/15089	0.315102	NO
2	GO:1905278	BP	positive regulation of epithelial tube formation	2/1135	3/15089	0.315102	NO
2	GO:0046880	BP	regulation of follicle-stimulating hormone secretion	2/1135	3/15089	0.315102	NO
2	GO:2000302	BP	positive regulation of synaptic vesicle exocytosis	2/1135	3/15089	0.315102	NO
2	GO:0086065	BP	cell communication involved in cardiac conduction	2/1135	3/15089	0.315102	NO
2	GO:0061550	BP	cranial ganglion development	2/1135	3/15089	0.315102	NO
2	GO:0097688	BP	glutamate receptor clustering	2/1135	3/15089	0.315102	NO
2	GO:0010519	BP	negative regulation of phospholipase activity	2/1135	3/15089	0.315102	NO
2	GO:0002678	BP	positive regulation of chronic inflammatory response	2/1135	3/15089	0.315102	NO
2	GO:0046898	BP	response to cycloheximide	2/1135	3/15089	0.315102	NO
2	GO:2000275	BP	regulation of oxidative phosphorylation uncoupler activity	2/1135	3/15089	0.315102	NO
2	GO:0030913	BP	paranodal junction assembly	2/1135	3/15089	0.315102	NO
2	GO:0061551	BP	trigeminal ganglion development	2/1135	3/15089	0.315102	NO
2	GO:0043117	BP	positive regulation of vascular permeability	2/1135	3/15089	0.315102	NO
2	GO:0097113	BP	AMPA glutamate receptor clustering	2/1135	3/15089	0.315102	NO
2	GO:0097118	BP	neuroligin clustering involved in postsynaptic membrane assembly	2/1135	3/15089	0.315102	NO
2	GO:0002116	CC	semaphorin receptor complex	2/1135	3/15089	0.315102	NO
2	GO:0035976	CC	transcription factor AP-1 complex	2/1135	3/15089	0.315102	NO
19	GO:0042277	MF	peptide binding	19/1135	144/15089	0.315102	NO
2	GO:0004465	MF	lipoprotein lipase activity	2/1135	3/15089	0.315102	NO
2	GO:0070097	MF	delta-catenin binding	2/1135	3/15089	0.315102	NO
2	GO:0004731	MF	purine-nucleoside phosphorylase activity	2/1135	3/15089	0.315102	NO
2	GO:0016595	MF	glutamate binding	2/1135	3/15089	0.315102	NO
2	GO:0097109	MF	neuroligin family protein binding	2/1135	3/15089	0.315102	NO
987	GO:0005575	CC	cellular_component	987/1135	12749/15089	0.329674	NO
11	GO:0045165	BP	cell fate commitment	11/1135	68/15089	0.329955	NO
19	GO:1902105	BP	regulation of leukocyte differentiation	19/1135	146/15089	0.332333	NO
4	GO:0007205	BP	protein kinase C-activating G protein-coupled receptor signaling pathway	4/1135	14/15089	0.332333	NO
4	GO:0033006	BP	regulation of mast cell activation involved in immune response	4/1135	14/15089	0.332333	NO
4	GO:0034123	BP	positive regulation of toll-like receptor signaling pathway	4/1135	14/15089	0.332333	NO
4	GO:0090189	BP	regulation of branching involved in ureteric bud morphogenesis	4/1135	14/15089	0.332333	NO
4	GO:0001836	BP	release of cytochrome c from mitochondria	4/1135	14/15089	0.332333	NO
4	GO:1903409	BP	reactive oxygen species biosynthetic process	4/1135	14/15089	0.332333	NO
4	GO:0043576	BP	regulation of respiratory gaseous exchange	4/1135	14/15089	0.332333	NO
4	GO:0061217	BP	regulation of mesonephros development	4/1135	14/15089	0.332333	NO
4	GO:1901380	BP	negative regulation of potassium ion transmembrane transport	4/1135	14/15089	0.332333	NO
4	GO:0010453	BP	regulation of cell fate commitment	4/1135	14/15089	0.332333	NO
4	GO:0031128	BP	developmental induction	4/1135	14/15089	0.332333	NO
4	GO:0001965	MF	G-protein alpha-subunit binding	4/1135	14/15089	0.332333	NO
4	GO:0001968	MF	fibronectin binding	4/1135	14/15089	0.332333	NO
4	GO:0004675	MF	transmembrane receptor protein serine/threonine kinase activity	4/1135	14/15089	0.332333	NO
5	GO:0060291	BP	long-term synaptic potentiation	5/1135	21/15089	0.332699	NO
5	GO:0007338	BP	single fertilization	5/1135	21/15089	0.332699	NO
5	GO:0002062	BP	chondrocyte differentiation	5/1135	21/15089	0.332699	NO
21	GO:0052548	BP	regulation of endopeptidase activity	21/1135	167/15089	0.332699	NO
33	GO:0042493	BP	response to drug	33/1135	291/15089	0.332699	NO
3	GO:0031103	BP	axon regeneration	3/1135	8/15089	0.332699	NO
3	GO:0042403	BP	thyroid hormone metabolic process	3/1135	8/15089	0.332699	NO
3	GO:0032656	BP	regulation of interleukin-13 production	3/1135	8/15089	0.332699	NO
3	GO:0061081	BP	positive regulation of myeloid leukocyte cytokine production involved in immune response	3/1135	8/15089	0.332699	NO
3	GO:0099054	BP	presynapse assembly	3/1135	8/15089	0.332699	NO
3	GO:0030810	BP	positive regulation of nucleotide biosynthetic process	3/1135	8/15089	0.332699	NO
3	GO:0010867	BP	positive regulation of triglyceride biosynthetic process	3/1135	8/15089	0.332699	NO
3	GO:0055091	BP	phospholipid homeostasis	3/1135	8/15089	0.332699	NO
3	GO:0010454	BP	negative regulation of cell fate commitment	3/1135	8/15089	0.332699	NO
3	GO:0042759	BP	long-chain fatty acid biosynthetic process	3/1135	8/15089	0.332699	NO
3	GO:0060571	BP	morphogenesis of an epithelial fold	3/1135	8/15089	0.332699	NO
3	GO:1900373	BP	positive regulation of purine nucleotide biosynthetic process	3/1135	8/15089	0.332699	NO
3	GO:0019511	BP	peptidyl-proline hydroxylation	3/1135	8/15089	0.332699	NO
3	GO:0090196	BP	regulation of chemokine secretion	3/1135	8/15089	0.332699	NO
3	GO:0050702	BP	interleukin-1 beta secretion	3/1135	8/15089	0.332699	NO
3	GO:0002087	BP	regulation of respiratory gaseous exchange by nervous system process	3/1135	8/15089	0.332699	NO
3	GO:0019370	BP	leukotriene biosynthetic process	3/1135	8/15089	0.332699	NO
5	GO:0099146	CC	intrinsic component of postsynaptic density membrane	5/1135	21/15089	0.332699	NO
3	GO:0016454	MF	C-palmitoyltransferase activity	3/1135	8/15089	0.332699	NO
3	GO:0004758	MF	serine C-palmitoyltransferase activity	3/1135	8/15089	0.332699	NO
3	GO:0016175	MF	superoxide-generating NADPH oxidase activity	3/1135	8/15089	0.332699	NO
3	GO:1901611	MF	phosphatidylglycerol binding	3/1135	8/15089	0.332699	NO
16	GO:0002685	BP	regulation of leukocyte migration	16/1135	114/15089	0.338136	NO
16	GO:0030278	BP	regulation of ossification	16/1135	114/15089	0.338136	NO
9	GO:0033559	BP	unsaturated fatty acid metabolic process	9/1135	54/15089	0.341742	NO
39	GO:0055082	BP	cellular chemical homeostasis	39/1135	355/15089	0.342477	NO
24	GO:0006954	BP	inflammatory response	24/1135	194/15089	0.343253	NO
304	GO:0016020	CC	membrane	304/1135	3604/15089	0.343639	NO
16	GO:0020037	MF	heme binding	16/1135	115/15089	0.344828	NO
7	GO:0061035	BP	regulation of cartilage development	7/1135	37/15089	0.345678	NO
7	GO:0072341	MF	modified amino acid binding	7/1135	37/15089	0.345678	NO
14	GO:1904018	BP	positive regulation of vasculature development	14/1135	98/15089	0.346159	NO
6	GO:0051187	BP	cofactor catabolic process	6/1135	29/15089	0.347559	NO
6	GO:0001676	BP	long-chain fatty acid metabolic process	6/1135	29/15089	0.347559	NO
6	GO:0042611	CC	MHC protein complex	6/1135	29/15089	0.347559	NO
6	GO:0008376	MF	acetylgalactosaminyltransferase activity	6/1135	29/15089	0.347559	NO
11	GO:0016125	BP	sterol metabolic process	11/1135	70/15089	0.347832	NO
36	GO:0050778	BP	positive regulation of immune response	36/1135	326/15089	0.349313	NO
48	GO:0048870	BP	cell motility	48/1135	459/15089	0.349999	NO
42	GO:0050767	BP	regulation of neurogenesis	42/1135	391/15089	0.350621	NO
12	GO:0045211	CC	postsynaptic membrane	12/1135	81/15089	0.351217	NO
29	GO:0071345	BP	cellular response to cytokine stimulus	29/1135	248/15089	0.363951	NO
8	GO:0042133	BP	neurotransmitter metabolic process	8/1135	46/15089	0.363951	NO
8	GO:1903825	BP	organic acid transmembrane transport	8/1135	46/15089	0.363951	NO
8	GO:2000300	BP	regulation of synaptic vesicle exocytosis	8/1135	46/15089	0.363951	NO
8	GO:0048525	BP	negative regulation of viral process	8/1135	46/15089	0.363951	NO
8	GO:1905039	BP	carboxylic acid transmembrane transport	8/1135	46/15089	0.363951	NO
502	GO:0050794	BP	regulation of cellular process	502/1135	6181/15089	0.365501	NO
20	GO:0016054	BP	organic acid catabolic process	20/1135	156/15089	0.367334	NO
20	GO:0046395	BP	carboxylic acid catabolic process	20/1135	156/15089	0.367334	NO
29	GO:0010720	BP	positive regulation of cell development	29/1135	250/15089	0.370956	NO
16	GO:0070663	BP	regulation of leukocyte proliferation	16/1135	118/15089	0.371382	NO
43	GO:0050801	BP	ion homeostasis	43/1135	402/15089	0.37212	NO
18	GO:0046942	BP	carboxylic acid transport	18/1135	137/15089	0.37212	NO
18	GO:0015849	BP	organic acid transport	18/1135	137/15089	0.37212	NO
5	GO:1905521	BP	regulation of macrophage migration	5/1135	22/15089	0.379188	NO
5	GO:0071385	BP	cellular response to glucocorticoid stimulus	5/1135	22/15089	0.379188	NO
5	GO:0016339	BP	calcium-dependent cell-cell adhesion via plasma membrane cell adhesion molecules	5/1135	22/15089	0.379188	NO
5	GO:0010718	BP	positive regulation of epithelial to mesenchymal transition	5/1135	22/15089	0.379188	NO
5	GO:0060078	BP	regulation of postsynaptic membrane potential	5/1135	22/15089	0.379188	NO
7	GO:0098982	CC	GABA-ergic synapse	7/1135	38/15089	0.380058	NO
11	GO:0099106	MF	ion channel regulator activity	11/1135	72/15089	0.380058	NO
7	GO:1903510	BP	mucopolysaccharide metabolic process	7/1135	38/15089	0.380058	NO
7	GO:0046889	BP	positive regulation of lipid biosynthetic process	7/1135	38/15089	0.380058	NO
16	GO:0030182	BP	neuron differentiation	16/1135	119/15089	0.380058	NO
16	GO:0022898	BP	regulation of transmembrane transporter activity	16/1135	119/15089	0.380058	NO
11	GO:0042737	BP	drug catabolic process	11/1135	72/15089	0.380058	NO
11	GO:0010675	BP	regulation of cellular carbohydrate metabolic process	11/1135	72/15089	0.380058	NO
11	GO:1902652	BP	secondary alcohol metabolic process	11/1135	72/15089	0.380058	NO
11	GO:0098656	BP	anion transmembrane transport	11/1135	72/15089	0.380058	NO
53	GO:1902533	BP	positive regulation of intracellular signal transduction	53/1135	518/15089	0.380079	NO
27	GO:1901615	BP	organic hydroxy compound metabolic process	27/1135	229/15089	0.38188	NO
146	GO:0048856	BP	anatomical structure development	146/1135	1628/15089	0.383603	NO
4	GO:0032809	CC	neuronal cell body membrane	4/1135	15/15089	0.38453	NO
4	GO:0016641	MF	oxidoreductase activity, acting on the CH-NH2 group of donors, oxygen as acceptor	4/1135	15/15089	0.38453	NO
20	GO:0045666	BP	positive regulation of neuron differentiation	20/1135	159/15089	0.38453	NO
4	GO:0043030	BP	regulation of macrophage activation	4/1135	15/15089	0.38453	NO
4	GO:0007274	BP	neuromuscular synaptic transmission	4/1135	15/15089	0.38453	NO
4	GO:0050706	BP	regulation of interleukin-1 beta secretion	4/1135	15/15089	0.38453	NO
4	GO:0030212	BP	hyaluronan metabolic process	4/1135	15/15089	0.38453	NO
4	GO:0045823	BP	positive regulation of heart contraction	4/1135	15/15089	0.38453	NO
6	GO:0030166	BP	proteoglycan biosynthetic process	6/1135	30/15089	0.38453	NO
6	GO:0071622	BP	regulation of granulocyte chemotaxis	6/1135	30/15089	0.38453	NO
13	GO:0022834	MF	ligand-gated channel activity	13/1135	88/15089	0.384778	NO
13	GO:0015276	MF	ligand-gated ion channel activity	13/1135	88/15089	0.384778	NO
13	GO:0009266	BP	response to temperature stimulus	13/1135	88/15089	0.384778	NO
27	GO:0051249	BP	regulation of lymphocyte activation	27/1135	231/15089	0.387663	NO
8	GO:0042632	BP	cholesterol homeostasis	8/1135	47/15089	0.388745	NO
8	GO:0015171	MF	amino acid transmembrane transporter activity	8/1135	47/15089	0.388745	NO
41	GO:1901701	BP	cellular response to oxygen-containing compound	41/1135	381/15089	0.392557	NO
27	GO:1903706	BP	regulation of hemopoiesis	27/1135	232/15089	0.393684	NO
25	GO:0032956	BP	regulation of actin cytoskeleton organization	25/1135	208/15089	0.394015	NO
13	GO:0042129	BP	regulation of T cell proliferation	13/1135	89/15089	0.394015	NO
16	GO:0046906	MF	tetrapyrrole binding	16/1135	121/15089	0.400548	NO
22	GO:0031667	BP	response to nutrient levels	22/1135	182/15089	0.400548	NO
16	GO:0001818	BP	negative regulation of cytokine production	16/1135	121/15089	0.400548	NO
25	GO:0022804	MF	active transmembrane transporter activity	25/1135	211/15089	0.411609	NO
10	GO:0008203	BP	cholesterol metabolic process	10/1135	62/15089	0.413851	NO
20	GO:0015672	BP	monovalent inorganic cation transport	20/1135	162/15089	0.414692	NO
48	GO:0042803	MF	protein homodimerization activity	48/1135	463/15089	0.417914	NO
16	GO:0010976	BP	positive regulation of neuron projection development	16/1135	122/15089	0.417914	NO
3	GO:0098945	CC	intrinsic component of presynaptic active zone membrane	3/1135	9/15089	0.420318	NO
3	GO:0097648	CC	G protein-coupled receptor complex	3/1135	9/15089	0.420318	NO
3	GO:0030228	MF	lipoprotein particle receptor activity	3/1135	9/15089	0.420318	NO
3	GO:0004143	MF	diacylglycerol kinase activity	3/1135	9/15089	0.420318	NO
3	GO:0005158	MF	insulin receptor binding	3/1135	9/15089	0.420318	NO
3	GO:0042043	MF	neurexin family protein binding	3/1135	9/15089	0.420318	NO
3	GO:0004090	MF	carbonyl reductase (NADPH) activity	3/1135	9/15089	0.420318	NO
11	GO:0050728	BP	negative regulation of inflammatory response	11/1135	74/15089	0.420318	NO
3	GO:0030836	BP	positive regulation of actin filament depolymerization	3/1135	9/15089	0.420318	NO
3	GO:0015701	BP	bicarbonate transport	3/1135	9/15089	0.420318	NO
3	GO:0043371	BP	negative regulation of CD4-positive, alpha-beta T cell differentiation	3/1135	9/15089	0.420318	NO
3	GO:0061548	BP	ganglion development	3/1135	9/15089	0.420318	NO
3	GO:0035338	BP	long-chain fatty-acyl-CoA biosynthetic process	3/1135	9/15089	0.420318	NO
3	GO:1903054	BP	negative regulation of extracellular matrix organization	3/1135	9/15089	0.420318	NO
3	GO:0032682	BP	negative regulation of chemokine production	3/1135	9/15089	0.420318	NO
3	GO:0002523	BP	leukocyte migration involved in inflammatory response	3/1135	9/15089	0.420318	NO
3	GO:0044065	BP	regulation of respiratory system process	3/1135	9/15089	0.420318	NO
3	GO:0061029	BP	eyelid development in camera-type eye	3/1135	9/15089	0.420318	NO
8	GO:0055092	BP	sterol homeostasis	8/1135	48/15089	0.423003	NO
5	GO:0070303	BP	negative regulation of stress-activated protein kinase signaling cascade	5/1135	23/15089	0.423498	NO
5	GO:0000038	BP	very long-chain fatty acid metabolic process	5/1135	23/15089	0.423498	NO
5	GO:0048701	BP	embryonic cranial skeleton morphogenesis	5/1135	23/15089	0.423498	NO
5	GO:0032873	BP	negative regulation of stress-activated MAPK cascade	5/1135	23/15089	0.423498	NO
5	GO:0006855	BP	drug transmembrane transport	5/1135	23/15089	0.423498	NO
6	GO:0004601	MF	peroxidase activity	6/1135	31/15089	0.424931	NO
15	GO:0071229	BP	cellular response to acid chemical	15/1135	109/15089	0.424931	NO
6	GO:0071675	BP	regulation of mononuclear cell migration	6/1135	31/15089	0.424931	NO
6	GO:0002886	BP	regulation of myeloid leukocyte mediated immunity	6/1135	31/15089	0.424931	NO
6	GO:0046513	BP	ceramide biosynthetic process	6/1135	31/15089	0.424931	NO
13	GO:0051235	BP	maintenance of location	13/1135	92/15089	0.428518	NO
52	GO:0009628	BP	response to abiotic stimulus	52/1135	513/15089	0.434046	NO
11	GO:0050660	MF	flavin adenine dinucleotide binding	11/1135	75/15089	0.437343	NO
11	GO:0019199	MF	transmembrane receptor protein kinase activity	11/1135	75/15089	0.437343	NO
123	GO:0065009	BP	regulation of molecular function	123/1135	1359/15089	0.441639	NO
10	GO:0002708	BP	positive regulation of lymphocyte mediated immunity	10/1135	64/15089	0.441794	NO
17	GO:0022409	BP	positive regulation of cell-cell adhesion	17/1135	130/15089	0.447955	NO
23	GO:0006874	BP	cellular calcium ion homeostasis	23/1135	194/15089	0.448892	NO
4	GO:0044298	CC	cell body membrane	4/1135	16/15089	0.451253	NO
245	GO:0048519	BP	negative regulation of biological process	245/1135	2879/15089	0.451253	NO
4	GO:0010712	BP	regulation of collagen metabolic process	4/1135	16/15089	0.451253	NO
4	GO:1900371	BP	regulation of purine nucleotide biosynthetic process	4/1135	16/15089	0.451253	NO
4	GO:0000413	BP	protein peptidyl-prolyl isomerization	4/1135	16/15089	0.451253	NO
4	GO:0030808	BP	regulation of nucleotide biosynthetic process	4/1135	16/15089	0.451253	NO
4	GO:0045806	BP	negative regulation of endocytosis	4/1135	16/15089	0.451253	NO
73	GO:0001932	BP	regulation of protein phosphorylation	73/1135	756/15089	0.451273	NO
6	GO:0098889	CC	intrinsic component of presynaptic membrane	6/1135	32/15089	0.454729	NO
5	GO:1990777	CC	lipoprotein particle	5/1135	24/15089	0.454729	NO
5	GO:0034358	CC	plasma lipoprotein particle	5/1135	24/15089	0.454729	NO
2	GO:0031232	CC	extrinsic component of external side of plasma membrane	2/1135	4/15089	0.454729	NO
2	GO:0044194	CC	cytolytic granule	2/1135	4/15089	0.454729	NO
2	GO:0038039	CC	G protein-coupled receptor heterodimeric complex	2/1135	4/15089	0.454729	NO
2	GO:0008282	CC	inward rectifying potassium channel	2/1135	4/15089	0.454729	NO
15	GO:0004866	MF	endopeptidase inhibitor activity	15/1135	112/15089	0.454729	NO
13	GO:0005267	MF	potassium channel activity	13/1135	94/15089	0.454729	NO
17	GO:0008514	MF	organic anion transmembrane transporter activity	17/1135	132/15089	0.454729	NO
15	GO:0050920	BP	regulation of chemotaxis	15/1135	112/15089	0.454729	NO
8	GO:0050905	BP	neuromuscular process	8/1135	49/15089	0.454729	NO
8	GO:0010595	BP	positive regulation of endothelial cell migration	8/1135	49/15089	0.454729	NO
13	GO:0090257	BP	regulation of muscle system process	13/1135	94/15089	0.454729	NO
17	GO:0090092	BP	regulation of transmembrane receptor protein serine/threonine kinase signaling pathway	17/1135	132/15089	0.454729	NO
28	GO:0010817	BP	regulation of hormone levels	28/1135	249/15089	0.454729	NO
21	GO:0052547	BP	regulation of peptidase activity	21/1135	174/15089	0.454729	NO
34	GO:0045664	BP	regulation of neuron differentiation	34/1135	312/15089	0.454729	NO
6	GO:0032652	BP	regulation of interleukin-1 production	6/1135	32/15089	0.454729	NO
6	GO:1901016	BP	regulation of potassium ion transmembrane transporter activity	6/1135	32/15089	0.454729	NO
6	GO:0048661	BP	positive regulation of smooth muscle cell proliferation	6/1135	32/15089	0.454729	NO
6	GO:0050772	BP	positive regulation of axonogenesis	6/1135	32/15089	0.454729	NO
6	GO:0002460	BP	adaptive immune response based on somatic recombination of immune receptors built from immunoglobulin superfamily domains	6/1135	32/15089	0.454729	NO
6	GO:0060401	BP	cytosolic calcium ion transport	6/1135	32/15089	0.454729	NO
31	GO:0030001	BP	metal ion transport	31/1135	282/15089	0.454729	NO
13	GO:0006816	BP	calcium ion transport	13/1135	95/15089	0.454729	NO
5	GO:0071559	BP	response to transforming growth factor beta	5/1135	24/15089	0.454729	NO
5	GO:0003073	BP	regulation of systemic arterial blood pressure	5/1135	24/15089	0.454729	NO
5	GO:0042026	BP	protein refolding	5/1135	24/15089	0.454729	NO
5	GO:0031952	BP	regulation of protein autophosphorylation	5/1135	24/15089	0.454729	NO
10	GO:0050864	BP	regulation of B cell activation	10/1135	66/15089	0.454729	NO
2	GO:0072015	BP	glomerular visceral epithelial cell development	2/1135	4/15089	0.454729	NO
2	GO:0071394	BP	cellular response to testosterone stimulus	2/1135	4/15089	0.454729	NO
2	GO:0072074	BP	kidney mesenchyme development	2/1135	4/15089	0.454729	NO
2	GO:0051956	BP	negative regulation of amino acid transport	2/1135	4/15089	0.454729	NO
2	GO:0071639	BP	positive regulation of monocyte chemotactic protein-1 production	2/1135	4/15089	0.454729	NO
2	GO:0099545	BP	trans-synaptic signaling by trans-synaptic complex	2/1135	4/15089	0.454729	NO
2	GO:0010986	BP	positive regulation of lipoprotein particle clearance	2/1135	4/15089	0.454729	NO
2	GO:0015802	BP	basic amino acid transport	2/1135	4/15089	0.454729	NO
2	GO:0150079	BP	negative regulation of neuroinflammatory response	2/1135	4/15089	0.454729	NO
2	GO:0009240	BP	isopentenyl diphosphate biosynthetic process	2/1135	4/15089	0.454729	NO
2	GO:0061050	BP	regulation of cell growth involved in cardiac muscle cell development	2/1135	4/15089	0.454729	NO
2	GO:0060452	BP	positive regulation of cardiac muscle contraction	2/1135	4/15089	0.454729	NO
2	GO:0043569	BP	negative regulation of insulin-like growth factor receptor signaling pathway	2/1135	4/15089	0.454729	NO
2	GO:1901911	BP	adenosine 5'-(hexahydrogen pentaphosphate) catabolic process	2/1135	4/15089	0.454729	NO
2	GO:1901910	BP	adenosine 5'-(hexahydrogen pentaphosphate) metabolic process	2/1135	4/15089	0.454729	NO
2	GO:0042756	BP	drinking behavior	2/1135	4/15089	0.454729	NO
2	GO:0001574	BP	ganglioside biosynthetic process	2/1135	4/15089	0.454729	NO
2	GO:0097065	BP	anterior head development	2/1135	4/15089	0.454729	NO
2	GO:0003374	BP	dynamin family protein polymerization involved in mitochondrial fission	2/1135	4/15089	0.454729	NO
2	GO:0003373	BP	dynamin family protein polymerization involved in membrane fission	2/1135	4/15089	0.454729	NO
2	GO:0046490	BP	isopentenyl diphosphate metabolic process	2/1135	4/15089	0.454729	NO
2	GO:1904861	BP	excitatory synapse assembly	2/1135	4/15089	0.454729	NO
2	GO:0034165	BP	positive regulation of toll-like receptor 9 signaling pathway	2/1135	4/15089	0.454729	NO
2	GO:2001187	BP	positive regulation of CD8-positive, alpha-beta T cell activation	2/1135	4/15089	0.454729	NO
2	GO:0048520	BP	positive regulation of behavior	2/1135	4/15089	0.454729	NO
2	GO:0060154	BP	cellular process regulating host cell cycle in response to virus	2/1135	4/15089	0.454729	NO
2	GO:0071420	BP	cellular response to histamine	2/1135	4/15089	0.454729	NO
2	GO:1904862	BP	inhibitory synapse assembly	2/1135	4/15089	0.454729	NO
2	GO:0033668	BP	negative regulation by symbiont of host apoptotic process	2/1135	4/15089	0.454729	NO
2	GO:0031223	BP	auditory behavior	2/1135	4/15089	0.454729	NO
2	GO:0018057	BP	peptidyl-lysine oxidation	2/1135	4/15089	0.454729	NO
2	GO:2000556	BP	positive regulation of T-helper 1 cell cytokine production	2/1135	4/15089	0.454729	NO
2	GO:2000554	BP	regulation of T-helper 1 cell cytokine production	2/1135	4/15089	0.454729	NO
2	GO:0050966	BP	detection of mechanical stimulus involved in sensory perception of pain	2/1135	4/15089	0.454729	NO
2	GO:0048333	BP	mesodermal cell differentiation	2/1135	4/15089	0.454729	NO
2	GO:0061713	BP	anterior neural tube closure	2/1135	4/15089	0.454729	NO
2	GO:0014902	BP	myotube differentiation	2/1135	4/15089	0.454729	NO
2	GO:0010571	BP	positive regulation of nuclear cell cycle DNA replication	2/1135	4/15089	0.454729	NO
2	GO:0061888	BP	regulation of astrocyte activation	2/1135	4/15089	0.454729	NO
2	GO:0070431	BP	nucleotide-binding oligomerization domain containing 2 signaling pathway	2/1135	4/15089	0.454729	NO
2	GO:0031284	BP	positive regulation of guanylate cyclase activity	2/1135	4/15089	0.454729	NO
2	GO:1901908	BP	diadenosine hexaphosphate metabolic process	2/1135	4/15089	0.454729	NO
2	GO:1901909	BP	diadenosine hexaphosphate catabolic process	2/1135	4/15089	0.454729	NO
2	GO:1901906	BP	diadenosine pentaphosphate metabolic process	2/1135	4/15089	0.454729	NO
2	GO:1901907	BP	diadenosine pentaphosphate catabolic process	2/1135	4/15089	0.454729	NO
2	GO:1900244	BP	positive regulation of synaptic vesicle endocytosis	2/1135	4/15089	0.454729	NO
2	GO:0015961	BP	diadenosine polyphosphate catabolic process	2/1135	4/15089	0.454729	NO
2	GO:0039526	BP	modulation by virus of host apoptotic process	2/1135	4/15089	0.454729	NO
2	GO:0071543	BP	diphosphoinositol polyphosphate metabolic process	2/1135	4/15089	0.454729	NO
2	GO:0061002	BP	negative regulation of dendritic spine morphogenesis	2/1135	4/15089	0.454729	NO
2	GO:0061000	BP	negative regulation of dendritic spine development	2/1135	4/15089	0.454729	NO
2	GO:0060696	BP	regulation of phospholipid catabolic process	2/1135	4/15089	0.454729	NO
2	GO:0052041	BP	negative regulation by symbiont of host programmed cell death	2/1135	4/15089	0.454729	NO
15	GO:0050670	BP	regulation of lymphocyte proliferation	15/1135	114/15089	0.454729	NO
15	GO:0032944	BP	regulation of mononuclear cell proliferation	15/1135	114/15089	0.454729	NO
5	GO:0016702	MF	oxidoreductase activity, acting on single donors with incorporation of molecular oxygen, incorporation of two atoms of oxygen	5/1135	24/15089	0.454729	NO
2	GO:0015247	MF	aminophospholipid flippase activity	2/1135	4/15089	0.454729	NO
2	GO:0008510	MF	sodium:bicarbonate symporter activity	2/1135	4/15089	0.454729	NO
2	GO:0000298	MF	endopolyphosphatase activity	2/1135	4/15089	0.454729	NO
2	GO:0004185	MF	serine-type carboxypeptidase activity	2/1135	4/15089	0.454729	NO
2	GO:0140327	MF	flippase activity	2/1135	4/15089	0.454729	NO
2	GO:0004969	MF	histamine receptor activity	2/1135	4/15089	0.454729	NO
2	GO:0004720	MF	protein-lysine 6-oxidase activity	2/1135	4/15089	0.454729	NO
2	GO:0034431	MF	bis(5'-adenosyl)-hexaphosphatase activity	2/1135	4/15089	0.454729	NO
2	GO:0034432	MF	bis(5'-adenosyl)-pentaphosphatase activity	2/1135	4/15089	0.454729	NO
2	GO:0008486	MF	diphosphoinositol-polyphosphate diphosphatase activity	2/1135	4/15089	0.454729	NO
2	GO:0047961	MF	glycine N-acyltransferase activity	2/1135	4/15089	0.454729	NO
7	GO:0010631	BP	epithelial cell migration	7/1135	41/15089	0.463245	NO
7	GO:0060393	BP	regulation of pathway-restricted SMAD protein phosphorylation	7/1135	41/15089	0.463245	NO
7	GO:0071277	BP	cellular response to calcium ion	7/1135	41/15089	0.463245	NO
7	GO:0051384	BP	response to glucocorticoid	7/1135	41/15089	0.463245	NO
13	GO:0002790	BP	peptide secretion	13/1135	96/15089	0.469792	NO
12	GO:0006109	BP	regulation of carbohydrate metabolic process	12/1135	83/15089	0.475696	NO
10	GO:0048545	BP	response to steroid hormone	10/1135	67/15089	0.475922	NO
24	GO:0016746	MF	transferase activity, transferring acyl groups	24/1135	207/15089	0.476622	NO
3	GO:0017059	CC	serine C-palmitoyltransferase complex	3/1135	10/15089	0.480416	NO
3	GO:0031211	CC	endoplasmic reticulum palmitoyltransferase complex	3/1135	10/15089	0.480416	NO
3	GO:1905961	CC	protein-cysteine S-palmitoyltransferase complex	3/1135	10/15089	0.480416	NO
4	GO:0042613	CC	MHC class II protein complex	4/1135	17/15089	0.480416	NO
4	GO:0044447	CC	axoneme part	4/1135	17/15089	0.480416	NO
3	GO:0017154	MF	semaphorin receptor activity	3/1135	10/15089	0.480416	NO
3	GO:0070513	MF	death domain binding	3/1135	10/15089	0.480416	NO
6	GO:0016860	MF	intramolecular oxidoreductase activity	6/1135	33/15089	0.480416	NO
6	GO:0005246	MF	calcium channel regulator activity	6/1135	33/15089	0.480416	NO
4	GO:0008519	MF	ammonium transmembrane transporter activity	4/1135	17/15089	0.480416	NO
4	GO:0030547	MF	receptor inhibitor activity	4/1135	17/15089	0.480416	NO
15	GO:0032412	BP	regulation of ion transmembrane transporter activity	15/1135	116/15089	0.480416	NO
12	GO:0006813	BP	potassium ion transport	12/1135	84/15089	0.480416	NO
3	GO:0032691	BP	negative regulation of interleukin-1 beta production	3/1135	10/15089	0.480416	NO
3	GO:0035994	BP	response to muscle stretch	3/1135	10/15089	0.480416	NO
3	GO:1904467	BP	regulation of tumor necrosis factor secretion	3/1135	10/15089	0.480416	NO
3	GO:0072337	BP	modified amino acid transport	3/1135	10/15089	0.480416	NO
3	GO:0001573	BP	ganglioside metabolic process	3/1135	10/15089	0.480416	NO
3	GO:0042116	BP	macrophage activation	3/1135	10/15089	0.480416	NO
3	GO:0050718	BP	positive regulation of interleukin-1 beta secretion	3/1135	10/15089	0.480416	NO
3	GO:0035335	BP	peptidyl-tyrosine dephosphorylation	3/1135	10/15089	0.480416	NO
3	GO:2001028	BP	positive regulation of endothelial cell chemotaxis	3/1135	10/15089	0.480416	NO
3	GO:0071425	BP	hematopoietic stem cell proliferation	3/1135	10/15089	0.480416	NO
3	GO:0097242	BP	amyloid-beta clearance	3/1135	10/15089	0.480416	NO
3	GO:0032332	BP	positive regulation of chondrocyte differentiation	3/1135	10/15089	0.480416	NO
3	GO:0050995	BP	negative regulation of lipid catabolic process	3/1135	10/15089	0.480416	NO
3	GO:0002042	BP	cell migration involved in sprouting angiogenesis	3/1135	10/15089	0.480416	NO
3	GO:1905809	BP	negative regulation of synapse organization	3/1135	10/15089	0.480416	NO
3	GO:1990845	BP	adaptive thermogenesis	3/1135	10/15089	0.480416	NO
3	GO:0045589	BP	regulation of regulatory T cell differentiation	3/1135	10/15089	0.480416	NO
3	GO:0030238	BP	male sex determination	3/1135	10/15089	0.480416	NO
3	GO:0035970	BP	peptidyl-threonine dephosphorylation	3/1135	10/15089	0.480416	NO
24	GO:0050769	BP	positive regulation of neurogenesis	24/1135	209/15089	0.480416	NO
24	GO:1901699	BP	cellular response to nitrogen compound	24/1135	209/15089	0.480416	NO
24	GO:0072503	BP	cellular divalent inorganic cation homeostasis	24/1135	209/15089	0.480416	NO
6	GO:0033555	BP	multicellular organismal response to stress	6/1135	33/15089	0.480416	NO
32	GO:0006753	BP	nucleoside phosphate metabolic process	32/1135	296/15089	0.480416	NO
4	GO:0032924	BP	activin receptor signaling pathway	4/1135	17/15089	0.480416	NO
4	GO:0043267	BP	negative regulation of potassium ion transport	4/1135	17/15089	0.480416	NO
4	GO:0061036	BP	positive regulation of cartilage development	4/1135	17/15089	0.480416	NO
4	GO:0033003	BP	regulation of mast cell activation	4/1135	17/15089	0.480416	NO
4	GO:0098586	BP	cellular response to virus	4/1135	17/15089	0.480416	NO
4	GO:0048169	BP	regulation of long-term neuronal synaptic plasticity	4/1135	17/15089	0.480416	NO
4	GO:0002825	BP	regulation of T-helper 1 type immune response	4/1135	17/15089	0.480416	NO
4	GO:0055023	BP	positive regulation of cardiac muscle tissue growth	4/1135	17/15089	0.480416	NO
4	GO:0003382	BP	epithelial cell morphogenesis	4/1135	17/15089	0.480416	NO
4	GO:0048710	BP	regulation of astrocyte differentiation	4/1135	17/15089	0.480416	NO
10	GO:0034329	BP	cell junction assembly	10/1135	68/15089	0.485239	NO
10	GO:0033135	BP	regulation of peptidyl-serine phosphorylation	10/1135	68/15089	0.485239	NO
10	GO:0050954	BP	sensory perception of mechanical stimulus	10/1135	68/15089	0.485239	NO
12	GO:0002695	BP	negative regulation of leukocyte activation	12/1135	85/15089	0.486358	NO
20	GO:0045765	BP	regulation of angiogenesis	20/1135	164/15089	0.487059	NO
22	GO:0071417	BP	cellular response to organonitrogen compound	22/1135	187/15089	0.487081	NO
7	GO:0099587	BP	inorganic ion import across plasma membrane	7/1135	42/15089	0.491729	NO
7	GO:0098659	BP	inorganic cation import across plasma membrane	7/1135	42/15089	0.491729	NO
5	GO:0016701	MF	oxidoreductase activity, acting on single donors with incorporation of molecular oxygen	5/1135	25/15089	0.493074	NO
14	GO:0043901	BP	negative regulation of multi-organism process	14/1135	103/15089	0.493074	NO
20	GO:0006732	BP	coenzyme metabolic process	20/1135	165/15089	0.493074	NO
5	GO:0071384	BP	cellular response to corticosteroid stimulus	5/1135	25/15089	0.493074	NO
5	GO:0097553	BP	calcium ion transmembrane import into cytosol	5/1135	25/15089	0.493074	NO
5	GO:1900449	BP	regulation of glutamate receptor signaling pathway	5/1135	25/15089	0.493074	NO
5	GO:0060402	BP	calcium ion transport into cytosol	5/1135	25/15089	0.493074	NO
18	GO:0051251	BP	positive regulation of lymphocyte activation	18/1135	143/15089	0.493874	NO
33	GO:0002252	BP	immune effector process	33/1135	305/15089	0.496712	NO
12	GO:1903305	BP	regulation of regulated secretory pathway	12/1135	86/15089	0.49991	NO
53	GO:0044087	BP	regulation of cellular component biogenesis	53/1135	535/15089	0.504768	NO
9	GO:0048029	MF	monosaccharide binding	9/1135	57/15089	0.506517	NO
9	GO:0050868	BP	negative regulation of T cell activation	9/1135	57/15089	0.506517	NO
16	GO:0006643	BP	membrane lipid metabolic process	16/1135	124/15089	0.508658	NO
16	GO:0017157	BP	regulation of exocytosis	16/1135	124/15089	0.508658	NO
10	GO:0010634	BP	positive regulation of epithelial cell migration	10/1135	69/15089	0.508658	NO
10	GO:0044272	BP	sulfur compound biosynthetic process	10/1135	69/15089	0.508658	NO
10	GO:1901654	BP	response to ketone	10/1135	69/15089	0.508658	NO
10	GO:0009611	BP	response to wounding	10/1135	69/15089	0.508658	NO
14	GO:0009152	BP	purine ribonucleotide biosynthetic process	14/1135	105/15089	0.512896	NO
14	GO:0043281	BP	regulation of cysteine-type endopeptidase activity involved in apoptotic process	14/1135	105/15089	0.512896	NO
30	GO:0007610	BP	behavior	30/1135	276/15089	0.515821	NO
12	GO:0016323	CC	basolateral plasma membrane	12/1135	87/15089	0.516196	NO
12	GO:0042593	BP	glucose homeostasis	12/1135	87/15089	0.516196	NO
12	GO:0033500	BP	carbohydrate homeostasis	12/1135	87/15089	0.516196	NO
16	GO:0032409	BP	regulation of transporter activity	16/1135	125/15089	0.516995	NO
28	GO:0004857	MF	enzyme inhibitor activity	28/1135	251/15089	0.525054	NO
6	GO:0005326	MF	neurotransmitter transmembrane transporter activity	6/1135	34/15089	0.526251	NO
6	GO:0032413	BP	negative regulation of ion transmembrane transporter activity	6/1135	34/15089	0.526251	NO
6	GO:0010862	BP	positive regulation of pathway-restricted SMAD protein phosphorylation	6/1135	34/15089	0.526251	NO
6	GO:0030324	BP	lung development	6/1135	34/15089	0.526251	NO
6	GO:0034605	BP	cellular response to heat	6/1135	34/15089	0.526251	NO
6	GO:0002711	BP	positive regulation of T cell mediated immunity	6/1135	34/15089	0.526251	NO
16	GO:0043406	BP	positive regulation of MAP kinase activity	16/1135	126/15089	0.526755	NO
67	GO:0010648	BP	negative regulation of cell communication	67/1135	698/15089	0.527188	NO
40	GO:0030030	BP	cell projection organization	40/1135	386/15089	0.528496	NO
12	GO:0016247	MF	channel regulator activity	12/1135	88/15089	0.532519	NO
7	GO:0006942	BP	regulation of striated muscle contraction	7/1135	43/15089	0.532519	NO
7	GO:1901379	BP	regulation of potassium ion transmembrane transport	7/1135	43/15089	0.532519	NO
7	GO:0019217	BP	regulation of fatty acid metabolic process	7/1135	43/15089	0.532519	NO
12	GO:0009306	BP	protein secretion	12/1135	88/15089	0.532519	NO
12	GO:0071692	BP	protein localization to extracellular region	12/1135	88/15089	0.532519	NO
12	GO:0035592	BP	establishment of protein localization to extracellular region	12/1135	88/15089	0.532519	NO
10	GO:0046330	BP	positive regulation of JNK cascade	10/1135	70/15089	0.533523	NO
34	GO:0006873	BP	cellular ion homeostasis	34/1135	318/15089	0.535348	NO
67	GO:0023057	BP	negative regulation of signaling	67/1135	702/15089	0.53558	NO
5	GO:0032994	CC	protein-lipid complex	5/1135	26/15089	0.548775	NO
4	GO:0008066	MF	glutamate receptor activity	4/1135	18/15089	0.548775	NO
4	GO:0010758	BP	regulation of macrophage chemotaxis	4/1135	18/15089	0.548775	NO
4	GO:0010907	BP	positive regulation of glucose metabolic process	4/1135	18/15089	0.548775	NO
4	GO:0006760	BP	folic acid-containing compound metabolic process	4/1135	18/15089	0.548775	NO
4	GO:0046320	BP	regulation of fatty acid oxidation	4/1135	18/15089	0.548775	NO
4	GO:0090184	BP	positive regulation of kidney development	4/1135	18/15089	0.548775	NO
4	GO:0060421	BP	positive regulation of heart growth	4/1135	18/15089	0.548775	NO
4	GO:1903580	BP	positive regulation of ATP metabolic process	4/1135	18/15089	0.548775	NO
4	GO:0042743	BP	hydrogen peroxide metabolic process	4/1135	18/15089	0.548775	NO
4	GO:0050704	BP	regulation of interleukin-1 secretion	4/1135	18/15089	0.548775	NO
4	GO:2000144	BP	positive regulation of DNA-templated transcription, initiation	4/1135	18/15089	0.548775	NO
14	GO:1903708	BP	positive regulation of hemopoiesis	14/1135	108/15089	0.548775	NO
5	GO:0090183	BP	regulation of kidney development	5/1135	26/15089	0.548775	NO
5	GO:0006693	BP	prostaglandin metabolic process	5/1135	26/15089	0.548775	NO
5	GO:0006692	BP	prostanoid metabolic process	5/1135	26/15089	0.548775	NO
5	GO:0046006	BP	regulation of activated T cell proliferation	5/1135	26/15089	0.548775	NO
5	GO:0030168	BP	platelet activation	5/1135	26/15089	0.548775	NO
78	GO:0042325	BP	regulation of phosphorylation	78/1135	829/15089	0.548775	NO
12	GO:0015103	MF	inorganic anion transmembrane transporter activity	12/1135	89/15089	0.549108	NO
12	GO:0005516	MF	calmodulin binding	12/1135	89/15089	0.549108	NO
18	GO:0051346	BP	negative regulation of hydrolase activity	18/1135	150/15089	0.559378	NO
31	GO:0009117	BP	nucleotide metabolic process	31/1135	290/15089	0.562271	NO
14	GO:0006164	BP	purine nucleotide biosynthetic process	14/1135	109/15089	0.565913	NO
9	GO:0072593	BP	reactive oxygen species metabolic process	9/1135	60/15089	0.566555	NO
3	GO:0000276	CC	mitochondrial proton-transporting ATP synthase complex, coupling factor F(o)	3/1135	11/15089	0.568859	NO
7	GO:0032587	CC	ruffle membrane	7/1135	44/15089	0.568859	NO
6	GO:0008028	MF	monocarboxylic acid transmembrane transporter activity	6/1135	35/15089	0.568859	NO
6	GO:0005160	MF	transforming growth factor beta receptor binding	6/1135	35/15089	0.568859	NO
3	GO:0031543	MF	peptidyl-proline dioxygenase activity	3/1135	11/15089	0.568859	NO
3	GO:0015106	MF	bicarbonate transmembrane transporter activity	3/1135	11/15089	0.568859	NO
3	GO:0016755	MF	transferase activity, transferring amino-acyl groups	3/1135	11/15089	0.568859	NO
3	GO:0051019	MF	mitogen-activated protein kinase binding	3/1135	11/15089	0.568859	NO
12	GO:0003013	BP	circulatory system process	12/1135	90/15089	0.568859	NO
6	GO:0055117	BP	regulation of cardiac muscle contraction	6/1135	35/15089	0.568859	NO
6	GO:1903670	BP	regulation of sprouting angiogenesis	6/1135	35/15089	0.568859	NO
6	GO:0001508	BP	action potential	6/1135	35/15089	0.568859	NO
3	GO:0031102	BP	neuron projection regeneration	3/1135	11/15089	0.568859	NO
3	GO:0010738	BP	regulation of protein kinase A signaling	3/1135	11/15089	0.568859	NO
3	GO:0046639	BP	negative regulation of alpha-beta T cell differentiation	3/1135	11/15089	0.568859	NO
3	GO:1901017	BP	negative regulation of potassium ion transmembrane transporter activity	3/1135	11/15089	0.568859	NO
3	GO:0046339	BP	diacylglycerol metabolic process	3/1135	11/15089	0.568859	NO
3	GO:0042159	BP	lipoprotein catabolic process	3/1135	11/15089	0.568859	NO
3	GO:0050716	BP	positive regulation of interleukin-1 secretion	3/1135	11/15089	0.568859	NO
3	GO:0060749	BP	mammary gland alveolus development	3/1135	11/15089	0.568859	NO
3	GO:0060037	BP	pharyngeal system development	3/1135	11/15089	0.568859	NO
3	GO:0043302	BP	positive regulation of leukocyte degranulation	3/1135	11/15089	0.568859	NO
3	GO:0050974	BP	detection of mechanical stimulus involved in sensory perception	3/1135	11/15089	0.568859	NO
3	GO:0032965	BP	regulation of collagen biosynthetic process	3/1135	11/15089	0.568859	NO
7	GO:0140029	BP	exocytic process	7/1135	44/15089	0.568859	NO
7	GO:0002027	BP	regulation of heart rate	7/1135	44/15089	0.568859	NO
7	GO:1901655	BP	cellular response to ketone	7/1135	44/15089	0.568859	NO
5	GO:0008305	CC	integrin complex	5/1135	27/15089	0.575681	NO
2	GO:0071438	CC	invadopodium membrane	2/1135	5/15089	0.575681	NO
5	GO:0071949	MF	FAD binding	5/1135	27/15089	0.575681	NO
5	GO:0016597	MF	amino acid binding	5/1135	27/15089	0.575681	NO
2	GO:0008504	MF	monoamine transmembrane transporter activity	2/1135	5/15089	0.575681	NO
2	GO:0004396	MF	hexokinase activity	2/1135	5/15089	0.575681	NO
2	GO:0030550	MF	acetylcholine receptor inhibitor activity	2/1135	5/15089	0.575681	NO
2	GO:0051400	MF	BH domain binding	2/1135	5/15089	0.575681	NO
2	GO:0004064	MF	arylesterase activity	2/1135	5/15089	0.575681	NO
2	GO:0008970	MF	phospholipase A1 activity	2/1135	5/15089	0.575681	NO
2	GO:0004528	MF	phosphodiesterase I activity	2/1135	5/15089	0.575681	NO
2	GO:0003854	MF	3-beta-hydroxy-delta5-steroid dehydrogenase activity	2/1135	5/15089	0.575681	NO
2	GO:0005041	MF	low-density lipoprotein particle receptor activity	2/1135	5/15089	0.575681	NO
2	GO:0005528	MF	FK506 binding	2/1135	5/15089	0.575681	NO
2	GO:0005527	MF	macrolide binding	2/1135	5/15089	0.575681	NO
2	GO:0004459	MF	L-lactate dehydrogenase activity	2/1135	5/15089	0.575681	NO
2	GO:0005004	MF	GPI-linked ephrin receptor activity	2/1135	5/15089	0.575681	NO
2	GO:0004656	MF	procollagen-proline 4-dioxygenase activity	2/1135	5/15089	0.575681	NO
2	GO:0045295	MF	gamma-catenin binding	2/1135	5/15089	0.575681	NO
2	GO:0016290	MF	palmitoyl-CoA hydrolase activity	2/1135	5/15089	0.575681	NO
2	GO:0038064	MF	collagen receptor activity	2/1135	5/15089	0.575681	NO
2	GO:0019238	MF	cyclohydrolase activity	2/1135	5/15089	0.575681	NO
2	GO:0015373	MF	anion:sodium symporter activity	2/1135	5/15089	0.575681	NO
2	GO:0015378	MF	sodium:chloride symporter activity	2/1135	5/15089	0.575681	NO
2	GO:0051434	MF	BH3 domain binding	2/1135	5/15089	0.575681	NO
14	GO:0010632	BP	regulation of epithelial cell migration	14/1135	110/15089	0.575681	NO
26	GO:0022604	BP	regulation of cell morphogenesis	26/1135	235/15089	0.575681	NO
11	GO:0010594	BP	regulation of endothelial cell migration	11/1135	77/15089	0.575681	NO
16	GO:0010769	BP	regulation of cell morphogenesis involved in differentiation	16/1135	131/15089	0.575681	NO
12	GO:0036293	BP	response to decreased oxygen levels	12/1135	91/15089	0.575681	NO
12	GO:0001666	BP	response to hypoxia	12/1135	91/15089	0.575681	NO
19	GO:0048638	BP	regulation of developmental growth	19/1135	160/15089	0.575681	NO
5	GO:0043279	BP	response to alkaloid	5/1135	27/15089	0.575681	NO
5	GO:0006778	BP	porphyrin-containing compound metabolic process	5/1135	27/15089	0.575681	NO
5	GO:0055021	BP	regulation of cardiac muscle tissue growth	5/1135	27/15089	0.575681	NO
2	GO:0045656	BP	negative regulation of monocyte differentiation	2/1135	5/15089	0.575681	NO
2	GO:2000317	BP	negative regulation of T-helper 17 type immune response	2/1135	5/15089	0.575681	NO
2	GO:0000185	BP	activation of MAPKKK activity	2/1135	5/15089	0.575681	NO
2	GO:0050665	BP	hydrogen peroxide biosynthetic process	2/1135	5/15089	0.575681	NO
2	GO:0071638	BP	negative regulation of monocyte chemotactic protein-1 production	2/1135	5/15089	0.575681	NO
2	GO:0006145	BP	purine nucleobase catabolic process	2/1135	5/15089	0.575681	NO
2	GO:0044532	BP	modulation of apoptotic process in other organism	2/1135	5/15089	0.575681	NO
2	GO:0099541	BP	trans-synaptic signaling by lipid	2/1135	5/15089	0.575681	NO
2	GO:0099542	BP	trans-synaptic signaling by endocannabinoid	2/1135	5/15089	0.575681	NO
2	GO:0061179	BP	negative regulation of insulin secretion involved in cellular response to glucose stimulus	2/1135	5/15089	0.575681	NO
2	GO:0055119	BP	relaxation of cardiac muscle	2/1135	5/15089	0.575681	NO
2	GO:0043583	BP	ear development	2/1135	5/15089	0.575681	NO
2	GO:0043589	BP	skin morphogenesis	2/1135	5/15089	0.575681	NO
2	GO:0060087	BP	relaxation of vascular smooth muscle	2/1135	5/15089	0.575681	NO
2	GO:0072310	BP	glomerular epithelial cell development	2/1135	5/15089	0.575681	NO
2	GO:0043376	BP	regulation of CD8-positive, alpha-beta T cell differentiation	2/1135	5/15089	0.575681	NO
2	GO:2000794	BP	regulation of epithelial cell proliferation involved in lung morphogenesis	2/1135	5/15089	0.575681	NO
2	GO:0045743	BP	positive regulation of fibroblast growth factor receptor signaling pathway	2/1135	5/15089	0.575681	NO
2	GO:0052433	BP	modulation by organism of apoptotic process in other organism involved in symbiotic interaction	2/1135	5/15089	0.575681	NO
2	GO:0042753	BP	positive regulation of circadian rhythm	2/1135	5/15089	0.575681	NO
2	GO:0050713	BP	negative regulation of interleukin-1 beta secretion	2/1135	5/15089	0.575681	NO
2	GO:1902725	BP	negative regulation of satellite cell differentiation	2/1135	5/15089	0.575681	NO
2	GO:0052150	BP	modulation by symbiont of host apoptotic process	2/1135	5/15089	0.575681	NO
2	GO:1902947	BP	regulation of tau-protein kinase activity	2/1135	5/15089	0.575681	NO
2	GO:0042989	BP	sequestering of actin monomers	2/1135	5/15089	0.575681	NO
2	GO:2000821	BP	regulation of grooming behavior	2/1135	5/15089	0.575681	NO
2	GO:0002281	BP	macrophage activation involved in immune response	2/1135	5/15089	0.575681	NO
2	GO:0044650	BP	adhesion of symbiont to host cell	2/1135	5/15089	0.575681	NO
2	GO:0034163	BP	regulation of toll-like receptor 9 signaling pathway	2/1135	5/15089	0.575681	NO
2	GO:0044531	BP	modulation of programmed cell death in other organism	2/1135	5/15089	0.575681	NO
2	GO:0042416	BP	dopamine biosynthetic process	2/1135	5/15089	0.575681	NO
2	GO:0071340	BP	skeletal muscle acetylcholine-gated channel clustering	2/1135	5/15089	0.575681	NO
2	GO:0019062	BP	virion attachment to host cell	2/1135	5/15089	0.575681	NO
2	GO:0044557	BP	relaxation of smooth muscle	2/1135	5/15089	0.575681	NO
2	GO:1902287	BP	semaphorin-plexin signaling pathway involved in axon guidance	2/1135	5/15089	0.575681	NO
2	GO:0038166	BP	angiotensin-activated signaling pathway	2/1135	5/15089	0.575681	NO
2	GO:0015801	BP	aromatic amino acid transport	2/1135	5/15089	0.575681	NO
2	GO:1903978	BP	regulation of microglial cell activation	2/1135	5/15089	0.575681	NO
2	GO:0006751	BP	glutathione catabolic process	2/1135	5/15089	0.575681	NO
2	GO:0099084	BP	postsynaptic specialization organization	2/1135	5/15089	0.575681	NO
2	GO:0022400	BP	regulation of rhodopsin mediated signaling pathway	2/1135	5/15089	0.575681	NO
2	GO:0052040	BP	modulation by symbiont of host programmed cell death	2/1135	5/15089	0.575681	NO
2	GO:0052248	BP	modulation of programmed cell death in other organism involved in symbiotic interaction	2/1135	5/15089	0.575681	NO
2	GO:0031282	BP	regulation of guanylate cyclase activity	2/1135	5/15089	0.575681	NO
2	GO:1903423	BP	positive regulation of synaptic vesicle recycling	2/1135	5/15089	0.575681	NO
2	GO:0030262	BP	apoptotic nuclear changes	2/1135	5/15089	0.575681	NO
2	GO:0032276	BP	regulation of gonadotropin secretion	2/1135	5/15089	0.575681	NO
2	GO:0042749	BP	regulation of circadian sleep/wake cycle	2/1135	5/15089	0.575681	NO
2	GO:0045217	BP	cell-cell junction maintenance	2/1135	5/15089	0.575681	NO
2	GO:0055062	BP	phosphate ion homeostasis	2/1135	5/15089	0.575681	NO
2	GO:0032020	BP	ISG15-protein conjugation	2/1135	5/15089	0.575681	NO
2	GO:0072506	BP	trivalent inorganic anion homeostasis	2/1135	5/15089	0.575681	NO
2	GO:0072505	BP	divalent inorganic anion homeostasis	2/1135	5/15089	0.575681	NO
2	GO:0002735	BP	positive regulation of myeloid dendritic cell cytokine production	2/1135	5/15089	0.575681	NO
2	GO:0002732	BP	positive regulation of dendritic cell cytokine production	2/1135	5/15089	0.575681	NO
2	GO:0002733	BP	regulation of myeloid dendritic cell cytokine production	2/1135	5/15089	0.575681	NO
2	GO:0060501	BP	positive regulation of epithelial cell proliferation involved in lung morphogenesis	2/1135	5/15089	0.575681	NO
11	GO:0046467	BP	membrane lipid biosynthetic process	11/1135	79/15089	0.579148	NO
11	GO:0097305	BP	response to alcohol	11/1135	79/15089	0.579148	NO
33	GO:0030003	BP	cellular cation homeostasis	33/1135	311/15089	0.58293	NO
4	GO:0016628	MF	oxidoreductase activity, acting on the CH-CH group of donors, NAD or NADP as acceptor	4/1135	19/15089	0.584766	NO
4	GO:0090200	BP	positive regulation of release of cytochrome c from mitochondria	4/1135	19/15089	0.584766	NO
4	GO:1901031	BP	regulation of response to reactive oxygen species	4/1135	19/15089	0.584766	NO
4	GO:0007157	BP	heterophilic cell-cell adhesion via plasma membrane cell adhesion molecules	4/1135	19/15089	0.584766	NO
4	GO:0090181	BP	regulation of cholesterol metabolic process	4/1135	19/15089	0.584766	NO
6	GO:0043154	BP	negative regulation of cysteine-type endopeptidase activity involved in apoptotic process	6/1135	36/15089	0.584766	NO
6	GO:0009101	BP	glycoprotein biosynthetic process	6/1135	36/15089	0.584766	NO
6	GO:0030834	BP	regulation of actin filament depolymerization	6/1135	36/15089	0.584766	NO
6	GO:0070997	BP	neuron death	6/1135	36/15089	0.584766	NO
6	GO:0009206	BP	purine ribonucleoside triphosphate biosynthetic process	6/1135	36/15089	0.584766	NO
4	GO:0016638	MF	oxidoreductase activity, acting on the CH-NH2 group of donors	4/1135	19/15089	0.584766	NO
6	GO:0022824	MF	transmitter-gated ion channel activity	6/1135	36/15089	0.584766	NO
6	GO:0022835	MF	transmitter-gated channel activity	6/1135	36/15089	0.584766	NO
6	GO:0015179	MF	L-amino acid transmembrane transporter activity	6/1135	36/15089	0.584766	NO

## Sheet: KEGG
Number	Pathway id	Description	Ratio_in_study	Ratio_in_pop	padjust	In figure	First Category	Second Category
30	map04514	Cell adhesion molecules (CAMs)	30/943	154/12419	0.000208767	YES	Environmental Information Processing	Signaling molecules and interaction
21	map04974	Protein digestion and absorption	21/943	86/12419	0.000374058	YES	Organismal Systems	Digestive system
39	map04060	Cytokine-cytokine receptor interaction	39/943	252/12419	0.00151676	YES	Environmental Information Processing	Signaling molecules and interaction
28	map05202	Transcriptional misregulation in cancer	28/943	180/12419	0.0161653	YES	Human Diseases	Cancer: overview
16	map04350	TGF-beta signaling pathway	16/943	82/12419	0.0194827	YES	Environmental Information Processing	Signal transduction
9	map01040	Biosynthesis of unsaturated fatty acids	9/943	33/12419	0.0257361	YES	Metabolism	Lipid metabolism
42	map04151	PI3K-Akt signaling pathway	42/943	351/12419	0.0365745	YES	Environmental Information Processing	Signal transduction
8	map00500	Starch and sucrose metabolism	8/943	29/12419	0.0370948	YES	Metabolism	Carbohydrate metabolism
18	map04640	Hematopoietic cell lineage	18/943	108/12419	0.0373565	YES	Organismal Systems	Immune system
13	map00590	Arachidonic acid metabolism	13/943	67/12419	0.0385799	YES	Metabolism	Lipid metabolism
29	map04080	Neuroactive ligand-receptor interaction	29/943	213/12419	0.0385844	YES	Environmental Information Processing	Signaling molecules and interaction
16	map04512	ECM-receptor interaction	16/943	94/12419	0.0389636	YES	Environmental Information Processing	Signaling molecules and interaction
17	map04931	Insulin resistance	17/943	109/12419	0.0496024	YES	Human Diseases	Endocrine and metabolic disease
13	map04911	Insulin secretion	13/943	76/12419	0.0565461	YES	Organismal Systems	Endocrine system
34	map04010	MAPK signaling pathway	34/943	293/12419	0.0850451	YES	Environmental Information Processing	Signal transduction
10	map00561	Glycerolipid metabolism	10/943	58/12419	0.0927944	YES	Metabolism	Lipid metabolism
6	map00062	Fatty acid elongation	6/943	29/12419	0.13755	YES	Metabolism	Lipid metabolism
9	map04940	Type I diabetes mellitus	9/943	54/12419	0.141487	YES	Human Diseases	Endocrine and metabolic disease
11	map03320	PPAR signaling pathway	11/943	77/12419	0.174731	YES	Organismal Systems	Endocrine system
15	map04668	TNF signaling pathway	15/943	116/12419	0.175175	YES	Environmental Information Processing	Signal transduction
12	map00564	Glycerophospholipid metabolism	12/943	91/12419	0.207286	YES	Metabolism	Lipid metabolism
7	map04930	Type II diabetes mellitus	7/943	45/12419	0.231295	YES	Human Diseases	Endocrine and metabolic disease
4	map00770	Pantothenate and CoA biosynthesis	4/943	19/12419	0.233741	YES	Metabolism	Metabolism of cofactors and vitamins
7	map00600	Sphingolipid metabolism	7/943	48/12419	0.253342	YES	Metabolism	Lipid metabolism
4	map00100	Steroid biosynthesis	4/943	21/12419	0.255567	YES	Metabolism	Lipid metabolism
3	map00061	Fatty acid biosynthesis	3/943	14/12419	0.287883	YES	Metabolism	Lipid metabolism
16	map05418	Fluid shear stress and atherosclerosis	16/943	147/12419	0.298402	YES	Human Diseases	Cardiovascular disease
9	map04920	Adipocytokine signaling pathway	9/943	73/12419	0.322874	YES	Organismal Systems	Endocrine system
13	map04152	AMPK signaling pathway	13/943	124/12419	0.412345	YES	Environmental Information Processing	Signal transduction
5	map04975	Fat digestion and absorption	5/943	39/12419	0.439643	YES	Organismal Systems	Digestive system
9	map04013	MAPK signaling pathway - fly	9/943	83/12419	0.447801	YES	Environmental Information Processing	Signal transduction
6	map00140	Steroid hormone biosynthesis	6/943	54/12419	0.49782	YES	Metabolism	Lipid metabolism
15	map04932	Non-alcoholic fatty liver disease (NAFLD)	15/943	160/12419	0.506781	YES	Human Diseases	Endocrine and metabolic disease
5	map00071	Fatty acid degradation	5/943	44/12419	0.509326	YES	Metabolism	Lipid metabolism
13	map04072	Phospholipase D signaling pathway	13/943	140/12419	0.5298	YES	Environmental Information Processing	Signal transduction
5	map04923	Regulation of lipolysis in adipocytes	5/943	51/12419	0.593239	YES	Organismal Systems	Endocrine system
12	map04910	Insulin signaling pathway	12/943	144/12419	0.647147	YES	Organismal Systems	Endocrine system
8	map04925	Aldosterone synthesis and secretion	8/943	96/12419	0.685985	YES	Organismal Systems	Endocrine system
3	map00565	Ether lipid metabolism	3/943	39/12419	0.791836	YES	Metabolism	Lipid metabolism
8	map04964	Proximal tubule bicarbonate reclamation	8/943	25/12419	0.0220926	NO	Organismal Systems	Excretory system
17	map04976	Bile secretion	17/943	95/12419	0.0278317	NO	Organismal Systems	Digestive system
24	map05164	Influenza A	24/943	165/12419	0.0358862	NO	Human Diseases	Infectious disease: viral
13	map05218	Melanoma	13/943	70/12419	0.0378094	NO	Human Diseases	Cancer: specific types
10	map05332	Graft-versus-host disease	10/943	47/12419	0.0381642	NO	Human Diseases	Immune disease
29	map05169	Epstein-Barr virus infection	29/943	217/12419	0.0385322	NO	Human Diseases	Infectious disease: viral
24	map04621	NOD-like receptor signaling pathway	24/943	168/12419	0.0398525	NO	Organismal Systems	Immune system
14	map04610	Complement and coagulation cascades	14/943	82/12419	0.0500036	NO	Organismal Systems	Immune system
21	map05226	Gastric cancer	21/943	147/12419	0.0504418	NO	Human Diseases	Cancer: specific types
19	map04380	Osteoclast differentiation	19/943	129/12419	0.0521295	NO	Organismal Systems	Development and regeneration
11	map05321	Inflammatory bowel disease (IBD)	11/943	60/12419	0.0610917	NO	Human Diseases	Immune disease
27	map05205	Proteoglycans in cancer	27/943	213/12419	0.0689248	NO	Human Diseases	Cancer: overview
16	map04659	Th17 cell differentiation	16/943	109/12419	0.0815012	NO	Organismal Systems	Immune system
16	map04625	C-type lectin receptor signaling pathway	16/943	108/12419	0.0829272	NO	Organismal Systems	Immune system
13	map04115	p53 signaling pathway	13/943	81/12419	0.0839654	NO	Cellular Processes	Cell growth and death
8	map05219	Bladder cancer	8/943	39/12419	0.0839849	NO	Human Diseases	Cancer: specific types
7	map00760	Nicotinate and nicotinamide metabolism	7/943	33/12419	0.0901426	NO	Metabolism	Metabolism of cofactors and vitamins
17	map05162	Measles	17/943	121/12419	0.09109	NO	Human Diseases	Infectious disease: viral
55	map05200	Pathways in cancer	55/943	527/12419	0.091608	NO	Human Diseases	Cancer: overview
9	map05330	Allograft rejection	9/943	49/12419	0.0919337	NO	Human Diseases	Immune disease
12	map05416	Viral myocarditis	12/943	75/12419	0.094158	NO	Human Diseases	Cardiovascular disease
9	map05320	Autoimmune thyroid disease	9/943	51/12419	0.106717	NO	Human Diseases	Immune disease
24	map05168	Herpes simplex virus 1 infection	24/943	196/12419	0.108955	NO	Human Diseases	Infectious disease: viral
23	map04360	Axon guidance	23/943	190/12419	0.133497	NO	Organismal Systems	Development and regeneration
3	map00740	Riboflavin metabolism	3/943	8/12419	0.136531	NO	Metabolism	Metabolism of cofactors and vitamins
15	map04933	AGE-RAGE signaling pathway in diabetic complications	15/943	111/12419	0.139024	NO	Human Diseases	Endocrine and metabolic disease
9	map01523	Antifolate resistance	9/943	54/12419	0.141487	NO	Human Diseases	Drug resistance: antineoplastic
13	map04066	HIF-1 signaling pathway	13/943	93/12419	0.153411	NO	Environmental Information Processing	Signal transduction
20	map04218	Cellular senescence	20/943	164/12419	0.154134	NO	Cellular Processes	Cell growth and death
12	map04657	IL-17 signaling pathway	12/943	84/12419	0.154958	NO	Organismal Systems	Immune system
26	map05166	Human T-cell leukemia virus 1 infection	26/943	232/12419	0.172059	NO	Human Diseases	Infectious disease: viral
11	map02010	ABC transporters	11/943	76/12419	0.173427	NO	Environmental Information Processing	Membrane transport
6	map00020	Citrate cycle (TCA cycle)	6/943	32/12419	0.176339	NO	Metabolism	Carbohydrate metabolism
25	map04024	cAMP signaling pathway	25/943	221/12419	0.177694	NO	Environmental Information Processing	Signal transduction
8	map05144	Malaria	8/943	50/12419	0.185675	NO	Human Diseases	Infectious disease: parasitic
10	map05031	Amphetamine addiction	10/943	69/12419	0.1893	NO	Human Diseases	Substance dependence
9	map00480	Glutathione metabolism	9/943	60/12419	0.193796	NO	Metabolism	Metabolism of other amino acids
18	map05206	MicroRNAs in cancer	18/943	151/12419	0.197128	NO	Human Diseases	Cancer: overview
17	map05224	Breast cancer	17/943	141/12419	0.199563	NO	Human Diseases	Cancer: specific types
17	map04310	Wnt signaling pathway	17/943	143/12419	0.206196	NO	Environmental Information Processing	Signal transduction
15	map05145	Toxoplasmosis	15/943	122/12419	0.208928	NO	Human Diseases	Infectious disease: parasitic
13	map04922	Glucagon signaling pathway	13/943	101/12419	0.209447	NO	Organismal Systems	Endocrine system
10	map05140	Leishmaniasis	10/943	71/12419	0.209655	NO	Human Diseases	Infectious disease: parasitic
11	map04146	Peroxisome	11/943	82/12419	0.212541	NO	Cellular Processes	Transport and catabolism
11	map05220	Chronic myeloid leukemia	11/943	84/12419	0.22541	NO	Human Diseases	Cancer: specific types
6	map04215	Apoptosis - multiple species	6/943	36/12419	0.226567	NO	Cellular Processes	Cell growth and death
2	map00524	Neomycin, kanamycin and gentamicin biosynthesis	2/943	5/12419	0.228831	NO	Metabolism	Biosynthesis of other secondary metabolites
7	map04624	Toll and Imd signaling pathway	7/943	45/12419	0.231295	NO	Organismal Systems	Immune system
22	map04015	Rap1 signaling pathway	22/943	203/12419	0.237364	NO	Environmental Information Processing	Signal transduction
7	map04978	Mineral absorption	7/943	46/12419	0.238213	NO	Organismal Systems	Digestive system
10	map05204	Chemical carcinogenesis	10/943	75/12419	0.239746	NO	Human Diseases	Cancer: overview
35	map05165	Human papillomavirus infection	35/943	352/12419	0.240129	NO	Human Diseases	Infectious disease: viral
17	map04390	Hippo signaling pathway	17/943	149/12419	0.242593	NO	Environmental Information Processing	Signal transduction
17	map04210	Apoptosis	17/943	149/12419	0.242593	NO	Cellular Processes	Cell growth and death
5	map05033	Nicotine addiction	5/943	29/12419	0.250754	NO	Human Diseases	Substance dependence
11	map01524	Platinum drug resistance	11/943	87/12419	0.252623	NO	Human Diseases	Drug resistance: antineoplastic
2	map00440	Phosphonate and phosphinate metabolism	2/943	6/12419	0.253325	NO	Metabolism	Metabolism of other amino acids
15	map04550	Signaling pathways regulating pluripotency of stem cells	15/943	130/12419	0.253366	NO	Cellular Processes	Cellular community - eukaryotes
14	map05160	Hepatitis C	14/943	119/12419	0.255448	NO	Human Diseases	Infectious disease: viral
14	map04915	Estrogen signaling pathway	14/943	119/12419	0.255448	NO	Organismal Systems	Endocrine system
7	map05030	Cocaine addiction	7/943	49/12419	0.267493	NO	Human Diseases	Substance dependence
12	map05222	Small cell lung cancer	12/943	101/12419	0.282756	NO	Human Diseases	Cancer: specific types
5	map00512	Mucin type O-glycan biosynthesis	5/943	31/12419	0.28483	NO	Metabolism	Glycan biosynthesis and metabolism
18	map05225	Hepatocellular carcinoma	18/943	167/12419	0.285376	NO	Human Diseases	Cancer: specific types
8	map05217	Basal cell carcinoma	8/943	61/12419	0.296055	NO	Human Diseases	Cancer: specific types
8	map05230	Central carbon metabolism in cancer	8/943	61/12419	0.296055	NO	Human Diseases	Cancer: overview
11	map05210	Colorectal cancer	11/943	92/12419	0.296963	NO	Human Diseases	Cancer: specific types
5	map00790	Folate biosynthesis	5/943	33/12419	0.322747	NO	Metabolism	Metabolism of cofactors and vitamins
10	map04612	Antigen processing and presentation	10/943	84/12419	0.32543	NO	Organismal Systems	Immune system
8	map00980	Metabolism of xenobiotics by cytochrome P450	8/943	64/12419	0.343946	NO	Metabolism	Xenobiotics biodegradation and metabolism
8	map00010	Glycolysis / Gluconeogenesis	8/943	65/12419	0.360344	NO	Metabolism	Carbohydrate metabolism
4	map05310	Asthma	4/943	25/12419	0.362119	NO	Human Diseases	Immune disease
7	map05014	Amyotrophic lateral sclerosis (ALS)	7/943	55/12419	0.366835	NO	Human Diseases	Neurodegenerative disease
5	map04973	Carbohydrate digestion and absorption	5/943	36/12419	0.398315	NO	Organismal Systems	Digestive system
6	map04672	Intestinal immune network for IgA production	6/943	46/12419	0.399143	NO	Organismal Systems	Immune system
6	map00330	Arginine and proline metabolism	6/943	48/12419	0.413422	NO	Metabolism	Amino acid metabolism
10	map05215	Prostate cancer	10/943	91/12419	0.413648	NO	Human Diseases	Cancer: specific types
17	map04145	Phagosome	17/943	171/12419	0.414894	NO	Cellular Processes	Transport and catabolism
19	map05167	Kaposi sarcoma-associated herpesvirus infection	19/943	193/12419	0.415102	NO	Human Diseases	Infectious disease: viral
8	map05120	Epithelial cell signaling in Helicobacter pylori infection	8/943	69/12419	0.415885	NO	Human Diseases	Infectious disease: bacterial
22	map04014	Ras signaling pathway	22/943	229/12419	0.41832	NO	Environmental Information Processing	Signal transduction
15	map04921	Oxytocin signaling pathway	15/943	146/12419	0.418728	NO	Organismal Systems	Endocrine system
10	map05323	Rheumatoid arthritis	10/943	90/12419	0.419366	NO	Human Diseases	Immune disease
5	map00620	Pyruvate metabolism	5/943	38/12419	0.421105	NO	Metabolism	Carbohydrate metabolism
1	map00300	Lysine biosynthesis	1/943	2/12419	0.421772	NO	Metabolism	Amino acid metabolism
1	map00261	Monobactam biosynthesis	1/943	2/12419	0.421772	NO	Metabolism	Biosynthesis of other secondary metabolites
9	map01521	EGFR tyrosine kinase inhibitor resistance	9/943	81/12419	0.421896	NO	Human Diseases	Drug resistance: antineoplastic
11	map04726	Serotonergic synapse	11/943	104/12419	0.431418	NO	Organismal Systems	Nervous system
10	map04658	Th1 and Th2 cell differentiation	10/943	93/12419	0.433007	NO	Organismal Systems	Immune system
6	map04913	Ovarian steroidogenesis	6/943	50/12419	0.449679	NO	Organismal Systems	Endocrine system
10	map05231	Choline metabolism in cancer	10/943	95/12419	0.459723	NO	Human Diseases	Cancer: overview
3	map00532	Glycosaminoglycan biosynthesis - chondroitin sulfate / dermatan sulfate	3/943	20/12419	0.466749	NO	Metabolism	Glycan biosynthesis and metabolism
11	map05146	Amoebiasis	11/943	107/12419	0.467894	NO	Human Diseases	Infectious disease: parasitic
14	map05161	Hepatitis B	14/943	142/12419	0.468517	NO	Human Diseases	Infectious disease: viral
17	map04020	Calcium signaling pathway	17/943	178/12419	0.471716	NO	Environmental Information Processing	Signal transduction
13	map04926	Relaxin signaling pathway	13/943	132/12419	0.475426	NO	Organismal Systems	Endocrine system
8	map05211	Renal cell carcinoma	8/943	74/12419	0.476454	NO	Human Diseases	Cancer: specific types
2	map00430	Taurine and hypotaurine metabolism	2/943	11/12419	0.477406	NO	Metabolism	Metabolism of other amino acids
6	map00520	Amino sugar and nucleotide sugar metabolism	6/943	52/12419	0.477859	NO	Metabolism	Carbohydrate metabolism
17	map05010	Alzheimer disease	17/943	180/12419	0.483182	NO	Human Diseases	Neurodegenerative disease
1	map00780	Biotin metabolism	1/943	3/12419	0.485349	NO	Metabolism	Metabolism of cofactors and vitamins
1	map00232	Caffeine metabolism	1/943	3/12419	0.485349	NO	Metabolism	Biosynthesis of other secondary metabolites
7	map04918	Thyroid hormone synthesis	7/943	64/12419	0.488118	NO	Organismal Systems	Endocrine system
4	map00630	Glyoxylate and dicarboxylate metabolism	4/943	32/12419	0.496723	NO	Metabolism	Carbohydrate metabolism
7	map05412	Arrhythmogenic right ventricular cardiomyopathy (ARVC)	7/943	65/12419	0.502658	NO	Human Diseases	Cardiovascular disease
7	map04927	Cortisol synthesis and secretion	7/943	65/12419	0.502658	NO	Organismal Systems	Endocrine system
8	map05410	Hypertrophic cardiomyopathy (HCM)	8/943	77/12419	0.50281	NO	Human Diseases	Cardiovascular disease
17	map05152	Tuberculosis	17/943	185/12419	0.506413	NO	Human Diseases	Infectious disease: bacterial
10	map04750	Inflammatory mediator regulation of TRP channels	10/943	101/12419	0.508969	NO	Organismal Systems	Sensory system
7	map05221	Acute myeloid leukemia	7/943	66/12419	0.509633	NO	Human Diseases	Cancer: specific types
18	map05016	Huntington disease	18/943	197/12419	0.511929	NO	Human Diseases	Neurodegenerative disease
19	map04510	Focal adhesion	19/943	210/12419	0.513041	NO	Cellular Processes	Cellular community - eukaryotes
5	map00260	Glycine, serine and threonine metabolism	5/943	45/12419	0.522161	NO	Metabolism	Amino acid metabolism
3	map04614	Renin-angiotensin system	3/943	23/12419	0.524827	NO	Organismal Systems	Endocrine system
3	map00534	Glycosaminoglycan biosynthesis - heparan sulfate / heparin	3/943	23/12419	0.524827	NO	Metabolism	Glycan biosynthesis and metabolism
14	map05012	Parkinson disease	14/943	152/12419	0.535418	NO	Human Diseases	Neurodegenerative disease
14	map04934	Cushing syndrome	14/943	152/12419	0.535418	NO	Human Diseases	Endocrine and metabolic disease
6	map04370	VEGF signaling pathway	6/943	57/12419	0.536751	NO	Environmental Information Processing	Signal transduction
1	map00290	Valine, leucine and isoleucine biosynthesis	1/943	4/12419	0.538244	NO	Metabolism	Amino acid metabolism
10	map04725	Cholinergic synapse	10/943	105/12419	0.5414	NO	Organismal Systems	Nervous system
6	map05213	Endometrial cancer	6/943	58/12419	0.542072	NO	Human Diseases	Cancer: specific types
21	map05163	Human cytomegalovirus infection	21/943	240/12419	0.545624	NO	Human Diseases	Infectious disease: viral
9	map04713	Circadian entrainment	9/943	94/12419	0.549728	NO	Organismal Systems	Environmental adaptation
2	map00910	Nitrogen metabolism	2/943	14/12419	0.554593	NO	Metabolism	Energy metabolism
4	map00860	Porphyrin and chlorophyll metabolism	4/943	36/12419	0.55597	NO	Metabolism	Metabolism of cofactors and vitamins
8	map05414	Dilated cardiomyopathy (DCM)	8/943	83/12419	0.558957	NO	Human Diseases	Cardiovascular disease
12	map04068	FoxO signaling pathway	12/943	133/12419	0.567437	NO	Environmental Information Processing	Signal transduction
7	map04727	GABAergic synapse	7/943	73/12419	0.568142	NO	Organismal Systems	Nervous system
3	map00040	Pentose and glucuronate interconversions	3/943	26/12419	0.568613	NO	Metabolism	Carbohydrate metabolism
7	map05214	Glioma	7/943	72/12419	0.56921	NO	Human Diseases	Cancer: specific types
7	map04662	B cell receptor signaling pathway	7/943	72/12419	0.56921	NO	Organismal Systems	Immune system
20	map05203	Viral carcinogenesis	20/943	232/12419	0.570287	NO	Human Diseases	Cancer: overview
9	map01522	Endocrine resistance	9/943	96/12419	0.572559	NO	Human Diseases	Drug resistance: antineoplastic
6	map00982	Drug metabolism - cytochrome P450	6/943	60/12419	0.572817	NO	Metabolism	Xenobiotics biodegradation and metabolism
9	map04064	NF-kappa B signaling pathway	9/943	97/12419	0.575022	NO	Environmental Information Processing	Signal transduction
9	map04916	Melanogenesis	9/943	97/12419	0.575022	NO	Organismal Systems	Endocrine system
11	map04650	Natural killer cell mediated cytotoxicity	11/943	123/12419	0.575792	NO	Organismal Systems	Immune system
7	map04260	Cardiac muscle contraction	7/943	74/12419	0.577032	NO	Organismal Systems	Circulatory system
9	map04660	T cell receptor signaling pathway	9/943	98/12419	0.580837	NO	Organismal Systems	Immune system
8	map04666	Fc gamma R-mediated phagocytosis	8/943	86/12419	0.58107	NO	Organismal Systems	Immune system
8	map05132	Salmonella infection	8/943	86/12419	0.58107	NO	Human Diseases	Infectious disease: bacterial
8	map04972	Pancreatic secretion	8/943	87/12419	0.588045	NO	Organismal Systems	Digestive system
9	map04928	Parathyroid hormone synthesis, secretion and action	9/943	100/12419	0.592026	NO	Organismal Systems	Endocrine system
5	map04623	Cytosolic DNA-sensing pathway	5/943	51/12419	0.593239	NO	Organismal Systems	Immune system
3	map00052	Galactose metabolism	3/943	28/12419	0.599732	NO	Metabolism	Carbohydrate metabolism
7	map05212	Pancreatic cancer	7/943	76/12419	0.600545	NO	Human Diseases	Cancer: specific types
4	map05216	Thyroid cancer	4/943	40/12419	0.600902	NO	Human Diseases	Cancer: specific types
6	map05134	Legionellosis	6/943	64/12419	0.602321	NO	Human Diseases	Infectious disease: bacterial
6	map05131	Shigellosis	6/943	65/12419	0.615511	NO	Human Diseases	Infectious disease: bacterial
3	map04745	Phototransduction - fly	3/943	29/12419	0.625037	NO	Organismal Systems	Sensory system
3	map05020	Prion diseases	3/943	29/12419	0.625037	NO	Human Diseases	Neurodegenerative disease
11	map04611	Platelet activation	11/943	129/12419	0.634905	NO	Organismal Systems	Immune system
9	map04724	Glutamatergic synapse	9/943	104/12419	0.635163	NO	Organismal Systems	Nervous system
12	map04261	Adrenergic signaling in cardiomyocytes	12/943	143/12419	0.638825	NO	Organismal Systems	Circulatory system
5	map04742	Taste transduction	5/943	55/12419	0.641787	NO	Organismal Systems	Sensory system
2	map00120	Primary bile acid biosynthesis	2/943	18/12419	0.643589	NO	Metabolism	Lipid metabolism
2	map00511	Other glycan degradation	2/943	18/12419	0.643589	NO	Metabolism	Glycan biosynthesis and metabolism
11	map04728	Dopaminergic synapse	11/943	130/12419	0.644195	NO	Organismal Systems	Nervous system
6	map04212	Longevity regulating pathway - worm	6/943	68/12419	0.646017	NO	Organismal Systems	Aging
7	map05133	Pertussis	7/943	81/12419	0.6505	NO	Human Diseases	Infectious disease: bacterial
6	map04971	Gastric acid secretion	6/943	69/12419	0.660882	NO	Organismal Systems	Digestive system
8	map04970	Salivary secretion	8/943	96/12419	0.685985	NO	Organismal Systems	Digestive system
2	map00900	Terpenoid backbone biosynthesis	2/943	20/12419	0.693163	NO	Metabolism	Metabolism of terpenoids and polyketides
12	map04630	Jak-STAT signaling pathway	12/943	150/12419	0.703798	NO	Environmental Information Processing	Signal transduction
1	map04711	Circadian rhythm - fly	1/943	8/12419	0.706124	NO	Organismal Systems	Environmental adaptation
5	map05150	Staphylococcus aureus infection	5/943	59/12419	0.70875	NO	Human Diseases	Infectious disease: bacterial
3	map05143	African trypanosomiasis	3/943	34/12419	0.710461	NO	Human Diseases	Infectious disease: parasitic
8	map04620	Toll-like receptor signaling pathway	8/943	99/12419	0.71124	NO	Organismal Systems	Immune system
15	map04062	Chemokine signaling pathway	15/943	190/12419	0.711692	NO	Organismal Systems	Immune system
2	map00360	Phenylalanine metabolism	2/943	21/12419	0.714579	NO	Metabolism	Amino acid metabolism
1	map00072	Synthesis and degradation of ketone bodies	1/943	9/12419	0.72758	NO	Metabolism	Lipid metabolism
1	map00920	Sulfur metabolism	1/943	9/12419	0.72758	NO	Metabolism	Energy metabolism
7	map04012	ErbB signaling pathway	7/943	88/12419	0.730997	NO	Environmental Information Processing	Signal transduction
7	map04912	GnRH signaling pathway	7/943	88/12419	0.730997	NO	Organismal Systems	Endocrine system
3	map00640	Propanoate metabolism	3/943	35/12419	0.732331	NO	Metabolism	Carbohydrate metabolism
3	map04960	Aldosterone-regulated sodium reabsorption	3/943	35/12419	0.732331	NO	Organismal Systems	Excretory system
9	map04919	Thyroid hormone signaling pathway	9/943	114/12419	0.735246	NO	Organismal Systems	Endocrine system
6	map00983	Drug metabolism - other enzymes	6/943	76/12419	0.736497	NO	Metabolism	Xenobiotics biodegradation and metabolism
18	map04714	Thermogenesis	18/943	235/12419	0.737477	NO	Organismal Systems	Environmental adaptation
20	map04144	Endocytosis	20/943	264/12419	0.755844	NO	Cellular Processes	Transport and catabolism
5	map04622	RIG-I-like receptor signaling pathway	5/943	64/12419	0.756001	NO	Organismal Systems	Immune system
8	map05142	Chagas disease (American trypanosomiasis)	8/943	105/12419	0.763896	NO	Human Diseases	Infectious disease: parasitic
4	map00830	Retinol metabolism	4/943	52/12419	0.781211	NO	Metabolism	Metabolism of cofactors and vitamins
11	map04150	mTOR signaling pathway	11/943	148/12419	0.792253	NO	Environmental Information Processing	Signal transduction
5	map04720	Long-term potentiation	5/943	67/12419	0.795922	NO	Organismal Systems	Nervous system
2	map00563	Glycosylphosphatidylinositol (GPI)-anchor biosynthesis	2/943	26/12419	0.812996	NO	Metabolism	Glycan biosynthesis and metabolism
12	map04022	cGMP-PKG signaling pathway	12/943	165/12419	0.81922	NO	Environmental Information Processing	Signal transduction
3	map04979	Cholesterol metabolism	3/943	41/12419	0.824397	NO	Organismal Systems	Digestive system
3	map00380	Tryptophan metabolism	3/943	43/12419	0.849582	NO	Metabolism	Amino acid metabolism
2	map04744	Phototransduction	2/943	28/12419	0.849653	NO	Organismal Systems	Sensory system
6	map05032	Morphine addiction	6/943	85/12419	0.850177	NO	Human Diseases	Substance dependence
4	map05130	Pathogenic Escherichia coli infection	4/943	57/12419	0.852241	NO	Human Diseases	Infectious disease: bacterial
15	map04810	Regulation of actin cytoskeleton	15/943	211/12419	0.8525	NO	Cellular Processes	Cell motility
2	map00601	Glycosphingolipid biosynthesis - lacto and neolacto series	2/943	29/12419	0.860189	NO	Metabolism	Glycan biosynthesis and metabolism
6	map04211	Longevity regulating pathway	6/943	87/12419	0.861537	NO	Organismal Systems	Aging
1	map00533	Glycosaminoglycan biosynthesis - keratan sulfate	1/943	14/12419	0.871356	NO	Metabolism	Glycan biosynthesis and metabolism
4	map04213	Longevity regulating pathway - multiple species	4/943	60/12419	0.87152	NO	Organismal Systems	Aging
2	map00030	Pentose phosphate pathway	2/943	30/12419	0.87298	NO	Metabolism	Carbohydrate metabolism
3	map00270	Cysteine and methionine metabolism	3/943	45/12419	0.874841	NO	Metabolism	Amino acid metabolism
2	map04710	Circadian rhythm	2/943	31/12419	0.888121	NO	Organismal Systems	Environmental adaptation
9	map04723	Retrograde endocannabinoid signaling	9/943	137/12419	0.920352	NO	Organismal Systems	Nervous system
12	map00230	Purine metabolism	12/943	181/12419	0.922056	NO	Metabolism	Nucleotide metabolism
2	map00051	Fructose and mannose metabolism	2/943	33/12419	0.922279	NO	Metabolism	Carbohydrate metabolism
8	map04071	Sphingolipid signaling pathway	8/943	124/12419	0.924154	NO	Environmental Information Processing	Signal transduction
5	map05100	Bacterial invasion of epithelial cells	5/943	81/12419	0.924497	NO	Human Diseases	Infectious disease: bacterial
1	map00670	One carbon pool by folate	1/943	17/12419	0.926828	NO	Metabolism	Metabolism of cofactors and vitamins
9	map00190	Oxidative phosphorylation	9/943	140/12419	0.926911	NO	Metabolism	Energy metabolism
3	map00280	Valine, leucine and isoleucine degradation	3/943	50/12419	0.927438	NO	Metabolism	Amino acid metabolism
3	map04330	Notch signaling pathway	3/943	51/12419	0.927441	NO	Environmental Information Processing	Signal transduction
11	map04530	Tight junction	11/943	170/12419	0.928128	NO	Cellular Processes	Cellular community - eukaryotes
1	map00053	Ascorbate and aldarate metabolism	1/943	18/12419	0.928871	NO	Metabolism	Carbohydrate metabolism
1	map00220	Arginine biosynthesis	1/943	18/12419	0.928871	NO	Metabolism	Amino acid metabolism
2	map00410	beta-Alanine metabolism	2/943	36/12419	0.934816	NO	Metabolism	Metabolism of other amino acids
6	map00240	Pyrimidine metabolism	6/943	100/12419	0.944016	NO	Metabolism	Nucleotide metabolism
1	map00592	alpha-Linolenic acid metabolism	1/943	20/12419	0.956743	NO	Metabolism	Lipid metabolism
1	map00450	Selenocompound metabolism	1/943	20/12419	0.956743	NO	Metabolism	Metabolism of other amino acids
4	map04520	Adherens junction	4/943	72/12419	0.963977	NO	Cellular Processes	Cellular community - eukaryotes
7	map04110	Cell cycle	7/943	127/12419	0.975258	NO	Cellular Processes	Cell growth and death
8	map05322	Systemic lupus erythematosus	8/943	141/12419	0.976302	NO	Human Diseases	Immune disease
3	map04664	Fc epsilon RI signaling pathway	3/943	61/12419	0.976514	NO	Organismal Systems	Immune system
6	map04114	Oocyte meiosis	6/943	112/12419	0.977091	NO	Cellular Processes	Cell growth and death
7	map04722	Neurotrophin signaling pathway	7/943	125/12419	0.977098	NO	Organismal Systems	Nervous system
3	map04721	Synaptic vesicle cycle	3/943	58/12419	0.977198	NO	Organismal Systems	Nervous system
6	map04670	Leukocyte transendothelial migration	6/943	111/12419	0.97789	NO	Organismal Systems	Immune system
3	map04924	Renin secretion	3/943	63/12419	0.978854	NO	Organismal Systems	Endocrine system
1	map03060	Protein export	1/943	22/12419	0.981438	NO	Genetic Information Processing	Folding, sorting and degradation
1	map00531	Glycosaminoglycan degradation	1/943	22/12419	0.981438	NO	Metabolism	Glycan biosynthesis and metabolism
1	map00650	Butanoate metabolism	1/943	23/12419	0.985845	NO	Metabolism	Carbohydrate metabolism
1	map04977	Vitamin digestion and absorption	1/943	23/12419	0.985845	NO	Organismal Systems	Digestive system
1	map03430	Mismatch repair	1/943	23/12419	0.985845	NO	Genetic Information Processing	Replication and repair
1	map00515	Mannose type O-glycan biosynthesis	1/943	23/12419	0.985845	NO	Metabolism	Glycan biosynthesis and metabolism
1	map04966	Collecting duct acid secretion	1/943	23/12419	0.985845	NO	Organismal Systems	Excretory system
2	map03420	Nucleotide excision repair	2/943	47/12419	0.991854	NO	Genetic Information Processing	Replication and repair
1	map00591	Linoleic acid metabolism	1/943	29/12419	0.993139	NO	Metabolism	Lipid metabolism
1	map04392	Hippo signaling pathway - multiple species	1/943	29/12419	0.993139	NO	Environmental Information Processing	Signal transduction
3	map05223	Non-small cell lung cancer	3/943	66/12419	0.993872	NO	Human Diseases	Cancer: specific types
1	map04320	Dorso-ventral axis formation	1/943	28/12419	0.994723	NO	Organismal Systems	Development and regeneration
3	map04391	Hippo signaling pathway - fly	3/943	68/12419	0.999655	NO	Environmental Information Processing	Signal transduction
3	map04917	Prolactin signaling pathway	3/943	68/12419	0.999655	NO	Organismal Systems	Endocrine system
4	map03010	Ribosome	4/943	239/12419	0.999992	NO	Genetic Information Processing	Translation
3	map04070	Phosphatidylinositol signaling system	3/943	99/12419	1	NO	Environmental Information Processing	Signal transduction
1	map00250	Alanine, aspartate and glutamate metabolism	1/943	34/12419	1	NO	Metabolism	Amino acid metabolism
5	map04270	Vascular smooth muscle contraction	5/943	112/12419	1	NO	Organismal Systems	Circulatory system
1	map03410	Base excision repair	1/943	35/12419	1	NO	Genetic Information Processing	Replication and repair
1	map00350	Tyrosine metabolism	1/943	36/12419	1	NO	Metabolism	Amino acid metabolism
2	map04214	Apoptosis - fly	2/943	60/12419	1	NO	Cellular Processes	Cell growth and death
1	map03030	DNA replication	1/943	38/12419	1	NO	Genetic Information Processing	Replication and repair
9	map05034	Alcoholism	9/943	194/12419	1	NO	Human Diseases	Substance dependence
3	map04540	Gap junction	3/943	86/12419	1	NO	Cellular Processes	Cellular community - eukaryotes
2	map00310	Lysine degradation	2/943	66/12419	1	NO	Metabolism	Amino acid metabolism
3	map04914	Progesterone-mediated oocyte maturation	3/943	87/12419	1	NO	Organismal Systems	Endocrine system
1	map04961	Endocrine and other factor-regulated calcium reabsorption	1/943	43/12419	1	NO	Organismal Systems	Excretory system
5	map04140	Autophagy - animal	5/943	129/12419	1	NO	Cellular Processes	Transport and catabolism
1	map03022	Basal transcription factors	1/943	46/12419	1	NO	Genetic Information Processing	Transcription
1	map04962	Vasopressin-regulated water reabsorption	1/943	46/12419	1	NO	Organismal Systems	Excretory system
6	map04217	Necroptosis	6/943	155/12419	1	NO	Cellular Processes	Cell growth and death
1	map04730	Long-term depression	1/943	53/12419	1	NO	Organismal Systems	Nervous system
2	map03008	Ribosome biogenesis in eukaryotes	2/943	81/12419	1	NO	Genetic Information Processing	Translation
4	map04142	Lysosome	4/943	126/12419	1	NO	Cellular Processes	Transport and catabolism
2	map03015	mRNA surveillance pathway	2/943	95/12419	1	NO	Genetic Information Processing	Translation
1	map00562	Inositol phosphate metabolism	1/943	73/12419	1	NO	Metabolism	Carbohydrate metabolism
4	map04120	Ubiquitin mediated proteolysis	4/943	149/12419	1	NO	Genetic Information Processing	Folding, sorting and degradation
1	map03018	RNA degradation	1/943	79/12419	1	NO	Genetic Information Processing	Folding, sorting and degradation
4	map04141	Protein processing in endoplasmic reticulum	4/943	165/12419	1	NO	Genetic Information Processing	Folding, sorting and degradation
2	map04740	Olfactory transduction	2/943	135/12419	1	NO	Organismal Systems	Sensory system
3	map03013	RNA transport	3/943	170/12419	1	NO	Genetic Information Processing	Translation
2	map03040	Spliceosome	2/943	153/12419	1	NO	Genetic Information Processing	Transcription
