# Supplementary material for: Differential regulation of mRNAs and lncRNAs related to lipid metabolism in Duolang and Small Tail Han sheep
Source: Sci Rep. 2022 Jul 1;12:11157. doi: 10.1038/s41598-022-15318-z (PMC9249921; doi:10.1038/s41598-022-15318-z)
Supplement: Supplementary file 3 — Supplementary Information 3. [file 41598_2022_15318_MOESM3_ESM.xlsx]

## Sheet: Network node attributes
node1	node2	Combined_score	Neighborhood on chromosome	Gene fusion	Phylogenetic cooccurrence	Homology	Coexpression	Experimentally determined interaction	Database annotated	Automated textmining
MVD	MVK	0.982	0.227	0	0.264	0	0.753	0	0	0.735
DHCR24	EBP	0.936	0	0	0	0	0.062	0	0	0.375
PTGS2	ALOX12	0.93	0	0	0	0	0.061	0	0	0.319
GDF5	CHRD	0.89	0	0	0	0	0	0.153	0	0.376
LOC114109406	SCD	0.817	0.098	0	0	0	0.061	0.743	0	0.262
LOC114109406	TECR	0.815	0	0	0	0	0.101	0.663	0	0.44
TGFB1	INHBA	0.812	0	0	0	0.621	0	0	0	0.129
FADS1	SCD	0.792	0	0	0	0	0.081	0	0	0.305
PTGS2	PLA2G2C	0.751	0	0	0	0	0	0	0	0.254
GPX3	GGT5	0.685	0	0	0	0	0.062	0	0	0.118
ALOX12	PLA2G2C	0.67	0	0	0	0	0	0.056	0	0.084
TGFB1	THBS1	0.66	0	0	0	0	0.06	0.18	0	0.428
DHCR24	MVD	0.657	0	0	0	0	0.108	0	0	0.197
TGFB1	PTGS2	0.588	0	0	0	0	0.061	0	0	0.546
SCD	ACLY	0.53	0	0	0	0	0.062	0	0	0.413
DHCR24	MVK	0.51	0	0	0	0	0.063	0	0	0.341
EBP	FADS1	0.483	0	0	0	0	0.116	0	0	0.44
INSIG1	DHCR24	0.472	0	0	0	0	0.08	0	0	0.214
LOC114109406	INSIG1	0.456	0	0	0	0	0.061	0	0	0
INSIG1	FADS1	0.442	0	0	0	0	0.062	0	0	0.358
INSIG1	SCD	0.439	0	0	0	0	0.062	0	0	0.327
DUSP10	TRIB3	0.431	0	0	0	0	0.061	0.192	0	0.311
LOC101108197	CHRD	0.413	0	0	0	0	0.061	0	0	0.21
EBP	MVD	0.402	0	0	0	0	0.082	0	0	0.376
PTGS2	GPX3	0.389	0	0	0	0	0.056	0	0	0.203
INSIG1	ACLY	0.388	0	0	0	0	0.067	0	0	0.305
EBP	MVK	0.381	0	0	0	0	0.062	0	0	0.368
PITX2	GDF5	0.369	0	0	0	0	0	0	0	0.305
TECR	SCD	0.356	0	0	0	0	0.081	0.209	0	0.186
INHBA	CHRD	0.333	0	0	0	0	0	0.153	0	0.154
LOC101108197	TGIF1	0.319	0	0	0	0	0	0	0	0
FMOD	TGFB1	0.317	0	0	0	0	0	0.146	0	0.059
INSIG1	MVD	0.315	0	0	0	0	0.118	0	0	0.184
CCN4	THBS1	0.314	0	0	0	0	0.062	0	0	0.186
FMOD	GDF5	0.301	0	0	0	0	0.054	0.063	0	0.151
PTGS2	THBS1	0.299	0	0	0	0	0.062	0	0	0.241
FMOD	THBS1	0.297	0	0	0	0	0.062	0.045	0	0.114
TGFB1	CHRD	0.287	0	0	0	0	0	0.153	0	0.154
TGIF1	INHBA	0.282	0	0	0	0	0	0	0	0.182
TGFB1	TRPV4	0.279	0	0	0	0	0.06	0	0	0.265
FADS1	ACLY	0.279	0	0	0	0	0.062	0	0	0.263
THBS1	THEM5	0.274	0	0	0	0	0	0	0	0.043
LGALS12	CCN4	0.261	0	0	0	0	0	0	0	0.261
PITX2	CHRD	0.261	0	0	0	0	0	0	0	0.261
LOC101115172	SCD	0.251	0	0	0	0	0.046	0.196	0	0.103
MYC	CHRD	0.248	0	0	0	0	0	0	0	0.212
DHCR24	FADS1	0.247	0	0	0	0	0.062	0	0	0.231
SCD	INHBA	0.243	0	0	0	0	0	0	0	0.244
PITX2	TGIF1	0.234	0	0	0	0	0.061	0	0	0.12
MVD	ACLY	0.232	0	0	0	0	0.062	0	0	0.215
INSIG1	EBP	0.231	0	0	0	0	0.061	0	0	0.215
PITX2	LOC101108197	0.229	0	0	0	0	0	0	0	0
DHCR24	THBS1	0.224	0	0	0	0	0	0	0	0
PTGS2	MYC	0.221	0	0	0	0	0	0	0	0.041
THBS1	CHRD	0.22	0	0	0	0	0.046	0	0	0
INHBA	THBS1	0.215	0	0	0	0	0.062	0.055	0	0.147
MYC	ACLY	0.212	0	0	0	0	0	0	0	0.083
INSIG1	TRIB3	0.212	0	0	0	0	0	0	0	0.151
PTGS2	INHBA	0.211	0	0	0	0	0.077	0	0	0.052
LOC114109406	FAM57B	0.206	0	0	0	0	0	0	0	0.206
LOC114109406	DHCR24	0.204	0.105	0	0	0	0.061	0	0	0.129
EBP	SCD	0.202	0	0	0	0	0.062	0	0	0.185
MVK	ACLY	0.201	0	0	0	0	0.062	0	0	0.184
PITX2	TRIB3	0.2	0	0	0	0	0	0	0	0
MVD	FADS1	0.199	0	0	0	0	0.061	0	0	0.182
FADS1	MVK	0.199	0	0	0	0	0.061	0	0	0.182
DHCR24	SCD	0.189	0	0	0	0	0.095	0	0	0.141
DHCR24	PTGS2	0.187	0	0	0	0	0	0	0	0.123
PTGS2	TRPV4	0.187	0	0	0	0	0	0	0	0.147
WNT10B	CCN4	0.183	0	0	0	0	0	0	0	0.184
TGFB1	GDF5	0.183	0	0	0	0.569	0	0	0	0.233
ACLY	THEM5	0.183	0	0	0	0	0	0	0	0
EBP	ACLY	0.181	0	0	0	0	0	0	0	0.182
GGT5	MVK	0.18	0	0	0	0	0	0.147	0	0.079
WNT10B	TGFB1	0.177	0	0	0	0	0.046	0.157	0	0.059
WNT10B	GDF5	0.177	0	0	0	0	0.046	0.157	0	0.059
MVD	SCD	0.177	0	0	0	0	0	0	0	0.178
WNT10B	INHBA	0.177	0	0	0	0	0.046	0.157	0	0.059
PTGS2	FADS1	0.175	0	0	0	0	0	0	0	0.102
PITX2	INHBA	0.175	0	0	0	0	0	0	0	0.084
FMOD	DHCR24	0.173	0	0	0	0	0	0	0	0
TECR	FADS1	0.172	0	0	0	0	0.062	0	0	0.154
SCD	THEM5	0.171	0	0	0	0	0	0	0	0
GPX3	SCD	0.17	0.098	0	0	0	0.062	0	0	0.055
CCN4	TGFB1	0.169	0	0	0	0	0.046	0.05	0	0.157
DHCR24	GPX3	0.168	0	0	0	0	0.061	0	0	0.11
TECR	ACLY	0.168	0	0	0	0	0.062	0	0	0.15
LOC114109406	ACLY	0.168	0.097	0	0	0	0.117	0	0	0
SCD	TRIB3	0.168	0	0	0	0	0.061	0	0	0.086
LOC114109406	FADS1	0.164	0	0	0	0	0.058	0	0	0.149
FMOD	INSIG1	0.163	0	0	0	0	0	0	0	0.069
TGFB1	DHCR24	0.163	0	0	0	0	0	0	0	0.058
SCD	MVK	0.162	0	0	0	0	0.06	0	0	0.146
PTGS2	MVK	0.16	0	0	0	0	0	0	0	0.081
CMKLR1	PTGS2	0.152	0	0	0	0	0.06	0.065	0	0.113
MYC	SCD	0.151	0	0	0	0	0	0.116	0	0
