# Supplementary material for: Differential regulation of mRNAs and lncRNAs related to lipid metabolism in Duolang and Small Tail Han sheep
Source: Sci Rep. 2022 Jul 1;12:11157. doi: 10.1038/s41598-022-15318-z (PMC9249921; doi:10.1038/s41598-022-15318-z)
Supplement: Supplementary file 4 — Supplementary Information 4. [file 41598_2022_15318_MOESM4_ESM.xlsx]

## Sheet: target_cis_detail_20210119_2224
lncRNA id	lncRNA gene id	Type	Target gene id	Target gene name	Regulate function	corr	pvalue	padjust	Location	Distance	lncRNA position	Target gene position	Gene description
MSTRG.14896.11	gene-LOC105611737	novel	gene-ABCB1	ABCB1	trans	0.942857	0.00480466	0.0135906
MSTRG.14896.11	gene-LOC105611737	novel	gene-ABRACL	ABRACL	trans	-0.885714	0.0188455	0.0297669
MSTRG.14896.11	gene-LOC105611737	novel	gene-ACSL4	ACSL4	trans	-0.828571	0.0415627	0.0427557
MSTRG.14896.11	gene-LOC105611737	novel	gene-ADAMTS16	ADAMTS16	trans	0.828571	0.0415627	0.0427557
MSTRG.20980.1	gene-LOC114118103	novel	gene-ABCB1	ABCB1	trans	0.942857	0.00480466	0.0135906
MSTRG.30587.1	gene-RTL8C	novel	gene-ABCB1	ABCB1	trans	1	0	0
MSTRG.14896.11	gene-LOC105611737	novel	gene-AEBP1	AEBP1	trans	-0.828571	0.0415627	0.0427557
rna-XR_001020579.2	gene-LOC101107129	known	gene-ABCB1	ABCB1	trans	-1	0	0
MSTRG.14896.11	gene-LOC105611737	novel	gene-ALAD	ALAD	trans	0.828571	0.0415627	0.0427557
rna-XR_001043724.3	gene-LOC101104162	known	gene-ABCB1	ABCB1	trans	-0.942857	0.00480466	0.0135906
MSTRG.14896.11	gene-LOC105611737	novel	gene-ANGPTL1	ANGPTL1	trans	-0.828571	0.0415627	0.0427557
rna-XR_001043913.3	gene-LOC105607267	known	gene-ABCB1	ABCB1	trans	1	0	0
MSTRG.14896.11	gene-LOC105611737	novel	gene-ANKRD28	ANKRD28	trans	-0.828571	0.0415627	0.0427557
MSTRG.14896.11	gene-LOC105611737	novel	gene-ANKRD29	ANKRD29	trans	0.828571	0.0415627	0.0427557
rna-XR_003585604.1	gene-LOC114108859	known	gene-ABCB1	ABCB1	trans	0.942857	0.00480466	0.0135906
MSTRG.14896.11	gene-LOC105611737	novel	gene-AOPEP	AOPEP	trans	-0.885714	0.0188455	0.0297669
MSTRG.14896.11	gene-LOC105611737	novel	gene-APOBR	APOBR	trans	-0.828571	0.0415627	0.0427557
MSTRG.14896.11	gene-LOC105611737	novel	gene-ARSJ	ARSJ	trans	-0.885714	0.0188455	0.0297669
MSTRG.14896.11	gene-LOC105611737	novel	gene-ARVCF	ARVCF	trans	0.885714	0.0188455	0.0297669
rna-XR_003588740.1	gene-LOC114113946	known	gene-ABCB1	ABCB1	trans	0.942857	0.00480466	0.0135906
MSTRG.14896.11	gene-LOC105611737	novel	gene-ATP5MC3	ATP5MC3	trans	0.885714	0.0188455	0.0297669
MSTRG.14896.11	gene-LOC105611737	novel	gene-ATP8B1	ATP8B1	trans	-0.828571	0.0415627	0.0427557
MSTRG.14896.11	gene-LOC105611737	novel	gene-BAG2	BAG2	trans	-0.828571	0.0415627	0.0427557
MSTRG.14896.11	gene-LOC105611737	novel	gene-BCAT1	BCAT1	trans	-0.869657	0.0243769	0.0381748
MSTRG.14896.11	gene-LOC105611737	novel	gene-BCHE	BCHE	trans	0.828571	0.0415627	0.0427557
rna-XR_003588768.1	gene-LOC105614707	known	gene-ABCB1	ABCB1	trans	0.942857	0.00480466	0.0135906
MSTRG.14896.11	gene-LOC105611737	novel	gene-BGN	BGN	trans	-0.885714	0.0188455	0.0297669
MSTRG.14896.11	gene-LOC105611737	novel	gene-BHLHE40	BHLHE40	trans	0.885714	0.0188455	0.0297669
MSTRG.14896.11	gene-LOC105611737	novel	gene-C1QTNF3	C1QTNF3	trans	-0.885714	0.0188455	0.0297669
rna-XR_003590087.1	gene-LOC114115983	known	gene-ABCB1	ABCB1	trans	0.942857	0.00480466	0.0135906
MSTRG.14896.11	gene-LOC105611737	novel	gene-C1QTNF7	C1QTNF7	trans	-0.828571	0.0415627	0.0427557
MSTRG.14896.11	gene-LOC105611737	novel	gene-C3H2orf40	C3H2orf40	trans	0.828571	0.0415627	0.0427557
MSTRG.14896.11	gene-LOC105611737	novel	gene-C4H7orf57	C4H7orf57	trans	-0.885714	0.0188455	0.0297669
MSTRG.14896.11	gene-LOC105611737	novel	gene-C6H4orf48	C6H4orf48	trans	0.828571	0.0415627	0.0427557
rna-XR_003590690.1	gene-LOC105616344	known	gene-ABCB1	ABCB1	trans	-0.942857	0.00480466	0.0135906
MSTRG.20980.1	gene-LOC114118103	novel	gene-ABCD2	ABCD2	trans	0.942857	0.00480466	0.0135906
rna-XR_001024168.2	gene-LOC101116622	known	gene-ABCD2	ABCD2	trans	1	0	0
MSTRG.14896.11	gene-LOC105611737	novel	gene-CBFB	CBFB	trans	-0.828571	0.0415627	0.0427557
rna-XR_001434012.2	gene-LOC105607837	known	gene-ABCD2	ABCD2	trans	0.942857	0.00480466	0.0135906
rna-XR_003585604.1	gene-LOC114108859	known	gene-ABCD2	ABCD2	trans	0.942857	0.00480466	0.0135906
MSTRG.14896.11	gene-LOC105611737	novel	gene-CD68	CD68	trans	-0.885714	0.0188455	0.0297669
rna-XR_003585761.1	gene-LOC105603235	known	gene-ABCD2	ABCD2	trans	1	0	0
rna-XR_003587110.1	gene-LOC114110986	known	gene-ABCD2	ABCD2	trans	1	0	0
MSTRG.14896.11	gene-LOC105611737	novel	gene-CDK18	CDK18	trans	0.885714	0.0188455	0.0297669
MSTRG.14896.11	gene-LOC105611737	novel	gene-CHAD	CHAD	trans	-0.885714	0.0188455	0.0297669
rna-XR_003587932.1	gene-LOC114112617	known	gene-ABCD2	ABCD2	trans	0.942857	0.00480466	0.0135906
MSTRG.14896.11	gene-LOC105611737	novel	gene-CIDEA	CIDEA	trans	0.885714	0.0188455	0.0297669
rna-XR_003588740.1	gene-LOC114113946	known	gene-ABCD2	ABCD2	trans	0.942857	0.00480466	0.0135906
MSTRG.14896.11	gene-LOC105611737	novel	gene-CLCN4	CLCN4	trans	0.828571	0.0415627	0.0427557
rna-XR_003588768.1	gene-LOC105614707	known	gene-ABCD2	ABCD2	trans	0.942857	0.00480466	0.0135906
MSTRG.14896.11	gene-LOC105611737	novel	gene-CLEC4D	CLEC4D	trans	-0.828571	0.0415627	0.0427557
MSTRG.14896.11	gene-LOC105611737	novel	gene-CLIC1	CLIC1	trans	-0.828571	0.0415627	0.0427557
MSTRG.14896.11	gene-LOC105611737	novel	gene-CLIP4	CLIP4	trans	0.828571	0.0415627	0.0427557
rna-XR_003589205.1	gene-LOC114114549	known	gene-ABCD2	ABCD2	trans	0.942857	0.00480466	0.0135906
MSTRG.14896.11	gene-LOC105611737	novel	gene-CLPP	CLPP	trans	0.828571	0.0415627	0.0427557
rna-XR_003589506.1	gene-LOC114114983	known	gene-ABCD2	ABCD2	trans	1	0	0
rna-XR_003590690.1	gene-LOC105616344	known	gene-ABCD2	ABCD2	trans	-0.942857	0.00480466	0.0135906
MSTRG.14896.11	gene-LOC105611737	novel	gene-COL1A2	COL1A2	trans	-0.828571	0.0415627	0.0427557
MSTRG.14896.11	gene-LOC105611737	novel	gene-COL6A3	COL6A3	trans	-0.885714	0.0188455	0.0297669
MSTRG.14896.11	gene-LOC105611737	novel	gene-COL6A5	COL6A5	trans	-0.828571	0.0415627	0.0427557
rna-XR_003590799.1	gene-LOC114116957	known	gene-ABHD11	ABHD11	trans	0.942857	0.00480466	0.0135906
MSTRG.14896.11	gene-LOC105611737	novel	gene-CPT1A	CPT1A	trans	-0.828571	0.0415627	0.0427557
MSTRG.14896.11	gene-LOC105611737	novel	gene-CRADD	CRADD	trans	0.885714	0.0188455	0.0297669
MSTRG.14896.11	gene-LOC105611737	novel	gene-CREG2	CREG2	trans	0.885714	0.0188455	0.0297669
MSTRG.20980.1	gene-LOC114118103	novel	gene-ABHD17C	ABHD17C	trans	-0.942857	0.00480466	0.0135906
MSTRG.14896.11	gene-LOC105611737	novel	gene-DACT2	DACT2	trans	0.885714	0.0188455	0.0297669
MSTRG.14896.11	gene-LOC105611737	novel	gene-DDX21	DDX21	trans	-0.828571	0.0415627	0.0427557
rna-XR_001024168.2	gene-LOC101116622	known	gene-ABHD17C	ABHD17C	trans	-1	0	0
MSTRG.14896.11	gene-LOC105611737	novel	gene-DEPP1	DEPP1	trans	-0.885714	0.0188455	0.0297669
MSTRG.14896.11	gene-LOC105611737	novel	gene-DGKI	DGKI	trans	-0.885714	0.0188455	0.0297669
MSTRG.14896.11	gene-LOC105611737	novel	gene-DHX58	DHX58	trans	0.885714	0.0188455	0.0297669
MSTRG.14896.11	gene-LOC105611737	novel	gene-DIAPH1	DIAPH1	trans	-0.885714	0.0188455	0.0297669
MSTRG.14896.11	gene-LOC105611737	novel	gene-DKK1	DKK1	trans	-0.811679	0.0498576	0.0498637
MSTRG.14896.11	gene-LOC105611737	novel	gene-DKK3	DKK3	trans	-0.828571	0.0415627	0.0427557
rna-XR_001434012.2	gene-LOC105607837	known	gene-ABHD17C	ABHD17C	trans	-0.942857	0.00480466	0.0135906
rna-XR_003585604.1	gene-LOC114108859	known	gene-ABHD17C	ABHD17C	trans	-0.942857	0.00480466	0.0135906
MSTRG.14896.11	gene-LOC105611737	novel	gene-DUSP10	DUSP10	trans	0.828571	0.0415627	0.0427557
MSTRG.14896.11	gene-LOC105611737	novel	gene-DUSP18	DUSP18	trans	-0.828571	0.0415627	0.0427557
MSTRG.14896.11	gene-LOC105611737	novel	gene-ECSIT	ECSIT	trans	0.828571	0.0415627	0.0427557
MSTRG.14896.11	gene-LOC105611737	novel	gene-EFR3B	EFR3B	trans	0.828571	0.0415627	0.0427557
MSTRG.14896.11	gene-LOC105611737	novel	gene-EGR2	EGR2	trans	0.811679	0.0498576	0.0498637
MSTRG.14896.11	gene-LOC105611737	novel	gene-ELF5	ELF5	trans	0.885714	0.0188455	0.0297669
rna-XR_003585761.1	gene-LOC105603235	known	gene-ABHD17C	ABHD17C	trans	-1	0	0
MSTRG.14896.11	gene-LOC105611737	novel	gene-ENDOD1	ENDOD1	trans	-0.828571	0.0415627	0.0427557
MSTRG.14896.11	gene-LOC105611737	novel	gene-ENPP5	ENPP5	trans	-0.828571	0.0415627	0.0427557
MSTRG.14896.11	gene-LOC105611737	novel	gene-ETNPPL	ETNPPL	trans	0.885714	0.0188455	0.0297669
MSTRG.14896.11	gene-LOC105611737	novel	gene-ETS2	ETS2	trans	-0.828571	0.0415627	0.0427557
MSTRG.14896.11	gene-LOC105611737	novel	gene-ETV5	ETV5	trans	-0.828571	0.0415627	0.0427557
MSTRG.14896.11	gene-LOC105611737	novel	gene-EXTL2	EXTL2	trans	0.885714	0.0188455	0.0297669
MSTRG.14896.11	gene-LOC105611737	novel	gene-F2RL1	F2RL1	trans	-0.880406	0.0205987	0.032286
rna-XR_003587110.1	gene-LOC114110986	known	gene-ABHD17C	ABHD17C	trans	-1	0	0
MSTRG.14896.11	gene-LOC105611737	novel	gene-FAM180B	FAM180B	trans	-0.885714	0.0188455	0.0297669
rna-XR_003587932.1	gene-LOC114112617	known	gene-ABHD17C	ABHD17C	trans	-0.942857	0.00480466	0.0135906
rna-XR_003588740.1	gene-LOC114113946	known	gene-ABHD17C	ABHD17C	trans	-0.942857	0.00480466	0.0135906
MSTRG.14896.11	gene-LOC105611737	novel	gene-FGF1	FGF1	trans	0.828571	0.0415627	0.0427557
MSTRG.14896.11	gene-LOC105611737	novel	gene-FHL1	FHL1	trans	-0.885714	0.0188455	0.0297669
rna-XR_003588768.1	gene-LOC105614707	known	gene-ABHD17C	ABHD17C	trans	-0.942857	0.00480466	0.0135906
rna-XR_003589205.1	gene-LOC114114549	known	gene-ABHD17C	ABHD17C	trans	-0.942857	0.00480466	0.0135906
rna-XR_003589506.1	gene-LOC114114983	known	gene-ABHD17C	ABHD17C	trans	-1	0	0
MSTRG.14896.11	gene-LOC105611737	novel	gene-FMOD	FMOD	trans	-0.828571	0.0415627	0.0427557
MSTRG.14896.11	gene-LOC105611737	novel	gene-FN3K	FN3K	trans	0.885714	0.0188455	0.0297669
MSTRG.14896.11	gene-LOC105611737	novel	gene-FNDC4	FNDC4	trans	-0.885714	0.0188455	0.0297669
MSTRG.14896.11	gene-LOC105611737	novel	gene-FOLR3	FOLR3	trans	-0.828571	0.0415627	0.0427557
MSTRG.14896.11	gene-LOC105611737	novel	gene-FSIP1	FSIP1	trans	-0.885714	0.0188455	0.0297669
MSTRG.14896.11	gene-LOC105611737	novel	gene-GASK1B-2	GASK1B	trans	0.885714	0.0188455	0.0297669
MSTRG.14896.11	gene-LOC105611737	novel	gene-GEM	GEM	trans	-0.828571	0.0415627	0.0427557
MSTRG.14896.11	gene-LOC105611737	novel	gene-GFRA2	GFRA2	trans	0.885714	0.0188455	0.0297669
rna-XR_003590690.1	gene-LOC105616344	known	gene-ABHD17C	ABHD17C	trans	0.942857	0.00480466	0.0135906
MSTRG.14896.11	gene-LOC105611737	novel	gene-GLYCTK	GLYCTK	trans	0.885714	0.0188455	0.0297669
MSTRG.30587.1	gene-RTL8C	novel	gene-ABRACL	ABRACL	trans	-0.942857	0.00480466	0.0135906
MSTRG.14896.11	gene-LOC105611737	novel	gene-GPI	GPI	trans	0.828571	0.0415627	0.0427557
MSTRG.14896.11	gene-LOC105611737	novel	gene-GPNMB	GPNMB	trans	-0.885714	0.0188455	0.0297669
MSTRG.14896.11	gene-LOC105611737	novel	gene-GPRC5A	GPRC5A	trans	-0.811679	0.0498576	0.0498637
MSTRG.14896.11	gene-LOC105611737	novel	gene-GSS	GSS	trans	0.828571	0.0415627	0.0427557
rna-XR_001020579.2	gene-LOC101107129	known	gene-ABRACL	ABRACL	trans	0.942857	0.00480466	0.0135906
MSTRG.14896.11	gene-LOC105611737	novel	gene-HMBS	HMBS	trans	0.885714	0.0188455	0.0297669
rna-XR_001043724.3	gene-LOC101104162	known	gene-ABRACL	ABRACL	trans	1	0	0
MSTRG.14896.11	gene-LOC105611737	novel	gene-HSD3B7	HSD3B7	trans	-0.828571	0.0415627	0.0427557
MSTRG.14896.11	gene-LOC105611737	novel	gene-HSPA6	HSPA6	trans	-0.828571	0.0415627	0.0427557
rna-XR_001043913.3	gene-LOC105607267	known	gene-ABRACL	ABRACL	trans	-0.942857	0.00480466	0.0135906
MSTRG.14896.11	gene-LOC105611737	novel	gene-IFI30	IFI30	trans	-0.885714	0.0188455	0.0297669
MSTRG.14896.11	gene-LOC105611737	novel	gene-IFI44	IFI44	trans	0.828571	0.0415627	0.0427557
MSTRG.14896.11	gene-LOC105611737	novel	gene-IFI44L	IFI44L	trans	0.828571	0.0415627	0.0427557
MSTRG.14896.11	gene-LOC105611737	novel	gene-IFI6	IFI6	trans	0.828571	0.0415627	0.0427557
MSTRG.14896.11	gene-LOC105611737	novel	gene-IFIT1	IFIT1	trans	0.828571	0.0415627	0.0427557
MSTRG.14896.11	gene-LOC105611737	novel	gene-IFIT3	IFIT3	trans	0.828571	0.0415627	0.0427557
rna-XR_001435369.2	gene-LOC105610540	known	gene-ABRACL	ABRACL	trans	0.942857	0.00480466	0.0135906
rna-XR_003586598.1	gene-LOC114110301	known	gene-ABRACL	ABRACL	trans	-0.942857	0.00480466	0.0135906
MSTRG.14896.11	gene-LOC105611737	novel	gene-INHBB	INHBB	trans	-0.828571	0.0415627	0.0427557
MSTRG.14896.11	gene-LOC105611737	novel	gene-INSIG1	INSIG1	trans	0.828571	0.0415627	0.0427557
MSTRG.14896.11	gene-LOC105611737	novel	gene-IRF7	IRF7	trans	0.828571	0.0415627	0.0427557
rna-XR_003590087.1	gene-LOC114115983	known	gene-ABRACL	ABRACL	trans	-1	0	0
MSTRG.14896.11	gene-LOC105611737	novel	gene-ITGA2	ITGA2	trans	-0.885714	0.0188455	0.0297669
MSTRG.14896.11	gene-LOC105611737	novel	gene-KBTBD8	KBTBD8	trans	-0.828571	0.0415627	0.0427557
MSTRG.14896.11	gene-LOC105611737	novel	gene-KCNH3	KCNH3	trans	0.885714	0.0188455	0.0297669
MSTRG.14896.11	gene-LOC105611737	novel	gene-KCNJ14	KCNJ14	trans	0.828571	0.0415627	0.0427557
MSTRG.14896.11	gene-LOC105611737	novel	gene-KCNN4	KCNN4	trans	-0.828571	0.0415627	0.0427557
MSTRG.14896.11	gene-LOC105611737	novel	gene-KCTD19	KCTD19	trans	-0.885714	0.0188455	0.0297669
MSTRG.14896.11	gene-LOC105611737	novel	gene-KLHL10	KLHL10	trans	0.885714	0.0188455	0.0297669
MSTRG.14896.11	gene-LOC105611737	novel	gene-KLKB1	KLKB1	trans	-0.885714	0.0188455	0.0297669
MSTRG.28964.2	gene-LOC101111733	novel	gene-ACBD4	ACBD4	trans	0.942857	0.00480466	0.0135906
MSTRG.14896.11	gene-LOC105611737	novel	gene-LHFPL2	LHFPL2	trans	-0.828571	0.0415627	0.0427557
MSTRG.14896.11	gene-LOC105611737	novel	gene-LOC101105064	LOC101105064	trans	-0.828571	0.0415627	0.0427557
rna-XR_001039696.3	gene-LOC105612556	known	gene-ACBD4	ACBD4	trans	0.942857	0.00480466	0.0135906
MSTRG.14896.11	gene-LOC105611737	novel	gene-LOC101105810	LOC101105810	trans	-0.840668	0.0360576	0.0427557
rna-XR_001042832.3	gene-LOC105616076	known	gene-ACBD4	ACBD4	trans	1	0	0
rna-XR_001043562.3	gene-LOC105616363	known	gene-ACBD4	ACBD4	trans	0.942857	0.00480466	0.0135906
MSTRG.14896.11	gene-LOC105611737	novel	gene-LOC101109915	LOC101109915	trans	0.828571	0.0415627	0.0427557
MSTRG.14896.11	gene-LOC105611737	novel	gene-LOC101110181	LOC101110181	trans	0.880406	0.0205987	0.032286
rna-XR_001436422.2	gene-LOC106991816	known	gene-ACBD4	ACBD4	trans	0.942857	0.00480466	0.0135906
MSTRG.14896.11	gene-LOC105611737	novel	gene-LOC101110664	LOC101110664	trans	0.828571	0.0415627	0.0427557
MSTRG.14896.11	gene-LOC105611737	novel	gene-LOC101110922	LOC101110922	trans	-0.811679	0.0498576	0.0498637
rna-XR_003589205.1	gene-LOC114114549	known	gene-ACBD4	ACBD4	trans	0.942857	0.00480466	0.0135906
MSTRG.14896.11	gene-LOC105611737	novel	gene-LOC101111733	LOC101111733	trans	0.828571	0.0415627	0.0427557
MSTRG.14896.11	gene-LOC105611737	novel	gene-LOC101112038	LOC101112038	trans	0.828571	0.0415627	0.0427557
MSTRG.14896.11	gene-LOC105611737	novel	gene-LOC101112122	LOC101112122	trans	0.885714	0.0188455	0.0297669
MSTRG.14896.11	gene-LOC105611737	novel	gene-LOC101112936	LOC101112936	trans	0.885714	0.0188455	0.0297669
MSTRG.14896.11	gene-LOC105611737	novel	gene-LOC101112990	LOC101112990	trans	-0.885714	0.0188455	0.0297669
rna-XR_003589462.1	gene-LOC114114896	known	gene-ACBD4	ACBD4	trans	0.942857	0.00480466	0.0135906
rna-XR_003590671.1	gene-LOC105608412	known	gene-ACBD4	ACBD4	trans	0.942857	0.00480466	0.0135906
MSTRG.14896.11	gene-LOC105611737	novel	gene-LOC101115605	LOC101115605	trans	0.898645	0.0148886	0.0297669
MSTRG.14896.11	gene-LOC105611737	novel	gene-LOC101115614	LOC101115614	trans	-0.828571	0.0415627	0.0427557
MSTRG.14896.11	gene-LOC105611737	novel	gene-LOC101117112	LOC101117112	trans	0.885714	0.0188455	0.0297669
MSTRG.14896.11	gene-LOC105611737	novel	gene-LOC101118128	LOC101118128	trans	-0.828571	0.0415627	0.0427557
MSTRG.14896.11	gene-LOC105611737	novel	gene-LOC101118164	LOC101118164	trans	0.885714	0.0188455	0.0297669
MSTRG.14896.11	gene-LOC105611737	novel	gene-LOC101118831	LOC101118831	trans	0.885714	0.0188455	0.0297669
MSTRG.14896.11	gene-LOC105611737	novel	gene-LOC101119517	LOC101119517	trans	-0.880406	0.0205987	0.032286
rna-XR_001042832.3	gene-LOC105616076	known	gene-ACOT7	ACOT7	trans	-0.942857	0.00480466	0.0135906
MSTRG.14896.11	gene-LOC105611737	novel	gene-LOC101121661	LOC101121661	trans	0.885714	0.0188455	0.0297669
MSTRG.14896.11	gene-LOC105611737	novel	gene-LOC101121762	LOC101121762	trans	-0.828571	0.0415627	0.0427557
rna-XR_001043562.3	gene-LOC105616363	known	gene-ACOT7	ACOT7	trans	-1	0	0
rna-XR_001435257.2	gene-LOC106990526	known	gene-ACOT7	ACOT7	trans	-0.942857	0.00480466	0.0135906
rna-XR_003586598.1	gene-LOC114110301	known	gene-ACOT7	ACOT7	trans	-0.942857	0.00480466	0.0135906
rna-XR_003589462.1	gene-LOC114114896	known	gene-ACOT7	ACOT7	trans	-1	0	0
rna-XR_003589687.1	gene-LOC114115312	known	gene-ACOT7	ACOT7	trans	0.942857	0.00480466	0.0135906
rna-XR_003590671.1	gene-LOC105608412	known	gene-ACOT7	ACOT7	trans	-1	0	0
rna-XR_001042832.3	gene-LOC105616076	known	gene-ACP2	ACP2	trans	0.942857	0.00480466	0.0135906
MSTRG.14896.11	gene-LOC105611737	novel	gene-LOC105610484	LOC105610484	trans	0.885714	0.0188455	0.0297669
MSTRG.14896.11	gene-LOC105611737	novel	gene-LOC105615213	LOC105615213	trans	-0.828571	0.0415627	0.0427557
MSTRG.14896.11	gene-LOC105611737	novel	gene-LOC105616883	LOC105616883	trans	-0.828571	0.0415627	0.0427557
MSTRG.14896.11	gene-LOC105611737	novel	gene-LOC114108618	LOC114108618	trans	0.828571	0.0415627	0.0427557
rna-XR_001043562.3	gene-LOC105616363	known	gene-ACP2	ACP2	trans	1	0	0
MSTRG.14896.11	gene-LOC105611737	novel	gene-LOC114108712	LOC114108712	trans	0.885714	0.0188455	0.0297669
MSTRG.14896.11	gene-LOC105611737	novel	gene-LOC114108739	LOC114108739	trans	-0.828571	0.0415627	0.0427557
MSTRG.14896.11	gene-LOC105611737	novel	gene-LOC114108752	LOC114108752	trans	-0.885714	0.0188455	0.0297669
MSTRG.14896.11	gene-LOC105611737	novel	gene-LOC114108775	LOC114108775	trans	-0.898645	0.0148886	0.0297669
MSTRG.14896.11	gene-LOC105611737	novel	gene-LOC114108779	LOC114108779	trans	0.885714	0.0188455	0.0297669
MSTRG.14896.11	gene-LOC105611737	novel	gene-LOC114109662	LOC114109662	trans	-0.885714	0.0188455	0.0297669
rna-XR_001435257.2	gene-LOC106990526	known	gene-ACP2	ACP2	trans	0.942857	0.00480466	0.0135906
MSTRG.14896.11	gene-LOC105611737	novel	gene-LOC114111483	LOC114111483	trans	-0.885714	0.0188455	0.0297669
rna-XR_003586598.1	gene-LOC114110301	known	gene-ACP2	ACP2	trans	0.942857	0.00480466	0.0135906
rna-XR_003589462.1	gene-LOC114114896	known	gene-ACP2	ACP2	trans	1	0	0
rna-XR_003589687.1	gene-LOC114115312	known	gene-ACP2	ACP2	trans	-0.942857	0.00480466	0.0135906
rna-XR_003590671.1	gene-LOC105608412	known	gene-ACP2	ACP2	trans	1	0	0
MSTRG.14896.11	gene-LOC105611737	novel	gene-LOC114114084	LOC114114084	trans	0.828571	0.0415627	0.0427557
MSTRG.14896.11	gene-LOC105611737	novel	gene-LOC114114520	LOC114114520	trans	-0.828571	0.0415627	0.0427557
MSTRG.20980.1	gene-LOC114118103	novel	gene-ACP6	ACP6	trans	0.942857	0.00480466	0.0135906
MSTRG.14896.11	gene-LOC105611737	novel	gene-LOC114116052	LOC114116052	trans	-0.811679	0.0498576	0.0498637
MSTRG.14896.11	gene-LOC105611737	novel	gene-LOC114116117	LOC114116117	trans	-0.885714	0.0188455	0.0297669
MSTRG.14896.11	gene-LOC105611737	novel	gene-LOC114116917	LOC114116917	trans	-0.885714	0.0188455	0.0297669
MSTRG.14896.11	gene-LOC105611737	novel	gene-LOC114117274	LOC114117274	trans	-0.828571	0.0415627	0.0427557
MSTRG.14896.11	gene-LOC105611737	novel	gene-LOC114118248	LOC114118248	trans	-0.885714	0.0188455	0.0297669
rna-XR_001024168.2	gene-LOC101116622	known	gene-ACP6	ACP6	trans	1	0	0
MSTRG.14896.11	gene-LOC105611737	novel	gene-LOXL3	LOXL3	trans	-0.828571	0.0415627	0.0427557
rna-XR_001434012.2	gene-LOC105607837	known	gene-ACP6	ACP6	trans	0.942857	0.00480466	0.0135906
MSTRG.14896.11	gene-LOC105611737	novel	gene-LRRC15	LRRC15	trans	-0.885714	0.0188455	0.0297669
rna-XR_003585604.1	gene-LOC114108859	known	gene-ACP6	ACP6	trans	0.942857	0.00480466	0.0135906
MSTRG.14896.11	gene-LOC105611737	novel	gene-LTBP1	LTBP1	trans	-0.885714	0.0188455	0.0297669
rna-XR_003585761.1	gene-LOC105603235	known	gene-ACP6	ACP6	trans	1	0	0
rna-XR_003587110.1	gene-LOC114110986	known	gene-ACP6	ACP6	trans	1	0	0
MSTRG.14896.11	gene-LOC105611737	novel	gene-MESP2	MESP2	trans	-0.885714	0.0188455	0.0297669
MSTRG.14896.11	gene-LOC105611737	novel	gene-MFHAS1	MFHAS1	trans	-0.885714	0.0188455	0.0297669
MSTRG.14896.11	gene-LOC105611737	novel	gene-MICAL2	MICAL2	trans	-0.885714	0.0188455	0.0297669
MSTRG.14896.11	gene-LOC105611737	novel	gene-MKX	MKX	trans	-0.885714	0.0188455	0.0297669
MSTRG.14896.11	gene-LOC105611737	novel	gene-MMP16	MMP16	trans	-0.885714	0.0188455	0.0297669
MSTRG.14896.11	gene-LOC105611737	novel	gene-MVK	MVK	trans	0.885714	0.0188455	0.0297669
rna-XR_003587932.1	gene-LOC114112617	known	gene-ACP6	ACP6	trans	0.942857	0.00480466	0.0135906
MSTRG.14896.11	gene-LOC105611737	novel	gene-MX2	MX2	trans	0.811679	0.0498576	0.0498637
MSTRG.14896.11	gene-LOC105611737	novel	gene-MXRA5	MXRA5	trans	-0.828571	0.0415627	0.0427557
MSTRG.14896.11	gene-LOC105611737	novel	gene-MYADM	MYADM	trans	-0.828571	0.0415627	0.0427557
MSTRG.14896.11	gene-LOC105611737	novel	gene-MYL4	MYL4	trans	0.828571	0.0415627	0.0427557
MSTRG.14896.11	gene-LOC105611737	novel	gene-MYO1D	MYO1D	trans	-0.828571	0.0415627	0.0427557
MSTRG.14896.11	gene-LOC105611737	novel	gene-NAAA	NAAA	trans	0.885714	0.0188455	0.0297669
rna-XR_003588740.1	gene-LOC114113946	known	gene-ACP6	ACP6	trans	0.942857	0.00480466	0.0135906
MSTRG.14896.11	gene-LOC105611737	novel	gene-NDUFB6	NDUFB6	trans	0.885714	0.0188455	0.0297669
MSTRG.14896.11	gene-LOC105611737	novel	gene-NFATC2	NFATC2	trans	-0.885714	0.0188455	0.0297669
MSTRG.14896.11	gene-LOC105611737	novel	gene-NGEF	NGEF	trans	-0.828571	0.0415627	0.0427557
MSTRG.14896.11	gene-LOC105611737	novel	gene-NKG7	NKG7	trans	-0.828571	0.0415627	0.0427557
rna-XR_003588768.1	gene-LOC105614707	known	gene-ACP6	ACP6	trans	0.942857	0.00480466	0.0135906
MSTRG.14896.11	gene-LOC105611737	novel	gene-NTSR2	NTSR2	trans	0.885714	0.0188455	0.0297669
MSTRG.14896.11	gene-LOC105611737	novel	gene-NUCB2	NUCB2	trans	-0.828571	0.0415627	0.0427557
MSTRG.14896.11	gene-LOC105611737	novel	gene-NUDT4	NUDT4	trans	-0.885714	0.0188455	0.0297669
rna-XR_003589205.1	gene-LOC114114549	known	gene-ACP6	ACP6	trans	0.942857	0.00480466	0.0135906
MSTRG.14896.11	gene-LOC105611737	novel	gene-NXPH4	NXPH4	trans	-0.885714	0.0188455	0.0297669
MSTRG.14896.11	gene-LOC105611737	novel	gene-OTULINL	OTULINL	trans	-0.828571	0.0415627	0.0427557
rna-XR_003589506.1	gene-LOC114114983	known	gene-ACP6	ACP6	trans	1	0	0
MSTRG.14896.11	gene-LOC105611737	novel	gene-PAMR1	PAMR1	trans	-0.885714	0.0188455	0.0297669
MSTRG.14896.11	gene-LOC105611737	novel	gene-PAPLN	PAPLN	trans	-0.885714	0.0188455	0.0297669
MSTRG.14896.11	gene-LOC105611737	novel	gene-PAPPA	PAPPA	trans	-0.828571	0.0415627	0.0427557
MSTRG.14896.11	gene-LOC105611737	novel	gene-PC	PC	trans	0.885714	0.0188455	0.0297669
MSTRG.14896.11	gene-LOC105611737	novel	gene-PCYT2	PCYT2	trans	0.885714	0.0188455	0.0297669
rna-XR_003590690.1	gene-LOC105616344	known	gene-ACP6	ACP6	trans	-0.942857	0.00480466	0.0135906
rna-XR_001024168.2	gene-LOC101116622	known	gene-ACSL1	ACSL1	trans	0.942857	0.00480466	0.0135906
MSTRG.14896.11	gene-LOC105611737	novel	gene-PENK	PENK	trans	0.828571	0.0415627	0.0427557
MSTRG.14896.11	gene-LOC105611737	novel	gene-PERP	PERP	trans	-0.885714	0.0188455	0.0297669
MSTRG.14896.11	gene-LOC105611737	novel	gene-PKM	PKM	trans	-0.828571	0.0415627	0.0427557
rna-XR_001434012.2	gene-LOC105607837	known	gene-ACSL1	ACSL1	trans	1	0	0
MSTRG.14896.11	gene-LOC105611737	novel	gene-PLPP2	PLPP2	trans	-0.869657	0.0243769	0.0381748
rna-XR_003585761.1	gene-LOC105603235	known	gene-ACSL1	ACSL1	trans	0.942857	0.00480466	0.0135906
MSTRG.14896.11	gene-LOC105611737	novel	gene-POSTN	POSTN	trans	-0.885714	0.0188455	0.0297669
MSTRG.14896.11	gene-LOC105611737	novel	gene-PPIC	PPIC	trans	-0.885714	0.0188455	0.0297669
MSTRG.14896.11	gene-LOC105611737	novel	gene-PPM1E	PPM1E	trans	-0.840668	0.0360576	0.0427557
MSTRG.14896.11	gene-LOC105611737	novel	gene-PPP1R14C	PPP1R14C	trans	-0.885714	0.0188455	0.0297669
MSTRG.14896.11	gene-LOC105611737	novel	gene-PPP1R3F	PPP1R3F	trans	0.885714	0.0188455	0.0297669
MSTRG.14896.11	gene-LOC105611737	novel	gene-PPP3R2	PPP3R2	trans	0.811679	0.0498576	0.0498637
MSTRG.14896.11	gene-LOC105611737	novel	gene-PRELP	PRELP	trans	-0.885714	0.0188455	0.0297669
MSTRG.14896.11	gene-LOC105611737	novel	gene-PREX1	PREX1	trans	-0.828571	0.0415627	0.0427557
rna-XR_003587110.1	gene-LOC114110986	known	gene-ACSL1	ACSL1	trans	0.942857	0.00480466	0.0135906
MSTRG.14896.11	gene-LOC105611737	novel	gene-PTGFR	PTGFR	trans	-0.885714	0.0188455	0.0297669
MSTRG.14896.11	gene-LOC105611737	novel	gene-PTGIS	PTGIS	trans	-0.885714	0.0188455	0.0297669
rna-XR_003587932.1	gene-LOC114112617	known	gene-ACSL1	ACSL1	trans	1	0	0
MSTRG.14896.11	gene-LOC105611737	novel	gene-PTX3	PTX3	trans	-0.828571	0.0415627	0.0427557
MSTRG.14896.11	gene-LOC105611737	novel	gene-PWWP3B	PWWP3B	trans	0.885714	0.0188455	0.0297669
MSTRG.14896.11	gene-LOC105611737	novel	gene-RASL12	RASL12	trans	-0.885714	0.0188455	0.0297669
rna-XR_003589506.1	gene-LOC114114983	known	gene-ACSL1	ACSL1	trans	0.942857	0.00480466	0.0135906
MSTRG.30587.1	gene-RTL8C	novel	gene-ACSL4	ACSL4	trans	-0.942857	0.00480466	0.0135906
MSTRG.14896.11	gene-LOC105611737	novel	gene-RIOK1	RIOK1	trans	-0.885714	0.0188455	0.0297669
rna-XR_001020579.2	gene-LOC101107129	known	gene-ACSL4	ACSL4	trans	0.942857	0.00480466	0.0135906
MSTRG.14896.11	gene-LOC105611737	novel	gene-RPL22L1	RPL22L1	trans	-0.828571	0.0415627	0.0427557
rna-XR_001024168.2	gene-LOC101116622	known	gene-ACSL4	ACSL4	trans	-0.942857	0.00480466	0.0135906
MSTRG.14896.11	gene-LOC105611737	novel	gene-RTP4	RTP4	trans	0.885714	0.0188455	0.0297669
MSTRG.14896.11	gene-LOC105611737	novel	gene-S100B	S100B	trans	0.885714	0.0188455	0.0297669
rna-XR_001043913.3	gene-LOC105607267	known	gene-ACSL4	ACSL4	trans	-0.942857	0.00480466	0.0135906
rna-XR_003585761.1	gene-LOC105603235	known	gene-ACSL4	ACSL4	trans	-0.942857	0.00480466	0.0135906
rna-XR_003587110.1	gene-LOC114110986	known	gene-ACSL4	ACSL4	trans	-0.942857	0.00480466	0.0135906
MSTRG.14896.11	gene-LOC105611737	novel	gene-SCD	SCD	trans	0.885714	0.0188455	0.0297669
MSTRG.14896.11	gene-LOC105611737	novel	gene-SCIN	SCIN	trans	-0.828571	0.0415627	0.0427557
MSTRG.14896.11	gene-LOC105611737	novel	gene-SDK2	SDK2	trans	-0.885714	0.0188455	0.0297669
MSTRG.14896.11	gene-LOC105611737	novel	gene-SERPINB1	SERPINB1	trans	-0.885714	0.0188455	0.0297669
MSTRG.14896.11	gene-LOC105611737	novel	gene-SERPINE2	SERPINE2	trans	-0.828571	0.0415627	0.0427557
MSTRG.14896.11	gene-LOC105611737	novel	gene-SERPINF2	SERPINF2	trans	-0.828571	0.0415627	0.0427557
MSTRG.14896.11	gene-LOC105611737	novel	gene-SERTAD4	SERTAD4	trans	-0.811679	0.0498576	0.0498637
rna-XR_003589506.1	gene-LOC114114983	known	gene-ACSL4	ACSL4	trans	-0.942857	0.00480466	0.0135906
rna-XR_003590690.1	gene-LOC105616344	known	gene-ACSL4	ACSL4	trans	1	0	0
MSTRG.14896.11	gene-LOC105611737	novel	gene-SGMS2	SGMS2	trans	-0.885714	0.0188455	0.0297669
MSTRG.14896.11	gene-LOC105611737	novel	gene-SLC14A1	SLC14A1	trans	0.828571	0.0415627	0.0427557
MSTRG.20980.1	gene-LOC114118103	novel	gene-ACSS2	ACSS2	trans	0.942857	0.00480466	0.0135906
MSTRG.14896.11	gene-LOC105611737	novel	gene-SLC26A2	SLC26A2	trans	-0.828571	0.0415627	0.0427557
rna-XR_001024168.2	gene-LOC101116622	known	gene-ACSS2	ACSS2	trans	1	0	0
MSTRG.14896.11	gene-LOC105611737	novel	gene-SLC2A1	SLC2A1	trans	-0.885714	0.0188455	0.0297669
MSTRG.14896.11	gene-LOC105611737	novel	gene-SLC2A4	SLC2A4	trans	0.828571	0.0415627	0.0427557
MSTRG.14896.11	gene-LOC105611737	novel	gene-SLC39A14	SLC39A14	trans	-0.828571	0.0415627	0.0427557
MSTRG.14896.11	gene-LOC105611737	novel	gene-SLC3A2	SLC3A2	trans	-0.828571	0.0415627	0.0427557
MSTRG.14896.11	gene-LOC105611737	novel	gene-SLC41A2	SLC41A2	trans	-0.828571	0.0415627	0.0427557
MSTRG.14896.11	gene-LOC105611737	novel	gene-SLC4A7	SLC4A7	trans	-0.828571	0.0415627	0.0427557
MSTRG.14896.11	gene-LOC105611737	novel	gene-SMAGP	SMAGP	trans	-0.828571	0.0415627	0.0427557
MSTRG.14896.11	gene-LOC105611737	novel	gene-SREBF1	SREBF1	trans	0.828571	0.0415627	0.0427557
MSTRG.14896.11	gene-LOC105611737	novel	gene-SRPX	SRPX	trans	-0.828571	0.0415627	0.0427557
rna-XR_001434012.2	gene-LOC105607837	known	gene-ACSS2	ACSS2	trans	0.942857	0.00480466	0.0135906
MSTRG.14896.11	gene-LOC105611737	novel	gene-SYNGR1	SYNGR1	trans	0.885714	0.0188455	0.0297669
MSTRG.14896.11	gene-LOC105611737	novel	gene-TDRKH	TDRKH	trans	0.885714	0.0188455	0.0297669
rna-XR_003585604.1	gene-LOC114108859	known	gene-ACSS2	ACSS2	trans	0.942857	0.00480466	0.0135906
MSTRG.14896.11	gene-LOC105611737	novel	gene-TGFBI	TGFBI	trans	-0.828571	0.0415627	0.0427557
MSTRG.14896.11	gene-LOC105611737	novel	gene-TGIF1	TGIF1	trans	-0.885714	0.0188455	0.0297669
MSTRG.14896.11	gene-LOC105611737	novel	gene-THBS1	THBS1	trans	-0.885714	0.0188455	0.0297669
MSTRG.14896.11	gene-LOC105611737	novel	gene-THEM5	THEM5	trans	0.828571	0.0415627	0.0427557
MSTRG.14896.11	gene-LOC105611737	novel	gene-TIAM2	TIAM2	trans	-0.885714	0.0188455	0.0297669
rna-XR_003585761.1	gene-LOC105603235	known	gene-ACSS2	ACSS2	trans	1	0	0
rna-XR_003587110.1	gene-LOC114110986	known	gene-ACSS2	ACSS2	trans	1	0	0
MSTRG.14896.11	gene-LOC105611737	novel	gene-TMEM30B	TMEM30B	trans	-0.885714	0.0188455	0.0297669
MSTRG.14896.11	gene-LOC105611737	novel	gene-TMEM59L	TMEM59L	trans	-0.840668	0.0360576	0.0427557
rna-XR_003587932.1	gene-LOC114112617	known	gene-ACSS2	ACSS2	trans	0.942857	0.00480466	0.0135906
rna-XR_003588740.1	gene-LOC114113946	known	gene-ACSS2	ACSS2	trans	0.942857	0.00480466	0.0135906
MSTRG.14896.11	gene-LOC105611737	novel	gene-TSACC	TSACC	trans	0.885714	0.0188455	0.0297669
MSTRG.14896.11	gene-LOC105611737	novel	gene-TSPAN18	TSPAN18	trans	0.885714	0.0188455	0.0297669
MSTRG.14896.11	gene-LOC105611737	novel	gene-TTC7A	TTC7A	trans	-0.828571	0.0415627	0.0427557
MSTRG.14896.11	gene-LOC105611737	novel	gene-UCP2	UCP2	trans	0.885714	0.0188455	0.0297669
rna-XR_003588768.1	gene-LOC105614707	known	gene-ACSS2	ACSS2	trans	0.942857	0.00480466	0.0135906
MSTRG.14896.11	gene-LOC105611737	novel	gene-VCAN	VCAN	trans	-0.828571	0.0415627	0.0427557
rna-XR_003589205.1	gene-LOC114114549	known	gene-ACSS2	ACSS2	trans	0.942857	0.00480466	0.0135906
MSTRG.14896.11	gene-LOC105611737	novel	gene-WNT2	WNT2	trans	-0.885714	0.0188455	0.0297669
MSTRG.14896.11	gene-LOC105611737	novel	gene-WNT2B	WNT2B	trans	0.828571	0.0415627	0.0427557
rna-XR_003589506.1	gene-LOC114114983	known	gene-ACSS2	ACSS2	trans	1	0	0
MSTRG.14896.11	gene-LOC105611737	novel	gene-XAF1	XAF1	trans	0.885714	0.0188455	0.0297669
MSTRG.14896.11	gene-LOC105611737	novel	gene-XPNPEP2	XPNPEP2	trans	0.885714	0.0188455	0.0297669
MSTRG.14896.11	gene-LOC105611737	novel	gene-XYLT1	XYLT1	trans	-0.828571	0.0415627	0.0427557
rna-XR_003590690.1	gene-LOC105616344	known	gene-ACSS2	ACSS2	trans	-0.942857	0.00480466	0.0135906
MSTRG.15278.1	gene-PCDH9	novel	gene-ADAMTSL4	ADAMTSL4	trans	-0.885714	0.0188455	0.0297669
MSTRG.15278.1	gene-PCDH9	novel	gene-APLP1	APLP1	trans	0.885714	0.0188455	0.0297669
MSTRG.15278.1	gene-PCDH9	novel	gene-APOBR	APOBR	trans	-0.828571	0.0415627	0.0427557
rna-XR_001043562.3	gene-LOC105616363	known	gene-ACVRL1	ACVRL1	trans	-0.942857	0.00480466	0.0135906
MSTRG.15278.1	gene-PCDH9	novel	gene-ATP1B1	ATP1B1	trans	-0.828571	0.0415627	0.0427557
MSTRG.15278.1	gene-PCDH9	novel	gene-BCAR3	BCAR3	trans	0.885714	0.0188455	0.0297669
MSTRG.15278.1	gene-PCDH9	novel	gene-BCHE	BCHE	trans	0.828571	0.0415627	0.0427557
rna-XR_001435257.2	gene-LOC106990526	known	gene-ACVRL1	ACVRL1	trans	-1	0	0
MSTRG.15278.1	gene-PCDH9	novel	gene-BMX	BMX	trans	-0.885714	0.0188455	0.0297669
rna-XR_001436365.2	gene-LOC106991804	known	gene-ACVRL1	ACVRL1	trans	0.985611	0.000309086	0.00379252
MSTRG.15278.1	gene-PCDH9	novel	gene-C19H3orf18	C19H3orf18	trans	0.828571	0.0415627	0.0427557
rna-XR_003589462.1	gene-LOC114114896	known	gene-ACVRL1	ACVRL1	trans	-0.942857	0.00480466	0.0135906
MSTRG.15278.1	gene-PCDH9	novel	gene-C1QTNF7	C1QTNF7	trans	-0.828571	0.0415627	0.0427557
rna-XR_003589687.1	gene-LOC114115312	known	gene-ACVRL1	ACVRL1	trans	1	0	0
MSTRG.15278.1	gene-PCDH9	novel	gene-CBX6	CBX6	trans	0.828571	0.0415627	0.0427557
rna-XR_003590671.1	gene-LOC105608412	known	gene-ACVRL1	ACVRL1	trans	-0.942857	0.00480466	0.0135906
MSTRG.15278.1	gene-PCDH9	novel	gene-CCL1	CCL1	trans	-0.885714	0.0188455	0.0297669
MSTRG.15278.1	gene-PCDH9	novel	gene-CD68	CD68	trans	-0.885714	0.0188455	0.0297669
rna-XR_003591646.1	gene-LOC106990866	known	gene-ACVRL1	ACVRL1	trans	-0.942857	0.00480466	0.0135906
MSTRG.15278.1	gene-PCDH9	novel	gene-CKMT2	CKMT2	trans	-0.885714	0.0188455	0.0297669
MSTRG.15278.1	gene-PCDH9	novel	gene-CLDN3	CLDN3	trans	0.885714	0.0188455	0.0297669
MSTRG.15278.1	gene-PCDH9	novel	gene-CLEC14A	CLEC14A	trans	-0.828571	0.0415627	0.0427557
MSTRG.15278.1	gene-PCDH9	novel	gene-CLEC4D	CLEC4D	trans	-0.828571	0.0415627	0.0427557
rna-XR_001435257.2	gene-LOC106990526	known	gene-ADAM11	ADAM11	trans	0.942857	0.00480466	0.0135906
MSTRG.15278.1	gene-PCDH9	novel	gene-COL1A2	COL1A2	trans	-0.828571	0.0415627	0.0427557
rna-XR_001436365.2	gene-LOC106991804	known	gene-ADAM11	ADAM11	trans	-0.927634	0.00766584	0.0206521
rna-XR_003589687.1	gene-LOC114115312	known	gene-ADAM11	ADAM11	trans	-0.942857	0.00480466	0.0135906
rna-XR_003586698.1	gene-LOC114110440	known	gene-ADAMTS15	ADAMTS15	trans	0.942857	0.00480466	0.0135906
MSTRG.15278.1	gene-PCDH9	novel	gene-DEPP1	DEPP1	trans	-0.885714	0.0188455	0.0297669
MSTRG.15278.1	gene-PCDH9	novel	gene-DGKA	DGKA	trans	-0.885714	0.0188455	0.0297669
MSTRG.20980.1	gene-LOC114118103	novel	gene-ADAMTS16	ADAMTS16	trans	0.942857	0.00480466	0.0135906
rna-XR_003585604.1	gene-LOC114108859	known	gene-ADAMTS16	ADAMTS16	trans	0.942857	0.00480466	0.0135906
MSTRG.15278.1	gene-PCDH9	novel	gene-F2R	F2R	trans	-0.828571	0.0415627	0.0427557
rna-XR_003588740.1	gene-LOC114113946	known	gene-ADAMTS16	ADAMTS16	trans	0.942857	0.00480466	0.0135906
rna-XR_003588768.1	gene-LOC105614707	known	gene-ADAMTS16	ADAMTS16	trans	0.942857	0.00480466	0.0135906
MSTRG.15278.1	gene-PCDH9	novel	gene-FAM25A	FAM25A	trans	-0.828571	0.0415627	0.0427557
MSTRG.15278.1	gene-PCDH9	novel	gene-FAM49B	FAM49B	trans	0.885714	0.0188455	0.0297669
MSTRG.15278.1	gene-PCDH9	novel	gene-FGF18	FGF18	trans	-0.828571	0.0415627	0.0427557
MSTRG.15278.1	gene-PCDH9	novel	gene-FHOD1	FHOD1	trans	-0.885714	0.0188455	0.0297669
rna-XR_003590799.1	gene-LOC114116957	known	gene-ADAMTS16	ADAMTS16	trans	1	0	0
rna-XR_001434012.2	gene-LOC105607837	known	gene-ADAMTS4	ADAMTS4	trans	-0.942857	0.00480466	0.0135906
MSTRG.15278.1	gene-PCDH9	novel	gene-FOLR3	FOLR3	trans	-0.828571	0.0415627	0.0427557
MSTRG.15278.1	gene-PCDH9	novel	gene-FOSL2	FOSL2	trans	-0.885714	0.0188455	0.0297669
MSTRG.15278.1	gene-PCDH9	novel	gene-FREM1	FREM1	trans	-0.828571	0.0415627	0.0427557
MSTRG.15278.1	gene-PCDH9	novel	gene-GABBR2	GABBR2	trans	0.885714	0.0188455	0.0297669
MSTRG.15278.1	gene-PCDH9	novel	gene-GADD45B	GADD45B	trans	-0.885714	0.0188455	0.0297669
MSTRG.15278.1	gene-PCDH9	novel	gene-GASK1B-2	GASK1B	trans	0.885714	0.0188455	0.0297669
rna-XR_003587932.1	gene-LOC114112617	known	gene-ADAMTS4	ADAMTS4	trans	-0.942857	0.00480466	0.0135906
rna-XR_003590690.1	gene-LOC105616344	known	gene-ADAMTS4	ADAMTS4	trans	0.942857	0.00480466	0.0135906
MSTRG.15278.1	gene-PCDH9	novel	gene-ADAMTS5	ADAMTS5	trans	-0.942857	0.00480466	0.0135906
MSTRG.15278.1	gene-PCDH9	novel	gene-HILPDA	HILPDA	trans	0.885714	0.0188455	0.0297669
MSTRG.15278.1	gene-PCDH9	novel	gene-HOXA10	HOXA10	trans	0.885714	0.0188455	0.0297669
MSTRG.15278.1	gene-PCDH9	novel	gene-HOXA9	HOXA9	trans	0.828571	0.0415627	0.0427557
MSTRG.19616.1	gene-MMP2	novel	gene-ADAMTS5	ADAMTS5	trans	1	0	0
MSTRG.15278.1	gene-PCDH9	novel	gene-INSYN2	INSYN2	trans	0.811679	0.0498576	0.0498637
MSTRG.15278.1	gene-PCDH9	novel	gene-JAM3	JAM3	trans	-0.885714	0.0188455	0.0297669
MSTRG.15278.1	gene-PCDH9	novel	gene-KCNE3	KCNE3	trans	-0.828571	0.0415627	0.0427557
MSTRG.15278.1	gene-PCDH9	novel	gene-KCNN2	KCNN2	trans	0.828571	0.0415627	0.0427557
MSTRG.15278.1	gene-PCDH9	novel	gene-KIAA0754	KIAA0754	trans	-0.885714	0.0188455	0.0297669
rna-XR_001020974.2	gene-LOC105602361	known	gene-ADAMTS5	ADAMTS5	trans	0.942857	0.00480466	0.0135906
MSTRG.15278.1	gene-PCDH9	novel	gene-KLHL38	KLHL38	trans	-0.828571	0.0415627	0.0427557
rna-XR_003586393.1	gene-LOC101102683	known	gene-ADAMTS5	ADAMTS5	trans	-0.942857	0.00480466	0.0135906
rna-XR_003586422.1	gene-LOC114110041	known	gene-ADAMTS5	ADAMTS5	trans	-0.942857	0.00480466	0.0135906
rna-XR_003586423.1	gene-LOC114110041	known	gene-ADAMTS5	ADAMTS5	trans	-0.942857	0.00480466	0.0135906
MSTRG.15278.1	gene-PCDH9	novel	gene-LOC101102057	LOC101102057	trans	-0.828571	0.0415627	0.0427557
MSTRG.15278.1	gene-PCDH9	novel	gene-LOC101102413	LOC101102413	trans	-0.885714	0.0188455	0.0297669
MSTRG.15278.1	gene-PCDH9	novel	gene-LOC101102485	LOC101102485	trans	0.828571	0.0415627	0.0427557
rna-XR_003586698.1	gene-LOC114110440	known	gene-ADAMTS5	ADAMTS5	trans	0.942857	0.00480466	0.0135906
rna-XR_003586598.1	gene-LOC114110301	known	gene-ADAMTSL1	ADAMTSL1	trans	0.942857	0.00480466	0.0135906
MSTRG.15278.1	gene-PCDH9	novel	gene-LOC101106227	LOC101106227	trans	-0.828571	0.0415627	0.0427557
MSTRG.15278.1	gene-PCDH9	novel	gene-LOC101106542	LOC101106542	trans	-0.885714	0.0188455	0.0297669
MSTRG.14896.11	gene-LOC105611737	novel	gene-ADAMTSL2	ADAMTSL2	trans	-1	0	0
MSTRG.15278.1	gene-PCDH9	novel	gene-LOC101107455	LOC101107455	trans	0.811679	0.0498576	0.0498637
MSTRG.15278.1	gene-PCDH9	novel	gene-LOC101108354	LOC101108354	trans	-0.885714	0.0188455	0.0297669
MSTRG.15278.1	gene-PCDH9	novel	gene-LOC101109035	LOC101109035	trans	-0.828571	0.0415627	0.0427557
MSTRG.15278.1	gene-PCDH9	novel	gene-LOC101112990	LOC101112990	trans	-0.885714	0.0188455	0.0297669
MSTRG.15278.1	gene-PCDH9	novel	gene-LOC101113583	LOC101113583	trans	0.885714	0.0188455	0.0297669
MSTRG.30587.1	gene-RTL8C	novel	gene-ADAMTSL2	ADAMTSL2	trans	-0.942857	0.00480466	0.0135906
MSTRG.15278.1	gene-PCDH9	novel	gene-LOC101119517	LOC101119517	trans	-0.880406	0.0205987	0.032286
MSTRG.15278.1	gene-PCDH9	novel	gene-LOC101121216	LOC101121216	trans	-0.885714	0.0188455	0.0297669
MSTRG.15278.1	gene-PCDH9	novel	gene-LOC101121916	LOC101121916	trans	-0.828571	0.0415627	0.0427557
MSTRG.15278.1	gene-PCDH9	novel	gene-LOC101123010	LOC101123010	trans	-0.885714	0.0188455	0.0297669
rna-XR_001020579.2	gene-LOC101107129	known	gene-ADAMTSL2	ADAMTSL2	trans	0.942857	0.00480466	0.0135906
MSTRG.15278.1	gene-PCDH9	novel	gene-LOC105612575	LOC105612575	trans	-0.828571	0.0415627	0.0427557
rna-XR_001043913.3	gene-LOC105607267	known	gene-ADAMTSL2	ADAMTSL2	trans	-0.942857	0.00480466	0.0135906
MSTRG.15278.1	gene-PCDH9	novel	gene-LOC105615213	LOC105615213	trans	-0.828571	0.0415627	0.0427557
MSTRG.15278.1	gene-PCDH9	novel	gene-LOC105616883	LOC105616883	trans	-0.828571	0.0415627	0.0427557
MSTRG.15278.1	gene-PCDH9	novel	gene-LOC106990117	LOC106990117	trans	-0.885714	0.0188455	0.0297669
MSTRG.15278.1	gene-PCDH9	novel	gene-LOC114108725	LOC114108725	trans	0.885714	0.0188455	0.0297669
MSTRG.15278.1	gene-PCDH9	novel	gene-LOC114108739	LOC114108739	trans	-0.828571	0.0415627	0.0427557
MSTRG.15278.1	gene-PCDH9	novel	gene-LOC114108752	LOC114108752	trans	-0.885714	0.0188455	0.0297669
MSTRG.15278.1	gene-PCDH9	novel	gene-LOC114108775	LOC114108775	trans	-0.811679	0.0498576	0.0498637
rna-XR_001435369.2	gene-LOC105610540	known	gene-ADAMTSL2	ADAMTSL2	trans	0.942857	0.00480466	0.0135906
MSTRG.15278.1	gene-PCDH9	novel	gene-LOC114109662	LOC114109662	trans	-0.885714	0.0188455	0.0297669
rna-XR_003587837.1	gene-LOC114112438	known	gene-ADAMTSL2	ADAMTSL2	trans	0.942857	0.00480466	0.0135906
MSTRG.19616.1	gene-MMP2	novel	gene-ADAMTSL4	ADAMTSL4	trans	0.942857	0.00480466	0.0135906
rna-XR_001024168.2	gene-LOC101116622	known	gene-ADAMTSL4	ADAMTSL4	trans	-0.942857	0.00480466	0.0135906
rna-XR_003585761.1	gene-LOC105603235	known	gene-ADAMTSL4	ADAMTSL4	trans	-0.942857	0.00480466	0.0135906
MSTRG.15278.1	gene-PCDH9	novel	gene-LOC114116052	LOC114116052	trans	-0.898645	0.0148886	0.0297669
rna-XR_003587110.1	gene-LOC114110986	known	gene-ADAMTSL4	ADAMTSL4	trans	-0.942857	0.00480466	0.0135906
rna-XR_003589476.1	gene-LOC105606735	known	gene-ADAMTSL4	ADAMTSL4	trans	0.942857	0.00480466	0.0135906
MSTRG.15278.1	gene-PCDH9	novel	gene-LOC114117545	LOC114117545	trans	0.828571	0.0415627	0.0427557
MSTRG.15278.1	gene-PCDH9	novel	gene-LOC114117992	LOC114117992	trans	0.885714	0.0188455	0.0297669
rna-XR_003589506.1	gene-LOC114114983	known	gene-ADAMTSL4	ADAMTSL4	trans	-0.942857	0.00480466	0.0135906
MSTRG.15278.1	gene-PCDH9	novel	gene-LRFN4	LRFN4	trans	0.828571	0.0415627	0.0427557
MSTRG.15278.1	gene-PCDH9	novel	gene-LSS	LSS	trans	0.885714	0.0188455	0.0297669
rna-XR_001434012.2	gene-LOC105607837	known	gene-ADCY2	ADCY2	trans	-0.942857	0.00480466	0.0135906
MSTRG.15278.1	gene-PCDH9	novel	gene-MFSD13A	MFSD13A	trans	0.885714	0.0188455	0.0297669
rna-XR_003587932.1	gene-LOC114112617	known	gene-ADCY2	ADCY2	trans	-0.942857	0.00480466	0.0135906
rna-XR_003590690.1	gene-LOC105616344	known	gene-ADCY2	ADCY2	trans	0.942857	0.00480466	0.0135906
MSTRG.15278.1	gene-PCDH9	novel	gene-MTHFD2	MTHFD2	trans	-0.885714	0.0188455	0.0297669
MSTRG.15278.1	gene-PCDH9	novel	gene-MVD	MVD	trans	0.885714	0.0188455	0.0297669
MSTRG.15278.1	gene-PCDH9	novel	gene-NAALAD2	NAALAD2	trans	-0.885714	0.0188455	0.0297669
MSTRG.15278.1	gene-PCDH9	novel	gene-NETO1	NETO1	trans	-0.885714	0.0188455	0.0297669
MSTRG.15278.1	gene-PCDH9	novel	gene-NGRN	NGRN	trans	-0.885714	0.0188455	0.0297669
MSTRG.15278.1	gene-PCDH9	novel	gene-NKG7	NKG7	trans	-0.828571	0.0415627	0.0427557
MSTRG.15278.1	gene-PCDH9	novel	gene-NOD2	NOD2	trans	-0.828571	0.0415627	0.0427557
MSTRG.15278.1	gene-PCDH9	novel	gene-NTNG1	NTNG1	trans	0.828571	0.0415627	0.0427557
MSTRG.15278.1	gene-PCDH9	novel	gene-NUPR1	NUPR1	trans	-0.885714	0.0188455	0.0297669
MSTRG.15278.1	gene-PCDH9	novel	gene-PCK1	PCK1	trans	0.885714	0.0188455	0.0297669
MSTRG.15278.1	gene-PCDH9	novel	gene-PCYT1B	PCYT1B	trans	0.828571	0.0415627	0.0427557
MSTRG.15278.1	gene-PCDH9	novel	gene-PDK4	PDK4	trans	-0.885714	0.0188455	0.0297669
MSTRG.14896.11	gene-LOC105611737	novel	gene-ADGRG2	ADGRG2	trans	-0.942857	0.00480466	0.0135906
MSTRG.15278.1	gene-PCDH9	novel	gene-PER3	PER3	trans	0.828571	0.0415627	0.0427557
MSTRG.15278.1	gene-PCDH9	novel	gene-PKP2	PKP2	trans	0.885714	0.0188455	0.0297669
MSTRG.15278.1	gene-PCDH9	novel	gene-PLA2G2C	PLA2G2C	trans	0.885714	0.0188455	0.0297669
MSTRG.20980.1	gene-LOC114118103	novel	gene-ADGRG2	ADGRG2	trans	-0.942857	0.00480466	0.0135906
MSTRG.15278.1	gene-PCDH9	novel	gene-POU6F2	POU6F2	trans	0.885714	0.0188455	0.0297669
MSTRG.15278.1	gene-PCDH9	novel	gene-PPM1E	PPM1E	trans	-0.840668	0.0360576	0.0427557
MSTRG.15278.1	gene-PCDH9	novel	gene-PPTC7	PPTC7	trans	-0.828571	0.0415627	0.0427557
MSTRG.15278.1	gene-PCDH9	novel	gene-PREX1	PREX1	trans	-0.828571	0.0415627	0.0427557
MSTRG.15278.1	gene-PCDH9	novel	gene-PTGS2	PTGS2	trans	0.828571	0.0415627	0.0427557
MSTRG.15278.1	gene-PCDH9	novel	gene-PTP4A3	PTP4A3	trans	0.828571	0.0415627	0.0427557
MSTRG.30587.1	gene-RTL8C	novel	gene-ADGRG2	ADGRG2	trans	-1	0	0
rna-XR_001020579.2	gene-LOC101107129	known	gene-ADGRG2	ADGRG2	trans	1	0	0
rna-XR_001043724.3	gene-LOC101104162	known	gene-ADGRG2	ADGRG2	trans	0.942857	0.00480466	0.0135906
rna-XR_001043913.3	gene-LOC105607267	known	gene-ADGRG2	ADGRG2	trans	-1	0	0
MSTRG.15278.1	gene-PCDH9	novel	gene-RPGR	RPGR	trans	-0.828571	0.0415627	0.0427557
MSTRG.15278.1	gene-PCDH9	novel	gene-SEC14L1	SEC14L1	trans	-0.885714	0.0188455	0.0297669
MSTRG.15278.1	gene-PCDH9	novel	gene-SH2D3C	SH2D3C	trans	-0.885714	0.0188455	0.0297669
MSTRG.15278.1	gene-PCDH9	novel	gene-SIX2	SIX2	trans	-0.828571	0.0415627	0.0427557
MSTRG.15278.1	gene-PCDH9	novel	gene-SLC14A1	SLC14A1	trans	0.828571	0.0415627	0.0427557
MSTRG.15278.1	gene-PCDH9	novel	gene-SLC17A9	SLC17A9	trans	-0.828571	0.0415627	0.0427557
MSTRG.15278.1	gene-PCDH9	novel	gene-SLC25A25	SLC25A25	trans	0.885714	0.0188455	0.0297669
MSTRG.15278.1	gene-PCDH9	novel	gene-SLC27A3	SLC27A3	trans	0.885714	0.0188455	0.0297669
MSTRG.15278.1	gene-PCDH9	novel	gene-SLC2A12	SLC2A12	trans	0.885714	0.0188455	0.0297669
MSTRG.15278.1	gene-PCDH9	novel	gene-SLC41A2	SLC41A2	trans	-0.828571	0.0415627	0.0427557
rna-XR_003585604.1	gene-LOC114108859	known	gene-ADGRG2	ADGRG2	trans	-0.942857	0.00480466	0.0135906
MSTRG.15278.1	gene-PCDH9	novel	gene-SOST	SOST	trans	0.828571	0.0415627	0.0427557
MSTRG.15278.1	gene-PCDH9	novel	gene-SUCNR1	SUCNR1	trans	0.828571	0.0415627	0.0427557
rna-XR_003588740.1	gene-LOC114113946	known	gene-ADGRG2	ADGRG2	trans	-0.942857	0.00480466	0.0135906
rna-XR_003588768.1	gene-LOC105614707	known	gene-ADGRG2	ADGRG2	trans	-0.942857	0.00480466	0.0135906
rna-XR_003590087.1	gene-LOC114115983	known	gene-ADGRG2	ADGRG2	trans	-0.942857	0.00480466	0.0135906
rna-XR_003590690.1	gene-LOC105616344	known	gene-ADGRG2	ADGRG2	trans	0.942857	0.00480466	0.0135906
rna-XR_001042832.3	gene-LOC105616076	known	gene-ADORA2B	ADORA2B	trans	-0.942857	0.00480466	0.0135906
MSTRG.15278.1	gene-PCDH9	novel	gene-TLCD2	TLCD2	trans	-0.828571	0.0415627	0.0427557
MSTRG.15278.1	gene-PCDH9	novel	gene-TMCC3	TMCC3	trans	-0.828571	0.0415627	0.0427557
rna-XR_001043562.3	gene-LOC105616363	known	gene-ADORA2B	ADORA2B	trans	-1	0	0
MSTRG.15278.1	gene-PCDH9	novel	gene-TRIM63	TRIM63	trans	-0.885714	0.0188455	0.0297669
MSTRG.15278.1	gene-PCDH9	novel	gene-TUBA1A	TUBA1A	trans	0.885714	0.0188455	0.0297669
MSTRG.15278.1	gene-PCDH9	novel	gene-TWIST1	TWIST1	trans	0.828571	0.0415627	0.0427557
MSTRG.15278.1	gene-PCDH9	novel	gene-UGP2	UGP2	trans	-0.828571	0.0415627	0.0427557
MSTRG.15278.1	gene-PCDH9	novel	gene-UST	UST	trans	-0.885714	0.0188455	0.0297669
MSTRG.15278.1	gene-PCDH9	novel	gene-WNT2B	WNT2B	trans	0.828571	0.0415627	0.0427557
MSTRG.15278.1	gene-PCDH9	novel	gene-ZFAND5	ZFAND5	trans	-0.885714	0.0188455	0.0297669
MSTRG.15701.2	gene-LOC114116830	novel	gene-ABCB1	ABCB1	trans	-0.845154	0.0341094	0.0427557
MSTRG.15701.2	gene-LOC114116830	novel	gene-ABRACL	ABRACL	trans	0.845154	0.0341094	0.0427557
MSTRG.15701.2	gene-LOC114116830	novel	gene-ACKR4	ACKR4	trans	0.845154	0.0341094	0.0427557
MSTRG.15701.2	gene-LOC114116830	novel	gene-ADAMTS16	ADAMTS16	trans	-0.845154	0.0341094	0.0427557
MSTRG.15701.2	gene-LOC114116830	novel	gene-ADAMTSL1	ADAMTSL1	trans	-0.845154	0.0341094	0.0427557
MSTRG.15701.2	gene-LOC114116830	novel	gene-ADGRG2	ADGRG2	trans	0.845154	0.0341094	0.0427557
MSTRG.15701.2	gene-LOC114116830	novel	gene-AFAP1L2	AFAP1L2	trans	0.845154	0.0341094	0.0427557
MSTRG.15701.2	gene-LOC114116830	novel	gene-AMIGO2	AMIGO2	trans	0.845154	0.0341094	0.0427557
MSTRG.15701.2	gene-LOC114116830	novel	gene-ANGPTL1	ANGPTL1	trans	0.845154	0.0341094	0.0427557
MSTRG.15701.2	gene-LOC114116830	novel	gene-ANKEF1	ANKEF1	trans	-0.845154	0.0341094	0.0427557
MSTRG.15701.2	gene-LOC114116830	novel	gene-ANOS1	ANOS1	trans	0.845154	0.0341094	0.0427557
MSTRG.15701.2	gene-LOC114116830	novel	gene-AOPEP	AOPEP	trans	0.845154	0.0341094	0.0427557
MSTRG.15701.2	gene-LOC114116830	novel	gene-ARSJ	ARSJ	trans	0.845154	0.0341094	0.0427557
MSTRG.15701.2	gene-LOC114116830	novel	gene-ARVCF	ARVCF	trans	-0.845154	0.0341094	0.0427557
MSTRG.15701.2	gene-LOC114116830	novel	gene-ASPN	ASPN	trans	0.845154	0.0341094	0.0427557
MSTRG.15701.2	gene-LOC114116830	novel	gene-ATP5MC1-2	ATP5MC1	trans	-0.845154	0.0341094	0.0427557
MSTRG.15701.2	gene-LOC114116830	novel	gene-ATP5MC3	ATP5MC3	trans	-0.845154	0.0341094	0.0427557
MSTRG.15701.2	gene-LOC114116830	novel	gene-BAG2	BAG2	trans	0.845154	0.0341094	0.0427557
MSTRG.15701.2	gene-LOC114116830	novel	gene-BCAT1	BCAT1	trans	0.857493	0.0290154	0.0427557
MSTRG.15701.2	gene-LOC114116830	novel	gene-BGN	BGN	trans	0.845154	0.0341094	0.0427557
MSTRG.15701.2	gene-LOC114116830	novel	gene-BHLHE40	BHLHE40	trans	-0.845154	0.0341094	0.0427557
MSTRG.15701.2	gene-LOC114116830	novel	gene-BMP5	BMP5	trans	-0.845154	0.0341094	0.0427557
MSTRG.15701.2	gene-LOC114116830	novel	gene-C1QTNF3	C1QTNF3	trans	0.845154	0.0341094	0.0427557
MSTRG.15701.2	gene-LOC114116830	novel	gene-C3H2orf40	C3H2orf40	trans	-0.845154	0.0341094	0.0427557
MSTRG.15701.2	gene-LOC114116830	novel	gene-C4H7orf57	C4H7orf57	trans	0.845154	0.0341094	0.0427557
MSTRG.15701.2	gene-LOC114116830	novel	gene-C6H4orf48	C6H4orf48	trans	-0.845154	0.0341094	0.0427557
MSTRG.15701.2	gene-LOC114116830	novel	gene-CAPG	CAPG	trans	0.845154	0.0341094	0.0427557
MSTRG.15701.2	gene-LOC114116830	novel	gene-CBX8	CBX8	trans	-0.845154	0.0341094	0.0427557
MSTRG.15701.2	gene-LOC114116830	novel	gene-CD24	CD24	trans	0.845154	0.0341094	0.0427557
MSTRG.15701.2	gene-LOC114116830	novel	gene-CD300E	CD300E	trans	0.845154	0.0341094	0.0427557
MSTRG.15701.2	gene-LOC114116830	novel	gene-CD44	CD44	trans	0.845154	0.0341094	0.0427557
MSTRG.15701.2	gene-LOC114116830	novel	gene-CD9	CD9	trans	0.845154	0.0341094	0.0427557
MSTRG.15701.2	gene-LOC114116830	novel	gene-CDA	CDA	trans	0.845154	0.0341094	0.0427557
MSTRG.15701.2	gene-LOC114116830	novel	gene-CDK18	CDK18	trans	-0.845154	0.0341094	0.0427557
MSTRG.15701.2	gene-LOC114116830	novel	gene-CHRD	CHRD	trans	0.845154	0.0341094	0.0427557
MSTRG.15701.2	gene-LOC114116830	novel	gene-CIDEA	CIDEA	trans	-0.845154	0.0341094	0.0427557
MSTRG.15701.2	gene-LOC114116830	novel	gene-CLEC17A	CLEC17A	trans	-0.845154	0.0341094	0.0427557
MSTRG.15701.2	gene-LOC114116830	novel	gene-CLIP4	CLIP4	trans	-0.845154	0.0341094	0.0427557
MSTRG.15701.2	gene-LOC114116830	novel	gene-CLMP	CLMP	trans	0.845154	0.0341094	0.0427557
MSTRG.15701.2	gene-LOC114116830	novel	gene-CLPP	CLPP	trans	-0.845154	0.0341094	0.0427557
MSTRG.15701.2	gene-LOC114116830	novel	gene-CMKLR1	CMKLR1	trans	0.845154	0.0341094	0.0427557
MSTRG.15701.2	gene-LOC114116830	novel	gene-CNTNAP1	CNTNAP1	trans	-0.845154	0.0341094	0.0427557
MSTRG.15701.2	gene-LOC114116830	novel	gene-COL11A1	COL11A1	trans	0.870388	0.0241101	0.0377824
MSTRG.15701.2	gene-LOC114116830	novel	gene-COL12A1	COL12A1	trans	0.845154	0.0341094	0.0427557
MSTRG.15701.2	gene-LOC114116830	novel	gene-COL14A1	COL14A1	trans	0.845154	0.0341094	0.0427557
MSTRG.15701.2	gene-LOC114116830	novel	gene-COL6A3	COL6A3	trans	0.845154	0.0341094	0.0427557
MSTRG.15701.2	gene-LOC114116830	novel	gene-COL8A1	COL8A1	trans	0.845154	0.0341094	0.0427557
MSTRG.15701.2	gene-LOC114116830	novel	gene-CRADD	CRADD	trans	-0.845154	0.0341094	0.0427557
MSTRG.15701.2	gene-LOC114116830	novel	gene-CREG2	CREG2	trans	-0.845154	0.0341094	0.0427557
MSTRG.15701.2	gene-LOC114116830	novel	gene-CRLF1	CRLF1	trans	0.845154	0.0341094	0.0427557
MSTRG.15701.2	gene-LOC114116830	novel	gene-CYLC1	CYLC1	trans	-0.845154	0.0341094	0.0427557
MSTRG.15701.2	gene-LOC114116830	novel	gene-DACT2	DACT2	trans	-0.845154	0.0341094	0.0427557
MSTRG.15701.2	gene-LOC114116830	novel	gene-DDX58	DDX58	trans	-0.823193	0.0441274	0.0453654
MSTRG.15701.2	gene-LOC114116830	novel	gene-DGKI	DGKI	trans	0.845154	0.0341094	0.0427557
MSTRG.15701.2	gene-LOC114116830	novel	gene-DHX58	DHX58	trans	-0.845154	0.0341094	0.0427557
MSTRG.15701.2	gene-LOC114116830	novel	gene-DIAPH1	DIAPH1	trans	0.845154	0.0341094	0.0427557
MSTRG.15701.2	gene-LOC114116830	novel	gene-DOK1	DOK1	trans	0.845154	0.0341094	0.0427557
MSTRG.15701.2	gene-LOC114116830	novel	gene-DPP4	DPP4	trans	0.845154	0.0341094	0.0427557
MSTRG.15701.2	gene-LOC114116830	novel	gene-DPYD	DPYD	trans	-0.845154	0.0341094	0.0427557
MSTRG.15701.2	gene-LOC114116830	novel	gene-ELF5	ELF5	trans	-0.845154	0.0341094	0.0427557
MSTRG.15701.2	gene-LOC114116830	novel	gene-ENPP5	ENPP5	trans	0.845154	0.0341094	0.0427557
MSTRG.15701.2	gene-LOC114116830	novel	gene-ETNPPL	ETNPPL	trans	-0.845154	0.0341094	0.0427557
MSTRG.15701.2	gene-LOC114116830	novel	gene-EXTL2	EXTL2	trans	-0.845154	0.0341094	0.0427557
MSTRG.15701.2	gene-LOC114116830	novel	gene-EXTL3	EXTL3	trans	-0.845154	0.0341094	0.0427557
MSTRG.15701.2	gene-LOC114116830	novel	gene-F11	F11	trans	-0.857493	0.0290154	0.0427557
MSTRG.15701.2	gene-LOC114116830	novel	gene-F2RL1	F2RL1	trans	0.898027	0.0150677	0.0297669
MSTRG.15701.2	gene-LOC114116830	novel	gene-FAM180A	FAM180A	trans	0.845154	0.0341094	0.0427557
MSTRG.15701.2	gene-LOC114116830	novel	gene-FAM180B	FAM180B	trans	0.845154	0.0341094	0.0427557
MSTRG.15701.2	gene-LOC114116830	novel	gene-FAP	FAP	trans	0.845154	0.0341094	0.0427557
MSTRG.15701.2	gene-LOC114116830	novel	gene-FBLN7	FBLN7	trans	0.845154	0.0341094	0.0427557
MSTRG.15701.2	gene-LOC114116830	novel	gene-FBN2	FBN2	trans	0.845154	0.0341094	0.0427557
MSTRG.15701.2	gene-LOC114116830	novel	gene-FGFR2	FGFR2	trans	-0.845154	0.0341094	0.0427557
MSTRG.15701.2	gene-LOC114116830	novel	gene-FHL1	FHL1	trans	0.845154	0.0341094	0.0427557
MSTRG.15701.2	gene-LOC114116830	novel	gene-FLYWCH2	FLYWCH2	trans	-0.845154	0.0341094	0.0427557
MSTRG.15701.2	gene-LOC114116830	novel	gene-FMC1	FMC1	trans	-0.845154	0.0341094	0.0427557
MSTRG.15701.2	gene-LOC114116830	novel	gene-FMOD	FMOD	trans	0.845154	0.0341094	0.0427557
MSTRG.15701.2	gene-LOC114116830	novel	gene-FN3K	FN3K	trans	-0.845154	0.0341094	0.0427557
MSTRG.15701.2	gene-LOC114116830	novel	gene-FNDC4	FNDC4	trans	0.845154	0.0341094	0.0427557
MSTRG.15701.2	gene-LOC114116830	novel	gene-FSIP1	FSIP1	trans	0.845154	0.0341094	0.0427557
MSTRG.15701.2	gene-LOC114116830	novel	gene-FXYD7	FXYD7	trans	-0.845154	0.0341094	0.0427557
MSTRG.15701.2	gene-LOC114116830	novel	gene-GFRA2	GFRA2	trans	-0.845154	0.0341094	0.0427557
MSTRG.15701.2	gene-LOC114116830	novel	gene-GLYCTK	GLYCTK	trans	-0.845154	0.0341094	0.0427557
MSTRG.15701.2	gene-LOC114116830	novel	gene-GPR37	GPR37	trans	0.845154	0.0341094	0.0427557
MSTRG.15701.2	gene-LOC114116830	novel	gene-GRIN3A	GRIN3A	trans	-0.845154	0.0341094	0.0427557
MSTRG.15701.2	gene-LOC114116830	novel	gene-GSS	GSS	trans	-0.845154	0.0341094	0.0427557
MSTRG.15701.2	gene-LOC114116830	novel	gene-HERC6	HERC6	trans	-0.845154	0.0341094	0.0427557
MSTRG.15701.2	gene-LOC114116830	novel	gene-HMBS	HMBS	trans	-0.845154	0.0341094	0.0427557
MSTRG.15701.2	gene-LOC114116830	novel	gene-HSPA6	HSPA6	trans	0.845154	0.0341094	0.0427557
MSTRG.15701.2	gene-LOC114116830	novel	gene-IFI30	IFI30	trans	0.845154	0.0341094	0.0427557
MSTRG.15701.2	gene-LOC114116830	novel	gene-IFT52	IFT52	trans	-0.845154	0.0341094	0.0427557
MSTRG.15701.2	gene-LOC114116830	novel	gene-INHBA	INHBA	trans	0.845154	0.0341094	0.0427557
MSTRG.15701.2	gene-LOC114116830	novel	gene-INSIG1	INSIG1	trans	-0.845154	0.0341094	0.0427557
MSTRG.15701.2	gene-LOC114116830	novel	gene-ITGA2	ITGA2	trans	0.845154	0.0341094	0.0427557
MSTRG.15701.2	gene-LOC114116830	novel	gene-JUN	JUN	trans	-0.845154	0.0341094	0.0427557
MSTRG.15701.2	gene-LOC114116830	novel	gene-KCNB2	KCNB2	trans	-0.845154	0.0341094	0.0427557
MSTRG.15701.2	gene-LOC114116830	novel	gene-KCNH3	KCNH3	trans	-0.845154	0.0341094	0.0427557
MSTRG.15701.2	gene-LOC114116830	novel	gene-KCTD19	KCTD19	trans	0.845154	0.0341094	0.0427557
MSTRG.15701.2	gene-LOC114116830	novel	gene-KERA	KERA	trans	0.845154	0.0341094	0.0427557
MSTRG.15701.2	gene-LOC114116830	novel	gene-KLHL10	KLHL10	trans	-0.845154	0.0341094	0.0427557
MSTRG.15701.2	gene-LOC114116830	novel	gene-KLKB1	KLKB1	trans	0.845154	0.0341094	0.0427557
MSTRG.15701.2	gene-LOC114116830	novel	gene-LDHA	LDHA	trans	0.845154	0.0341094	0.0427557
MSTRG.15701.2	gene-LOC114116830	novel	gene-LHFPL2	LHFPL2	trans	0.845154	0.0341094	0.0427557
MSTRG.15701.2	gene-LOC114116830	novel	gene-LOC101103461	LOC101103461	trans	-0.845154	0.0341094	0.0427557
MSTRG.15701.2	gene-LOC114116830	novel	gene-LOC101104287	LOC101104287	trans	0.845154	0.0341094	0.0427557
MSTRG.15701.2	gene-LOC114116830	novel	gene-LOC101104661	LOC101104661	trans	-0.845154	0.0341094	0.0427557
MSTRG.15701.2	gene-LOC114116830	novel	gene-LOC101105780	LOC101105780	trans	-0.845154	0.0341094	0.0427557
MSTRG.15701.2	gene-LOC114116830	novel	gene-LOC101108197	LOC101108197	trans	0.845154	0.0341094	0.0427557
MSTRG.15701.2	gene-LOC114116830	novel	gene-LOC101108423	LOC101108423	trans	0.826184	0.0426922	0.043912
MSTRG.15701.2	gene-LOC114116830	novel	gene-LOC101109157	LOC101109157	trans	0.845154	0.0341094	0.0427557
MSTRG.15701.2	gene-LOC114116830	novel	gene-LOC101109388	LOC101109388	trans	-0.845154	0.0341094	0.0427557
MSTRG.15701.2	gene-LOC114116830	novel	gene-LOC101109397	LOC101109397	trans	-0.845154	0.0341094	0.0427557
MSTRG.15701.2	gene-LOC114116830	novel	gene-LOC101110467	LOC101110467	trans	0.845154	0.0341094	0.0427557
MSTRG.15701.2	gene-LOC114116830	novel	gene-LOC101110664	LOC101110664	trans	-0.845154	0.0341094	0.0427557
MSTRG.15701.2	gene-LOC114116830	novel	gene-LOC101112122	LOC101112122	trans	-0.845154	0.0341094	0.0427557
MSTRG.15701.2	gene-LOC114116830	novel	gene-LOC101112936	LOC101112936	trans	-0.845154	0.0341094	0.0427557
MSTRG.15701.2	gene-LOC114116830	novel	gene-LOC101114082	LOC101114082	trans	0.845154	0.0341094	0.0427557
MSTRG.15701.2	gene-LOC114116830	novel	gene-LOC101117112	LOC101117112	trans	-0.845154	0.0341094	0.0427557
MSTRG.15701.2	gene-LOC114116830	novel	gene-LOC101117431	LOC101117431	trans	-0.845154	0.0341094	0.0427557
MSTRG.15701.2	gene-LOC114116830	novel	gene-LOC101118164	LOC101118164	trans	-0.845154	0.0341094	0.0427557
MSTRG.15701.2	gene-LOC114116830	novel	gene-LOC101118831	LOC101118831	trans	-0.845154	0.0341094	0.0427557
MSTRG.15701.2	gene-LOC114116830	novel	gene-LOC101121661	LOC101121661	trans	-0.845154	0.0341094	0.0427557
MSTRG.15701.2	gene-LOC114116830	novel	gene-LOC101121838	LOC101121838	trans	0.857493	0.0290154	0.0427557
MSTRG.15701.2	gene-LOC114116830	novel	gene-LOC101122014	LOC101122014	trans	-0.845154	0.0341094	0.0427557
MSTRG.15701.2	gene-LOC114116830	novel	gene-LOC101122744	LOC101122744	trans	-0.845154	0.0341094	0.0427557
MSTRG.15701.2	gene-LOC114116830	novel	gene-LOC101123531	LOC101123531	trans	-0.845154	0.0341094	0.0427557
MSTRG.15701.2	gene-LOC114116830	novel	gene-LOC105602911	LOC105602911	trans	-0.845154	0.0341094	0.0427557
MSTRG.15701.2	gene-LOC114116830	novel	gene-LOC105605730	LOC105605730	trans	-0.845154	0.0341094	0.0427557
MSTRG.15701.2	gene-LOC114116830	novel	gene-LOC105610484	LOC105610484	trans	-0.845154	0.0341094	0.0427557
MSTRG.15701.2	gene-LOC114116830	novel	gene-LOC105613207	LOC105613207	trans	0.845154	0.0341094	0.0427557
MSTRG.15701.2	gene-LOC114116830	novel	gene-LOC105616741	LOC105616741	trans	-0.845154	0.0341094	0.0427557
MSTRG.15701.2	gene-LOC114116830	novel	gene-LOC114108599	LOC114108599	trans	-0.845154	0.0341094	0.0427557
MSTRG.15701.2	gene-LOC114116830	novel	gene-LOC114108609	LOC114108609	trans	-0.845154	0.0341094	0.0427557
MSTRG.15701.2	gene-LOC114116830	novel	gene-LOC114108618	LOC114108618	trans	-0.845154	0.0341094	0.0427557
MSTRG.15701.2	gene-LOC114116830	novel	gene-LOC114108696	LOC114108696	trans	0.845154	0.0341094	0.0427557
MSTRG.15701.2	gene-LOC114116830	novel	gene-LOC114108708	LOC114108708	trans	-0.845154	0.0341094	0.0427557
MSTRG.15701.2	gene-LOC114116830	novel	gene-LOC114108712	LOC114108712	trans	-0.845154	0.0341094	0.0427557
MSTRG.15701.2	gene-LOC114116830	novel	gene-LOC114108716	LOC114108716	trans	0.857493	0.0290154	0.0427557
MSTRG.15701.2	gene-LOC114116830	novel	gene-LOC114108779	LOC114108779	trans	-0.845154	0.0341094	0.0427557
MSTRG.15701.2	gene-LOC114116830	novel	gene-LOC114110089	LOC114110089	trans	-0.845154	0.0341094	0.0427557
MSTRG.15701.2	gene-LOC114116830	novel	gene-LOC114110311	LOC114110311	trans	0.845154	0.0341094	0.0427557
MSTRG.15701.2	gene-LOC114116830	novel	gene-LOC114112644	LOC114112644	trans	0.845154	0.0341094	0.0427557
MSTRG.15701.2	gene-LOC114116830	novel	gene-LOC114113175	LOC114113175	trans	-0.845154	0.0341094	0.0427557
MSTRG.15701.2	gene-LOC114116830	novel	gene-LOC114113694	LOC114113694	trans	-0.845154	0.0341094	0.0427557
MSTRG.15701.2	gene-LOC114116830	novel	gene-LOC114116117	LOC114116117	trans	0.845154	0.0341094	0.0427557
MSTRG.15701.2	gene-LOC114116830	novel	gene-LOC114116917	LOC114116917	trans	0.845154	0.0341094	0.0427557
MSTRG.15701.2	gene-LOC114116830	novel	gene-LOC114117972	LOC114117972	trans	-0.845154	0.0341094	0.0427557
MSTRG.15701.2	gene-LOC114116830	novel	gene-LOC114118248	LOC114118248	trans	0.845154	0.0341094	0.0427557
rna-XR_001435257.2	gene-LOC106990526	known	gene-ADORA2B	ADORA2B	trans	-0.942857	0.00480466	0.0135906
MSTRG.15701.2	gene-LOC114116830	novel	gene-LOXL3	LOXL3	trans	0.845154	0.0341094	0.0427557
MSTRG.15701.2	gene-LOC114116830	novel	gene-LRRC15	LRRC15	trans	0.845154	0.0341094	0.0427557
MSTRG.15701.2	gene-LOC114116830	novel	gene-LRRC55	LRRC55	trans	0.845154	0.0341094	0.0427557
MSTRG.15701.2	gene-LOC114116830	novel	gene-LRRFIP1	LRRFIP1	trans	0.845154	0.0341094	0.0427557
MSTRG.15701.2	gene-LOC114116830	novel	gene-LTBP1	LTBP1	trans	0.845154	0.0341094	0.0427557
MSTRG.15701.2	gene-LOC114116830	novel	gene-LYPD1	LYPD1	trans	-0.845154	0.0341094	0.0427557
MSTRG.15701.2	gene-LOC114116830	novel	gene-MCUB	MCUB	trans	0.845154	0.0341094	0.0427557
MSTRG.15701.2	gene-LOC114116830	novel	gene-MDM1	MDM1	trans	-0.845154	0.0341094	0.0427557
MSTRG.15701.2	gene-LOC114116830	novel	gene-MESP2	MESP2	trans	0.845154	0.0341094	0.0427557
MSTRG.15701.2	gene-LOC114116830	novel	gene-MFHAS1	MFHAS1	trans	0.845154	0.0341094	0.0427557
MSTRG.15701.2	gene-LOC114116830	novel	gene-MICAL2	MICAL2	trans	0.845154	0.0341094	0.0427557
MSTRG.15701.2	gene-LOC114116830	novel	gene-MKX	MKX	trans	0.845154	0.0341094	0.0427557
MSTRG.15701.2	gene-LOC114116830	novel	gene-MME	MME	trans	-0.845154	0.0341094	0.0427557
MSTRG.15701.2	gene-LOC114116830	novel	gene-MMP16	MMP16	trans	0.845154	0.0341094	0.0427557
MSTRG.15701.2	gene-LOC114116830	novel	gene-MVK	MVK	trans	-0.845154	0.0341094	0.0427557
MSTRG.15701.2	gene-LOC114116830	novel	gene-MX1	MX1	trans	-0.845154	0.0341094	0.0427557
MSTRG.15701.2	gene-LOC114116830	novel	gene-MX2	MX2	trans	-0.823193	0.0441274	0.0453654
MSTRG.15701.2	gene-LOC114116830	novel	gene-MYADM	MYADM	trans	0.845154	0.0341094	0.0427557
MSTRG.15701.2	gene-LOC114116830	novel	gene-MYL4	MYL4	trans	-0.845154	0.0341094	0.0427557
MSTRG.15701.2	gene-LOC114116830	novel	gene-NAAA	NAAA	trans	-0.845154	0.0341094	0.0427557
MSTRG.15701.2	gene-LOC114116830	novel	gene-NCS1	NCS1	trans	0.857493	0.0290154	0.0427557
MSTRG.15701.2	gene-LOC114116830	novel	gene-NDUFB6	NDUFB6	trans	-0.845154	0.0341094	0.0427557
MSTRG.15701.2	gene-LOC114116830	novel	gene-NFATC2	NFATC2	trans	0.845154	0.0341094	0.0427557
MSTRG.15701.2	gene-LOC114116830	novel	gene-NRCAM	NRCAM	trans	0.857493	0.0290154	0.0427557
MSTRG.15701.2	gene-LOC114116830	novel	gene-NREP	NREP	trans	0.845154	0.0341094	0.0427557
MSTRG.15701.2	gene-LOC114116830	novel	gene-NTSR2	NTSR2	trans	-0.845154	0.0341094	0.0427557
MSTRG.15701.2	gene-LOC114116830	novel	gene-NUDT4	NUDT4	trans	0.845154	0.0341094	0.0427557
MSTRG.15701.2	gene-LOC114116830	novel	gene-NXPH4	NXPH4	trans	0.845154	0.0341094	0.0427557
MSTRG.15701.2	gene-LOC114116830	novel	gene-OLFM1	OLFM1	trans	0.845154	0.0341094	0.0427557
MSTRG.15701.2	gene-LOC114116830	novel	gene-P4HA1	P4HA1	trans	0.845154	0.0341094	0.0427557
MSTRG.15701.2	gene-LOC114116830	novel	gene-P4HA3	P4HA3	trans	0.845154	0.0341094	0.0427557
MSTRG.15701.2	gene-LOC114116830	novel	gene-PAMR1	PAMR1	trans	0.845154	0.0341094	0.0427557
MSTRG.15701.2	gene-LOC114116830	novel	gene-PAPLN	PAPLN	trans	0.845154	0.0341094	0.0427557
MSTRG.15701.2	gene-LOC114116830	novel	gene-PC	PC	trans	-0.845154	0.0341094	0.0427557
MSTRG.15701.2	gene-LOC114116830	novel	gene-PCYT2	PCYT2	trans	-0.845154	0.0341094	0.0427557
MSTRG.15701.2	gene-LOC114116830	novel	gene-PDE4DIP	PDE4DIP	trans	0.845154	0.0341094	0.0427557
MSTRG.15701.2	gene-LOC114116830	novel	gene-PDLIM3	PDLIM3	trans	0.845154	0.0341094	0.0427557
MSTRG.15701.2	gene-LOC114116830	novel	gene-PDZD2	PDZD2	trans	-0.845154	0.0341094	0.0427557
MSTRG.15701.2	gene-LOC114116830	novel	gene-PEMT	PEMT	trans	-0.845154	0.0341094	0.0427557
MSTRG.15701.2	gene-LOC114116830	novel	gene-PENK	PENK	trans	-0.845154	0.0341094	0.0427557
MSTRG.15701.2	gene-LOC114116830	novel	gene-PERP	PERP	trans	0.845154	0.0341094	0.0427557
MSTRG.15701.2	gene-LOC114116830	novel	gene-PLAC9	PLAC9	trans	0.845154	0.0341094	0.0427557
MSTRG.15701.2	gene-LOC114116830	novel	gene-PLPP2	PLPP2	trans	0.857493	0.0290154	0.0427557
MSTRG.15701.2	gene-LOC114116830	novel	gene-PLVAP	PLVAP	trans	0.845154	0.0341094	0.0427557
MSTRG.15701.2	gene-LOC114116830	novel	gene-PLXNA4	PLXNA4	trans	-0.845154	0.0341094	0.0427557
MSTRG.15701.2	gene-LOC114116830	novel	gene-PNP	PNP	trans	0.845154	0.0341094	0.0427557
MSTRG.15701.2	gene-LOC114116830	novel	gene-POSTN	POSTN	trans	0.845154	0.0341094	0.0427557
MSTRG.15701.2	gene-LOC114116830	novel	gene-PPIC	PPIC	trans	0.845154	0.0341094	0.0427557
MSTRG.15701.2	gene-LOC114116830	novel	gene-PPP1R14C	PPP1R14C	trans	0.845154	0.0341094	0.0427557
MSTRG.15701.2	gene-LOC114116830	novel	gene-PPP1R3F	PPP1R3F	trans	-0.845154	0.0341094	0.0427557
MSTRG.15701.2	gene-LOC114116830	novel	gene-PPP3R2	PPP3R2	trans	-0.823193	0.0441274	0.0453654
MSTRG.15701.2	gene-LOC114116830	novel	gene-PRDM5	PRDM5	trans	0.845154	0.0341094	0.0427557
MSTRG.15701.2	gene-LOC114116830	novel	gene-PRELP	PRELP	trans	0.845154	0.0341094	0.0427557
MSTRG.15701.2	gene-LOC114116830	novel	gene-PRXL2A	PRXL2A	trans	-0.845154	0.0341094	0.0427557
MSTRG.15701.2	gene-LOC114116830	novel	gene-PTGFR	PTGFR	trans	0.845154	0.0341094	0.0427557
MSTRG.15701.2	gene-LOC114116830	novel	gene-PTGIS	PTGIS	trans	0.845154	0.0341094	0.0427557
MSTRG.15701.2	gene-LOC114116830	novel	gene-QSOX1	QSOX1	trans	0.845154	0.0341094	0.0427557
MSTRG.15701.2	gene-LOC114116830	novel	gene-RAP1GAP2	RAP1GAP2	trans	0.845154	0.0341094	0.0427557
MSTRG.15701.2	gene-LOC114116830	novel	gene-RASL12	RASL12	trans	0.845154	0.0341094	0.0427557
MSTRG.15701.2	gene-LOC114116830	novel	gene-RFLNB	RFLNB	trans	0.845154	0.0341094	0.0427557
MSTRG.15701.2	gene-LOC114116830	novel	gene-RIOK1	RIOK1	trans	0.845154	0.0341094	0.0427557
MSTRG.15701.2	gene-LOC114116830	novel	gene-RNF213	RNF213	trans	-0.845154	0.0341094	0.0427557
MSTRG.15701.2	gene-LOC114116830	novel	gene-RSAD2	RSAD2	trans	-0.845154	0.0341094	0.0427557
MSTRG.15701.2	gene-LOC114116830	novel	gene-RTP4	RTP4	trans	-0.845154	0.0341094	0.0427557
MSTRG.15701.2	gene-LOC114116830	novel	gene-S100B	S100B	trans	-0.845154	0.0341094	0.0427557
MSTRG.15701.2	gene-LOC114116830	novel	gene-SAMSN1	SAMSN1	trans	-0.845154	0.0341094	0.0427557
MSTRG.15701.2	gene-LOC114116830	novel	gene-SBK1	SBK1	trans	-0.857493	0.0290154	0.0427557
MSTRG.15701.2	gene-LOC114116830	novel	gene-SCD	SCD	trans	-0.845154	0.0341094	0.0427557
MSTRG.15701.2	gene-LOC114116830	novel	gene-SDK2	SDK2	trans	0.845154	0.0341094	0.0427557
MSTRG.15701.2	gene-LOC114116830	novel	gene-SDR42E1	SDR42E1	trans	-0.845154	0.0341094	0.0427557
MSTRG.15701.2	gene-LOC114116830	novel	gene-SEC14L3	SEC14L3	trans	-0.845154	0.0341094	0.0427557
MSTRG.15701.2	gene-LOC114116830	novel	gene-SEC14L4	SEC14L4	trans	-0.857493	0.0290154	0.0427557
MSTRG.15701.2	gene-LOC114116830	novel	gene-SERPINB1	SERPINB1	trans	0.845154	0.0341094	0.0427557
MSTRG.15701.2	gene-LOC114116830	novel	gene-SFRP1	SFRP1	trans	0.845154	0.0341094	0.0427557
MSTRG.15701.2	gene-LOC114116830	novel	gene-SGMS2	SGMS2	trans	0.845154	0.0341094	0.0427557
MSTRG.15701.2	gene-LOC114116830	novel	gene-SH3BGRL2	SH3BGRL2	trans	-0.845154	0.0341094	0.0427557
MSTRG.15701.2	gene-LOC114116830	novel	gene-SLC25A34	SLC25A34	trans	-0.845154	0.0341094	0.0427557
MSTRG.15701.2	gene-LOC114116830	novel	gene-SLC29A1	SLC29A1	trans	0.845154	0.0341094	0.0427557
MSTRG.15701.2	gene-LOC114116830	novel	gene-SLC2A1	SLC2A1	trans	0.845154	0.0341094	0.0427557
MSTRG.15701.2	gene-LOC114116830	novel	gene-SPARCL1	SPARCL1	trans	0.845154	0.0341094	0.0427557
MSTRG.15701.2	gene-LOC114116830	novel	gene-SYNC	SYNC	trans	0.845154	0.0341094	0.0427557
MSTRG.15701.2	gene-LOC114116830	novel	gene-SYNGR1	SYNGR1	trans	-0.845154	0.0341094	0.0427557
MSTRG.15701.2	gene-LOC114116830	novel	gene-TDRKH	TDRKH	trans	-0.845154	0.0341094	0.0427557
MSTRG.15701.2	gene-LOC114116830	novel	gene-TGFB1	TGFB1	trans	0.845154	0.0341094	0.0427557
MSTRG.15701.2	gene-LOC114116830	novel	gene-TGFBI	TGFBI	trans	0.845154	0.0341094	0.0427557
MSTRG.15701.2	gene-LOC114116830	novel	gene-TGIF1	TGIF1	trans	0.845154	0.0341094	0.0427557
MSTRG.15701.2	gene-LOC114116830	novel	gene-THBS1	THBS1	trans	0.845154	0.0341094	0.0427557
MSTRG.15701.2	gene-LOC114116830	novel	gene-TIAM2	TIAM2	trans	0.845154	0.0341094	0.0427557
MSTRG.15701.2	gene-LOC114116830	novel	gene-TMC6	TMC6	cis	-0.845154	0.0341094	0.0427557	intergenic_downstream	79501	NC_040262.1:9332971-9334254	NC_040262.1:9235760-9253469
MSTRG.15701.2	gene-LOC114116830	novel	gene-TMEM176B	TMEM176B	trans	0.845154	0.0341094	0.0427557
MSTRG.15701.2	gene-LOC114116830	novel	gene-TMEM30B	TMEM30B	trans	0.845154	0.0341094	0.0427557
MSTRG.15701.2	gene-LOC114116830	novel	gene-TMEM59L	TMEM59L	trans	0.857493	0.0290154	0.0427557
MSTRG.15701.2	gene-LOC114116830	novel	gene-TNC	TNC	trans	0.845154	0.0341094	0.0427557
MSTRG.15701.2	gene-LOC114116830	novel	gene-TPBG	TPBG	trans	0.845154	0.0341094	0.0427557
MSTRG.15701.2	gene-LOC114116830	novel	gene-TSACC	TSACC	trans	-0.845154	0.0341094	0.0427557
MSTRG.15701.2	gene-LOC114116830	novel	gene-TSPAN18	TSPAN18	trans	-0.845154	0.0341094	0.0427557
MSTRG.15701.2	gene-LOC114116830	novel	gene-TSPAN7	TSPAN7	trans	-0.845154	0.0341094	0.0427557
MSTRG.15701.2	gene-LOC114116830	novel	gene-UCP2	UCP2	trans	-0.845154	0.0341094	0.0427557
MSTRG.15701.2	gene-LOC114116830	novel	gene-UGDH	UGDH	trans	0.845154	0.0341094	0.0427557
MSTRG.15701.2	gene-LOC114116830	novel	gene-VIPR1	VIPR1	trans	-0.845154	0.0341094	0.0427557
MSTRG.15701.2	gene-LOC114116830	novel	gene-WDR86	WDR86	trans	-0.845154	0.0341094	0.0427557
MSTRG.15701.2	gene-LOC114116830	novel	gene-WNT2	WNT2	trans	0.845154	0.0341094	0.0427557
MSTRG.15701.2	gene-LOC114116830	novel	gene-XAF1	XAF1	trans	-0.845154	0.0341094	0.0427557
MSTRG.15701.2	gene-LOC114116830	novel	gene-XPNPEP2	XPNPEP2	trans	-0.845154	0.0341094	0.0427557
MSTRG.19616.1	gene-MMP2	novel	gene-ABCD2	ABCD2	trans	-0.828571	0.0415627	0.0427557
MSTRG.19616.1	gene-MMP2	novel	gene-ABHD17C	ABHD17C	trans	0.828571	0.0415627	0.0427557
MSTRG.19616.1	gene-MMP2	novel	gene-ACP6	ACP6	trans	-0.828571	0.0415627	0.0427557
MSTRG.19616.1	gene-MMP2	novel	gene-ACSS2	ACSS2	trans	-0.828571	0.0415627	0.0427557
MSTRG.19616.1	gene-MMP2	novel	gene-ADAMTS15	ADAMTS15	trans	0.885714	0.0188455	0.0297669
rna-XR_003586598.1	gene-LOC114110301	known	gene-ADORA2B	ADORA2B	trans	-0.942857	0.00480466	0.0135906
rna-XR_003589462.1	gene-LOC114114896	known	gene-ADORA2B	ADORA2B	trans	-1	0	0
MSTRG.19616.1	gene-MMP2	novel	gene-AFF1	AFF1	trans	0.828571	0.0415627	0.0427557
MSTRG.19616.1	gene-MMP2	novel	gene-AKT3	AKT3	trans	0.828571	0.0415627	0.0427557
MSTRG.19616.1	gene-MMP2	novel	gene-ALOX5	ALOX5	trans	-0.828571	0.0415627	0.0427557
MSTRG.19616.1	gene-MMP2	novel	gene-APMAP	APMAP	trans	-0.828571	0.0415627	0.0427557
rna-XR_003589687.1	gene-LOC114115312	known	gene-ADORA2B	ADORA2B	trans	0.942857	0.00480466	0.0135906
MSTRG.19616.1	gene-MMP2	novel	gene-ASPHD2	ASPHD2	trans	-0.828571	0.0415627	0.0427557
MSTRG.19616.1	gene-MMP2	novel	gene-ATG16L2	ATG16L2	trans	0.885714	0.0188455	0.0297669
MSTRG.19616.1	gene-MMP2	novel	gene-ATP5MC1	ATP5MC1	trans	-0.828571	0.0415627	0.0427557
MSTRG.19616.1	gene-MMP2	novel	gene-BCL2L1	BCL2L1	trans	0.885714	0.0188455	0.0297669
MSTRG.19616.1	gene-MMP2	novel	gene-BEND6	BEND6	trans	0.885714	0.0188455	0.0297669
rna-XR_003590671.1	gene-LOC105608412	known	gene-ADORA2B	ADORA2B	trans	-1	0	0
MSTRG.19616.1	gene-MMP2	novel	gene-BTG3	BTG3	trans	-0.828571	0.0415627	0.0427557
rna-XR_001434012.2	gene-LOC105607837	known	gene-ADRA2A	ADRA2A	trans	-0.942857	0.00480466	0.0135906
MSTRG.19616.1	gene-MMP2	novel	gene-C1QTNF6	C1QTNF6	trans	0.885714	0.0188455	0.0297669
rna-XR_003587932.1	gene-LOC114112617	known	gene-ADRA2A	ADRA2A	trans	-0.942857	0.00480466	0.0135906
MSTRG.19616.1	gene-MMP2	novel	gene-CA11	CA11	trans	-0.828571	0.0415627	0.0427557
MSTRG.19616.1	gene-MMP2	novel	gene-CBFA2T3	CBFA2T3	trans	0.828571	0.0415627	0.0427557
rna-XR_003590690.1	gene-LOC105616344	known	gene-ADRA2A	ADRA2A	trans	0.942857	0.00480466	0.0135906
MSTRG.19616.1	gene-MMP2	novel	gene-CCDC85A	CCDC85A	trans	0.828571	0.0415627	0.0427557
MSTRG.30587.1	gene-RTL8C	novel	gene-AEBP1	AEBP1	trans	-0.942857	0.00480466	0.0135906
rna-XR_001020579.2	gene-LOC101107129	known	gene-AEBP1	AEBP1	trans	0.942857	0.00480466	0.0135906
MSTRG.19616.1	gene-MMP2	novel	gene-CDH7	CDH7	trans	0.885714	0.0188455	0.0297669
MSTRG.19616.1	gene-MMP2	novel	gene-CGNL1	CGNL1	trans	0.828571	0.0415627	0.0427557
MSTRG.19616.1	gene-MMP2	novel	gene-CILP	CILP	trans	0.828571	0.0415627	0.0427557
rna-XR_001024168.2	gene-LOC101116622	known	gene-AEBP1	AEBP1	trans	-0.942857	0.00480466	0.0135906
rna-XR_001043913.3	gene-LOC105607267	known	gene-AEBP1	AEBP1	trans	-0.942857	0.00480466	0.0135906
rna-XR_003585761.1	gene-LOC105603235	known	gene-AEBP1	AEBP1	trans	-0.942857	0.00480466	0.0135906
rna-XR_003587110.1	gene-LOC114110986	known	gene-AEBP1	AEBP1	trans	-0.942857	0.00480466	0.0135906
MSTRG.19616.1	gene-MMP2	novel	gene-CPM	CPM	trans	0.885714	0.0188455	0.0297669
MSTRG.19616.1	gene-MMP2	novel	gene-CREB3L1	CREB3L1	trans	0.828571	0.0415627	0.0427557
MSTRG.19616.1	gene-MMP2	novel	gene-CRISPLD2	CRISPLD2	trans	0.885714	0.0188455	0.0297669
MSTRG.19616.1	gene-MMP2	novel	gene-CSF1	CSF1	trans	0.828571	0.0415627	0.0427557
MSTRG.19616.1	gene-MMP2	novel	gene-CTHRC1	CTHRC1	trans	0.828571	0.0415627	0.0427557
MSTRG.19616.1	gene-MMP2	novel	gene-CTSW	CTSW	trans	0.828571	0.0415627	0.0427557
MSTRG.19616.1	gene-MMP2	novel	gene-CXADR	CXADR	trans	-0.828571	0.0415627	0.0427557
MSTRG.19616.1	gene-MMP2	novel	gene-CXCL14	CXCL14	trans	0.828571	0.0415627	0.0427557
MSTRG.19616.1	gene-MMP2	novel	gene-DDO	DDO	trans	0.828571	0.0415627	0.0427557
MSTRG.19616.1	gene-MMP2	novel	gene-DDR1	DDR1	trans	-0.885714	0.0188455	0.0297669
rna-XR_003589506.1	gene-LOC114114983	known	gene-AEBP1	AEBP1	trans	-0.942857	0.00480466	0.0135906
rna-XR_003590690.1	gene-LOC105616344	known	gene-AEBP1	AEBP1	trans	1	0	0
MSTRG.19616.1	gene-MMP2	novel	gene-DIO3	DIO3	trans	0.828571	0.0415627	0.0427557
MSTRG.19616.1	gene-MMP2	novel	gene-DKK1	DKK1	trans	0.811679	0.0498576	0.0498637
MSTRG.19616.1	gene-MMP2	novel	gene-DNAJC12	DNAJC12	trans	-0.828571	0.0415627	0.0427557
MSTRG.19616.1	gene-MMP2	novel	gene-EBP	EBP	trans	-0.885714	0.0188455	0.0297669
MSTRG.19616.1	gene-MMP2	novel	gene-EEF2K	EEF2K	trans	0.828571	0.0415627	0.0427557
MSTRG.14896.11	gene-LOC105611737	novel	gene-AFAP1L2	AFAP1L2	trans	-0.942857	0.00480466	0.0135906
MSTRG.19616.1	gene-MMP2	novel	gene-ELN	ELN	trans	0.828571	0.0415627	0.0427557
MSTRG.19616.1	gene-MMP2	novel	gene-ENPP1	ENPP1	trans	0.828571	0.0415627	0.0427557
MSTRG.19616.1	gene-MMP2	novel	gene-EVA1C	EVA1C	trans	0.885714	0.0188455	0.0297669
MSTRG.20980.1	gene-LOC114118103	novel	gene-AFAP1L2	AFAP1L2	trans	-0.942857	0.00480466	0.0135906
MSTRG.30587.1	gene-RTL8C	novel	gene-AFAP1L2	AFAP1L2	trans	-1	0	0
MSTRG.19616.1	gene-MMP2	novel	gene-FAM174B	FAM174B	trans	0.885714	0.0188455	0.0297669
rna-XR_001020579.2	gene-LOC101107129	known	gene-AFAP1L2	AFAP1L2	trans	1	0	0
MSTRG.19616.1	gene-MMP2	novel	gene-FAM84A	FAM84A	trans	-0.828571	0.0415627	0.0427557
rna-XR_001043724.3	gene-LOC101104162	known	gene-AFAP1L2	AFAP1L2	trans	0.942857	0.00480466	0.0135906
MSTRG.19616.1	gene-MMP2	novel	gene-FKBP1B	FKBP1B	trans	-0.828571	0.0415627	0.0427557
MSTRG.19616.1	gene-MMP2	novel	gene-FKBP5	FKBP5	trans	0.885714	0.0188455	0.0297669
MSTRG.19616.1	gene-MMP2	novel	gene-FN1	FN1	trans	0.828571	0.0415627	0.0427557
MSTRG.19616.1	gene-MMP2	novel	gene-FOLR2	FOLR2	trans	0.885714	0.0188455	0.0297669
rna-XR_001043913.3	gene-LOC105607267	known	gene-AFAP1L2	AFAP1L2	trans	-1	0	0
rna-XR_003585604.1	gene-LOC114108859	known	gene-AFAP1L2	AFAP1L2	trans	-0.942857	0.00480466	0.0135906
rna-XR_003588740.1	gene-LOC114113946	known	gene-AFAP1L2	AFAP1L2	trans	-0.942857	0.00480466	0.0135906
rna-XR_003588768.1	gene-LOC105614707	known	gene-AFAP1L2	AFAP1L2	trans	-0.942857	0.00480466	0.0135906
MSTRG.19616.1	gene-MMP2	novel	gene-GBP6	GBP6	trans	0.885714	0.0188455	0.0297669
MSTRG.19616.1	gene-MMP2	novel	gene-GGH	GGH	trans	-0.828571	0.0415627	0.0427557
rna-XR_003590087.1	gene-LOC114115983	known	gene-AFAP1L2	AFAP1L2	trans	-0.942857	0.00480466	0.0135906
MSTRG.19616.1	gene-MMP2	novel	gene-GLDN	GLDN	trans	0.828571	0.0415627	0.0427557
MSTRG.19616.1	gene-MMP2	novel	gene-GNGT1	GNGT1	trans	0.885714	0.0188455	0.0297669
MSTRG.19616.1	gene-MMP2	novel	gene-GPAM	GPAM	trans	-0.828571	0.0415627	0.0427557
rna-XR_003590690.1	gene-LOC105616344	known	gene-AFAP1L2	AFAP1L2	trans	0.942857	0.00480466	0.0135906
MSTRG.19616.1	gene-MMP2	novel	gene-GRB10	GRB10	trans	0.885714	0.0188455	0.0297669
MSTRG.19616.1	gene-MMP2	novel	gene-HACD2	HACD2	trans	-0.828571	0.0415627	0.0427557
MSTRG.19616.1	gene-MMP2	novel	gene-HLCS	HLCS	trans	-0.828571	0.0415627	0.0427557
rna-XR_001434012.2	gene-LOC105607837	known	gene-AFF1	AFF1	trans	-0.942857	0.00480466	0.0135906
MSTRG.19616.1	gene-MMP2	novel	gene-HSD17B12	HSD17B12	trans	-0.828571	0.0415627	0.0427557
MSTRG.19616.1	gene-MMP2	novel	gene-IDH1	IDH1	trans	-0.828571	0.0415627	0.0427557
rna-XR_003587932.1	gene-LOC114112617	known	gene-AFF1	AFF1	trans	-0.942857	0.00480466	0.0135906
MSTRG.19616.1	gene-MMP2	novel	gene-IGF1	IGF1	trans	-0.828571	0.0415627	0.0427557
MSTRG.19616.1	gene-MMP2	novel	gene-IL13RA2	IL13RA2	trans	-0.828571	0.0415627	0.0427557
MSTRG.19616.1	gene-MMP2	novel	gene-IL1R1	IL1R1	trans	0.828571	0.0415627	0.0427557
MSTRG.19616.1	gene-MMP2	novel	gene-INSYN2	INSYN2	trans	-0.811679	0.0498576	0.0498637
MSTRG.19616.1	gene-MMP2	novel	gene-ITGA5	ITGA5	trans	0.828571	0.0415627	0.0427557
MSTRG.19616.1	gene-MMP2	novel	gene-ITPRIP	ITPRIP	trans	0.885714	0.0188455	0.0297669
rna-XR_003590799.1	gene-LOC114116957	known	gene-AGPAT2	AGPAT2	trans	0.942857	0.00480466	0.0135906
MSTRG.20980.1	gene-LOC114118103	novel	gene-AKT3	AKT3	trans	-0.942857	0.00480466	0.0135906
MSTRG.19616.1	gene-MMP2	novel	gene-KIF23	KIF23	trans	0.828571	0.0415627	0.0427557
MSTRG.19616.1	gene-MMP2	novel	gene-KLF9	KLF9	trans	0.885714	0.0188455	0.0297669
rna-XR_001024168.2	gene-LOC101116622	known	gene-AKT3	AKT3	trans	-1	0	0
MSTRG.19616.1	gene-MMP2	novel	gene-KPNA5	KPNA5	trans	-0.885714	0.0188455	0.0297669
rna-XR_001434012.2	gene-LOC105607837	known	gene-AKT3	AKT3	trans	-0.942857	0.00480466	0.0135906
MSTRG.19616.1	gene-MMP2	novel	gene-LDLR	LDLR	trans	-0.828571	0.0415627	0.0427557
MSTRG.19616.1	gene-MMP2	novel	gene-LIPG	LIPG	trans	0.828571	0.0415627	0.0427557
MSTRG.19616.1	gene-MMP2	novel	gene-LOC101102047	LOC101102047	trans	0.828571	0.0415627	0.0427557
rna-XR_003585604.1	gene-LOC114108859	known	gene-AKT3	AKT3	trans	-0.942857	0.00480466	0.0135906
rna-XR_003585761.1	gene-LOC105603235	known	gene-AKT3	AKT3	trans	-1	0	0
MSTRG.19616.1	gene-MMP2	novel	gene-LOC101103187	LOC101103187	trans	0.828571	0.0415627	0.0427557
rna-XR_003587110.1	gene-LOC114110986	known	gene-AKT3	AKT3	trans	-1	0	0
rna-XR_003587932.1	gene-LOC114112617	known	gene-AKT3	AKT3	trans	-0.942857	0.00480466	0.0135906
rna-XR_003588740.1	gene-LOC114113946	known	gene-AKT3	AKT3	trans	-0.942857	0.00480466	0.0135906
rna-XR_003588768.1	gene-LOC105614707	known	gene-AKT3	AKT3	trans	-0.942857	0.00480466	0.0135906
MSTRG.19616.1	gene-MMP2	novel	gene-LOC101107260	LOC101107260	trans	0.885714	0.0188455	0.0297669
rna-XR_003589205.1	gene-LOC114114549	known	gene-AKT3	AKT3	trans	-0.942857	0.00480466	0.0135906
MSTRG.19616.1	gene-MMP2	novel	gene-LOC101110257	LOC101110257	trans	-0.828571	0.0415627	0.0427557
MSTRG.19616.1	gene-MMP2	novel	gene-LOC101111245	LOC101111245	trans	-0.880406	0.0205987	0.032286
rna-XR_003589506.1	gene-LOC114114983	known	gene-AKT3	AKT3	trans	-1	0	0
rna-XR_003590690.1	gene-LOC105616344	known	gene-AKT3	AKT3	trans	0.942857	0.00480466	0.0135906
MSTRG.19616.1	gene-MMP2	novel	gene-LOC101114408	LOC101114408	trans	-0.828571	0.0415627	0.0427557
MSTRG.19616.1	gene-MMP2	novel	gene-LOC101114597	LOC101114597	trans	0.885714	0.0188455	0.0297669
MSTRG.19616.1	gene-MMP2	novel	gene-LOC101115172	LOC101115172	trans	-0.828571	0.0415627	0.0427557
MSTRG.19616.1	gene-MMP2	novel	gene-LOC101115381	LOC101115381	trans	0.828571	0.0415627	0.0427557
MSTRG.19616.1	gene-MMP2	novel	gene-LOC101117184	LOC101117184	trans	0.885714	0.0188455	0.0297669
MSTRG.19616.1	gene-MMP2	novel	gene-LOC101118600	LOC101118600	trans	0.885714	0.0188455	0.0297669
MSTRG.19616.1	gene-MMP2	novel	gene-LOC101119517	LOC101119517	trans	0.880406	0.0205987	0.032286
MSTRG.19616.1	gene-MMP2	novel	gene-LOC101119869	LOC101119869	trans	0.828571	0.0415627	0.0427557
MSTRG.19616.1	gene-MMP2	novel	gene-LOC101120574	LOC101120574	trans	0.828571	0.0415627	0.0427557
MSTRG.30587.1	gene-RTL8C	novel	gene-ALAD	ALAD	trans	0.942857	0.00480466	0.0135906
MSTRG.19616.1	gene-MMP2	novel	gene-LOC101122330	LOC101122330	trans	0.828571	0.0415627	0.0427557
rna-XR_001020579.2	gene-LOC101107129	known	gene-ALAD	ALAD	trans	-0.942857	0.00480466	0.0135906
MSTRG.19616.1	gene-MMP2	novel	gene-LOC105603269	LOC105603269	trans	0.885714	0.0188455	0.0297669
MSTRG.19616.1	gene-MMP2	novel	gene-LOC105604171	LOC105604171	trans	0.885714	0.0188455	0.0297669
MSTRG.19616.1	gene-MMP2	novel	gene-LOC105605939	LOC105605939	trans	-0.828571	0.0415627	0.0427557
MSTRG.19616.1	gene-MMP2	novel	gene-LOC105607326	LOC105607326	trans	0.828571	0.0415627	0.0427557
MSTRG.19616.1	gene-MMP2	novel	gene-LOC105614852	LOC105614852	trans	0.885714	0.0188455	0.0297669
rna-XR_001024168.2	gene-LOC101116622	known	gene-ALAD	ALAD	trans	0.942857	0.00480466	0.0135906
rna-XR_001043913.3	gene-LOC105607267	known	gene-ALAD	ALAD	trans	0.942857	0.00480466	0.0135906
rna-XR_003585761.1	gene-LOC105603235	known	gene-ALAD	ALAD	trans	0.942857	0.00480466	0.0135906
MSTRG.19616.1	gene-MMP2	novel	gene-LOC114108775	LOC114108775	trans	0.811679	0.0498576	0.0498637
rna-XR_003587110.1	gene-LOC114110986	known	gene-ALAD	ALAD	trans	0.942857	0.00480466	0.0135906
MSTRG.19616.1	gene-MMP2	novel	gene-LOC114109406	LOC114109406	trans	-0.828571	0.0415627	0.0427557
MSTRG.19616.1	gene-MMP2	novel	gene-LOC114109518	LOC114109518	trans	0.828571	0.0415627	0.0427557
rna-XR_003589506.1	gene-LOC114114983	known	gene-ALAD	ALAD	trans	0.942857	0.00480466	0.0135906
MSTRG.19616.1	gene-MMP2	novel	gene-LOC114110151	LOC114110151	trans	-0.828571	0.0415627	0.0427557
MSTRG.19616.1	gene-MMP2	novel	gene-LOC114113045	LOC114113045	trans	0.885714	0.0188455	0.0297669
MSTRG.19616.1	gene-MMP2	novel	gene-LOC114113062	LOC114113062	trans	0.828571	0.0415627	0.0427557
MSTRG.19616.1	gene-MMP2	novel	gene-LOC114113186	LOC114113186	trans	-0.885714	0.0188455	0.0297669
MSTRG.19616.1	gene-MMP2	novel	gene-LOC114113956	LOC114113956	trans	0.828571	0.0415627	0.0427557
MSTRG.19616.1	gene-MMP2	novel	gene-LOC114114763	LOC114114763	trans	0.828571	0.0415627	0.0427557
rna-XR_003590690.1	gene-LOC105616344	known	gene-ALAD	ALAD	trans	-1	0	0
MSTRG.19616.1	gene-MMP2	novel	gene-LOC114115266	LOC114115266	trans	-0.811679	0.0498576	0.0498637
MSTRG.19616.1	gene-MMP2	novel	gene-LOC114115371	LOC114115371	trans	-0.885714	0.0188455	0.0297669
MSTRG.19616.1	gene-MMP2	novel	gene-LOC114115617	LOC114115617	trans	0.885714	0.0188455	0.0297669
rna-XR_003590799.1	gene-LOC114116957	known	gene-ALAS1	ALAS1	trans	0.942857	0.00480466	0.0135906
MSTRG.19616.1	gene-MMP2	novel	gene-LOC114116068	LOC114116068	trans	-0.885714	0.0188455	0.0297669
MSTRG.19616.1	gene-MMP2	novel	gene-LOC114116094	LOC114116094	trans	-0.885714	0.0188455	0.0297669
MSTRG.20980.1	gene-LOC114118103	novel	gene-ALOX5	ALOX5	trans	0.942857	0.00480466	0.0135906
MSTRG.19616.1	gene-MMP2	novel	gene-LOC114117274	LOC114117274	trans	0.828571	0.0415627	0.0427557
MSTRG.19616.1	gene-MMP2	novel	gene-LOC443015	LOC443015	trans	-0.828571	0.0415627	0.0427557
MSTRG.19616.1	gene-MMP2	novel	gene-LPAR3	LPAR3	trans	-0.828571	0.0415627	0.0427557
rna-XR_001024168.2	gene-LOC101116622	known	gene-ALOX5	ALOX5	trans	1	0	0
MSTRG.19616.1	gene-MMP2	novel	gene-LYPLAL1	LYPLAL1	trans	-0.828571	0.0415627	0.0427557
MSTRG.19616.1	gene-MMP2	novel	gene-MAFF	MAFF	trans	0.828571	0.0415627	0.0427557
rna-XR_001434012.2	gene-LOC105607837	known	gene-ALOX5	ALOX5	trans	0.942857	0.00480466	0.0135906
MSTRG.19616.1	gene-MMP2	novel	gene-MDM2	MDM2	trans	0.828571	0.0415627	0.0427557
MSTRG.19616.1	gene-MMP2	novel	gene-MEGF6	MEGF6	trans	0.885714	0.0188455	0.0297669
rna-XR_003585604.1	gene-LOC114108859	known	gene-ALOX5	ALOX5	trans	0.942857	0.00480466	0.0135906
MSTRG.19616.1	gene-MMP2	novel	gene-MID1IP1	MID1IP1	trans	-0.828571	0.0415627	0.0427557
rna-XR_003585761.1	gene-LOC105603235	known	gene-ALOX5	ALOX5	trans	1	0	0
MSTRG.19616.1	gene-MMP2	novel	gene-MMP15	MMP15	trans	-0.828571	0.0415627	0.0427557
MSTRG.19616.1	gene-MMP2	novel	gene-MMP19	MMP19	trans	0.828571	0.0415627	0.0427557
rna-XR_003587110.1	gene-LOC114110986	known	gene-ALOX5	ALOX5	trans	1	0	0
MSTRG.19616.1	gene-MMP2	novel	gene-MN1	MN1	trans	0.828571	0.0415627	0.0427557
rna-XR_003587932.1	gene-LOC114112617	known	gene-ALOX5	ALOX5	trans	0.942857	0.00480466	0.0135906
rna-XR_003588740.1	gene-LOC114113946	known	gene-ALOX5	ALOX5	trans	0.942857	0.00480466	0.0135906
MSTRG.19616.1	gene-MMP2	novel	gene-MYC	MYC	trans	0.885714	0.0188455	0.0297669
MSTRG.19616.1	gene-MMP2	novel	gene-MYO1E	MYO1E	trans	0.828571	0.0415627	0.0427557
rna-XR_003588768.1	gene-LOC105614707	known	gene-ALOX5	ALOX5	trans	0.942857	0.00480466	0.0135906
MSTRG.19616.1	gene-MMP2	novel	gene-NFKBIA	NFKBIA	trans	0.828571	0.0415627	0.0427557
MSTRG.19616.1	gene-MMP2	novel	gene-NLRP3	NLRP3	trans	0.828571	0.0415627	0.0427557
MSTRG.19616.1	gene-MMP2	novel	gene-NRN1	NRN1	trans	0.885714	0.0188455	0.0297669
MSTRG.19616.1	gene-MMP2	novel	gene-NUMBL	NUMBL	trans	0.828571	0.0415627	0.0427557
rna-XR_003589205.1	gene-LOC114114549	known	gene-ALOX5	ALOX5	trans	0.942857	0.00480466	0.0135906
MSTRG.19616.1	gene-MMP2	novel	gene-NXPE3	NXPE3	trans	0.885714	0.0188455	0.0297669
MSTRG.19616.1	gene-MMP2	novel	gene-OLFML2B	OLFML2B	trans	0.828571	0.0415627	0.0427557
MSTRG.19616.1	gene-MMP2	novel	gene-PACSIN2	PACSIN2	trans	0.828571	0.0415627	0.0427557
MSTRG.19616.1	gene-MMP2	novel	gene-PAFAH2	PAFAH2	trans	-0.828571	0.0415627	0.0427557
MSTRG.19616.1	gene-MMP2	novel	gene-PAPSS2	PAPSS2	trans	0.828571	0.0415627	0.0427557
rna-XR_003589506.1	gene-LOC114114983	known	gene-ALOX5	ALOX5	trans	1	0	0
rna-XR_003590690.1	gene-LOC105616344	known	gene-ALOX5	ALOX5	trans	-0.942857	0.00480466	0.0135906
MSTRG.19616.1	gene-MMP2	novel	gene-PDLIM1	PDLIM1	trans	0.885714	0.0188455	0.0297669
MSTRG.19616.1	gene-MMP2	novel	gene-PECAM1	PECAM1	trans	0.885714	0.0188455	0.0297669
MSTRG.19616.1	gene-MMP2	novel	gene-PLAUR	PLAUR	trans	0.828571	0.0415627	0.0427557
rna-XR_003590799.1	gene-LOC114116957	known	gene-ALPK3	ALPK3	trans	-0.942857	0.00480466	0.0135906
MSTRG.19616.1	gene-MMP2	novel	gene-PLEKHO1	PLEKHO1	trans	0.828571	0.0415627	0.0427557
MSTRG.14896.11	gene-LOC105611737	novel	gene-AMIGO2	AMIGO2	trans	-0.942857	0.00480466	0.0135906
MSTRG.20980.1	gene-LOC114118103	novel	gene-AMIGO2	AMIGO2	trans	-0.942857	0.00480466	0.0135906
MSTRG.19616.1	gene-MMP2	novel	gene-PRG4	PRG4	trans	0.885714	0.0188455	0.0297669
MSTRG.19616.1	gene-MMP2	novel	gene-PROCR	PROCR	trans	0.885714	0.0188455	0.0297669
MSTRG.19616.1	gene-MMP2	novel	gene-PTPRD	PTPRD	trans	0.828571	0.0415627	0.0427557
MSTRG.19616.1	gene-MMP2	novel	gene-PTPRK	PTPRK	trans	0.885714	0.0188455	0.0297669
MSTRG.19616.1	gene-MMP2	novel	gene-RAB3A	RAB3A	trans	-0.828571	0.0415627	0.0427557
MSTRG.19616.1	gene-MMP2	novel	gene-RASGRP2	RASGRP2	trans	-0.828571	0.0415627	0.0427557
MSTRG.30587.1	gene-RTL8C	novel	gene-AMIGO2	AMIGO2	trans	-1	0	0
MSTRG.19616.1	gene-MMP2	novel	gene-RBBP9	RBBP9	trans	-0.828571	0.0415627	0.0427557
rna-XR_001020579.2	gene-LOC101107129	known	gene-AMIGO2	AMIGO2	trans	1	0	0
MSTRG.19616.1	gene-MMP2	novel	gene-RGS2	RGS2	trans	-0.885714	0.0188455	0.0297669
MSTRG.19616.1	gene-MMP2	novel	gene-RGS3	RGS3	trans	0.828571	0.0415627	0.0427557
MSTRG.19616.1	gene-MMP2	novel	gene-RHOBTB3	RHOBTB3	trans	0.828571	0.0415627	0.0427557
MSTRG.19616.1	gene-MMP2	novel	gene-RNASE6	RNASE6	trans	-0.885714	0.0188455	0.0297669
MSTRG.19616.1	gene-MMP2	novel	gene-RNF144B	RNF144B	trans	0.885714	0.0188455	0.0297669
MSTRG.19616.1	gene-MMP2	novel	gene-RNF19B	RNF19B	trans	0.828571	0.0415627	0.0427557
MSTRG.19616.1	gene-MMP2	novel	gene-RPS25	RPS25	trans	-0.828571	0.0415627	0.0427557
MSTRG.19616.1	gene-MMP2	novel	gene-SCIN	SCIN	trans	0.828571	0.0415627	0.0427557
rna-XR_001043724.3	gene-LOC101104162	known	gene-AMIGO2	AMIGO2	trans	0.942857	0.00480466	0.0135906
MSTRG.19616.1	gene-MMP2	novel	gene-SGPL1	SGPL1	trans	0.885714	0.0188455	0.0297669
rna-XR_001043913.3	gene-LOC105607267	known	gene-AMIGO2	AMIGO2	trans	-1	0	0
MSTRG.19616.1	gene-MMP2	novel	gene-SIK1	SIK1	trans	0.885714	0.0188455	0.0297669
MSTRG.19616.1	gene-MMP2	novel	gene-SLA	SLA	trans	0.828571	0.0415627	0.0427557
MSTRG.19616.1	gene-MMP2	novel	gene-SLC16A1	SLC16A1	trans	-0.828571	0.0415627	0.0427557
MSTRG.19616.1	gene-MMP2	novel	gene-SLC39A6	SLC39A6	trans	0.828571	0.0415627	0.0427557
rna-XR_003585604.1	gene-LOC114108859	known	gene-AMIGO2	AMIGO2	trans	-0.942857	0.00480466	0.0135906
MSTRG.19616.1	gene-MMP2	novel	gene-SLC41A3	SLC41A3	trans	-0.828571	0.0415627	0.0427557
MSTRG.19616.1	gene-MMP2	novel	gene-SLC7A10	SLC7A10	trans	-0.828571	0.0415627	0.0427557
MSTRG.19616.1	gene-MMP2	novel	gene-SLCO4A1	SLCO4A1	trans	0.885714	0.0188455	0.0297669
MSTRG.19616.1	gene-MMP2	novel	gene-SOWAHC	SOWAHC	trans	0.828571	0.0415627	0.0427557
MSTRG.19616.1	gene-MMP2	novel	gene-SOX9	SOX9	trans	0.885714	0.0188455	0.0297669
MSTRG.19616.1	gene-MMP2	novel	gene-ST3GAL4	ST3GAL4	trans	0.885714	0.0188455	0.0297669
MSTRG.19616.1	gene-MMP2	novel	gene-STC1	STC1	trans	0.828571	0.0415627	0.0427557
rna-XR_003588740.1	gene-LOC114113946	known	gene-AMIGO2	AMIGO2	trans	-0.942857	0.00480466	0.0135906
MSTRG.19616.1	gene-MMP2	novel	gene-TACC1	TACC1	trans	0.885714	0.0188455	0.0297669
MSTRG.19616.1	gene-MMP2	novel	gene-TEAD4	TEAD4	trans	0.828571	0.0415627	0.0427557
MSTRG.19616.1	gene-MMP2	novel	gene-TECR	TECR	trans	-0.828571	0.0415627	0.0427557
MSTRG.19616.1	gene-MMP2	novel	gene-TFRC	TFRC	trans	-0.828571	0.0415627	0.0427557
MSTRG.19616.1	gene-MMP2	novel	gene-TGM2	TGM2	trans	0.828571	0.0415627	0.0427557
MSTRG.19616.1	gene-MMP2	novel	gene-THEM6	THEM6	trans	-0.828571	0.0415627	0.0427557
rna-XR_003588768.1	gene-LOC105614707	known	gene-AMIGO2	AMIGO2	trans	-0.942857	0.00480466	0.0135906
rna-XR_003590087.1	gene-LOC114115983	known	gene-AMIGO2	AMIGO2	trans	-0.942857	0.00480466	0.0135906
MSTRG.19616.1	gene-MMP2	novel	gene-TPPP	TPPP	trans	0.828571	0.0415627	0.0427557
MSTRG.19616.1	gene-MMP2	novel	gene-TPPP3	TPPP3	trans	0.828571	0.0415627	0.0427557
MSTRG.19616.1	gene-MMP2	novel	gene-TRAF3IP2	TRAF3IP2	trans	0.828571	0.0415627	0.0427557
rna-XR_003590690.1	gene-LOC105616344	known	gene-AMIGO2	AMIGO2	trans	0.942857	0.00480466	0.0135906
MSTRG.19616.1	gene-MMP2	novel	gene-TTC39C	TTC39C	trans	0.828571	0.0415627	0.0427557
MSTRG.20980.1	gene-LOC114118103	novel	gene-ANGPTL1	ANGPTL1	trans	-0.942857	0.00480466	0.0135906
MSTRG.19616.1	gene-MMP2	novel	gene-WDR63	WDR63	trans	-0.811679	0.0498576	0.0498637
rna-XR_003585604.1	gene-LOC114108859	known	gene-ANGPTL1	ANGPTL1	trans	-0.942857	0.00480466	0.0135906
rna-XR_003588740.1	gene-LOC114113946	known	gene-ANGPTL1	ANGPTL1	trans	-0.942857	0.00480466	0.0135906
rna-XR_003588768.1	gene-LOC105614707	known	gene-ANGPTL1	ANGPTL1	trans	-0.942857	0.00480466	0.0135906
MSTRG.20980.1	gene-LOC114118103	novel	gene-ABHD11	ABHD11	trans	0.828571	0.0415627	0.0427557
rna-XR_003590799.1	gene-LOC114116957	known	gene-ANGPTL1	ANGPTL1	trans	-1	0	0
MSTRG.20980.1	gene-LOC114118103	novel	gene-ABRACL	ABRACL	trans	-0.828571	0.0415627	0.0427557
MSTRG.14896.11	gene-LOC105611737	novel	gene-ANKEF1	ANKEF1	trans	0.942857	0.00480466	0.0135906
MSTRG.20980.1	gene-LOC114118103	novel	gene-ACSL1	ACSL1	trans	0.828571	0.0415627	0.0427557
MSTRG.20980.1	gene-LOC114118103	novel	gene-ACSL4	ACSL4	trans	-0.885714	0.0188455	0.0297669
MSTRG.20980.1	gene-LOC114118103	novel	gene-ANKEF1	ANKEF1	trans	0.942857	0.00480466	0.0135906
MSTRG.30587.1	gene-RTL8C	novel	gene-ANKEF1	ANKEF1	trans	1	0	0
MSTRG.20980.1	gene-LOC114118103	novel	gene-ADAMTSL2	ADAMTSL2	trans	-0.885714	0.0188455	0.0297669
MSTRG.20980.1	gene-LOC114118103	novel	gene-ADAMTSL4	ADAMTSL4	trans	-0.828571	0.0415627	0.0427557
rna-XR_001020579.2	gene-LOC101107129	known	gene-ANKEF1	ANKEF1	trans	-1	0	0
MSTRG.20980.1	gene-LOC114118103	novel	gene-AEBP1	AEBP1	trans	-0.885714	0.0188455	0.0297669
rna-XR_001043724.3	gene-LOC101104162	known	gene-ANKEF1	ANKEF1	trans	-0.942857	0.00480466	0.0135906
MSTRG.20980.1	gene-LOC114118103	novel	gene-AGPAT2	AGPAT2	trans	0.828571	0.0415627	0.0427557
rna-XR_001043913.3	gene-LOC105607267	known	gene-ANKEF1	ANKEF1	trans	1	0	0
MSTRG.20980.1	gene-LOC114118103	novel	gene-ALAD	ALAD	trans	0.885714	0.0188455	0.0297669
MSTRG.20980.1	gene-LOC114118103	novel	gene-ALAS1	ALAS1	trans	0.828571	0.0415627	0.0427557
rna-XR_003585604.1	gene-LOC114108859	known	gene-ANKEF1	ANKEF1	trans	0.942857	0.00480466	0.0135906
MSTRG.20980.1	gene-LOC114118103	novel	gene-ALPK3	ALPK3	trans	-0.828571	0.0415627	0.0427557
rna-XR_003588740.1	gene-LOC114113946	known	gene-ANKEF1	ANKEF1	trans	0.942857	0.00480466	0.0135906
rna-XR_003588768.1	gene-LOC105614707	known	gene-ANKEF1	ANKEF1	trans	0.942857	0.00480466	0.0135906
rna-XR_003590087.1	gene-LOC114115983	known	gene-ANKEF1	ANKEF1	trans	0.942857	0.00480466	0.0135906
MSTRG.20980.1	gene-LOC114118103	novel	gene-ANKRD28	ANKRD28	trans	-0.885714	0.0188455	0.0297669
rna-XR_003590690.1	gene-LOC105616344	known	gene-ANKEF1	ANKEF1	trans	-0.942857	0.00480466	0.0135906
MSTRG.20980.1	gene-LOC114118103	novel	gene-AOPEP	AOPEP	trans	-0.885714	0.0188455	0.0297669
MSTRG.30587.1	gene-RTL8C	novel	gene-ANKRD28	ANKRD28	trans	-0.942857	0.00480466	0.0135906
MSTRG.20980.1	gene-LOC114118103	novel	gene-APOBR	APOBR	trans	-0.885714	0.0188455	0.0297669
MSTRG.20980.1	gene-LOC114118103	novel	gene-ARHGEF37	ARHGEF37	trans	0.828571	0.0415627	0.0427557
MSTRG.20980.1	gene-LOC114118103	novel	gene-ARID5A	ARID5A	trans	-0.828571	0.0415627	0.0427557
MSTRG.20980.1	gene-LOC114118103	novel	gene-ARSJ	ARSJ	trans	-0.885714	0.0188455	0.0297669
rna-XR_001020579.2	gene-LOC101107129	known	gene-ANKRD28	ANKRD28	trans	0.942857	0.00480466	0.0135906
MSTRG.20980.1	gene-LOC114118103	novel	gene-ASB5	ASB5	trans	0.828571	0.0415627	0.0427557
rna-XR_001024168.2	gene-LOC101116622	known	gene-ANKRD28	ANKRD28	trans	-0.942857	0.00480466	0.0135906
MSTRG.20980.1	gene-LOC114118103	novel	gene-ATP1B1	ATP1B1	trans	-0.885714	0.0188455	0.0297669
rna-XR_001043913.3	gene-LOC105607267	known	gene-ANKRD28	ANKRD28	trans	-0.942857	0.00480466	0.0135906
rna-XR_003585761.1	gene-LOC105603235	known	gene-ANKRD28	ANKRD28	trans	-0.942857	0.00480466	0.0135906
rna-XR_003587110.1	gene-LOC114110986	known	gene-ANKRD28	ANKRD28	trans	-0.942857	0.00480466	0.0135906
MSTRG.20980.1	gene-LOC114118103	novel	gene-ATP8B1	ATP8B1	trans	-0.885714	0.0188455	0.0297669
rna-XR_003589506.1	gene-LOC114114983	known	gene-ANKRD28	ANKRD28	trans	-0.942857	0.00480466	0.0135906
rna-XR_003590690.1	gene-LOC105616344	known	gene-ANKRD28	ANKRD28	trans	1	0	0
MSTRG.20980.1	gene-LOC114118103	novel	gene-BCHE	BCHE	trans	0.885714	0.0188455	0.0297669
MSTRG.28964.3	gene-LOC101111733	novel	gene-ANKRD29	ANKRD29	trans	0.942857	0.00480466	0.0135906
MSTRG.20980.1	gene-LOC114118103	novel	gene-BHLHE40	BHLHE40	trans	0.828571	0.0415627	0.0427557
MSTRG.20980.1	gene-LOC114118103	novel	gene-BMP5	BMP5	trans	0.828571	0.0415627	0.0427557
MSTRG.20980.1	gene-LOC114118103	novel	gene-BMX	BMX	trans	-0.828571	0.0415627	0.0427557
MSTRG.20980.1	gene-LOC114118103	novel	gene-C19H3orf18	C19H3orf18	trans	0.885714	0.0188455	0.0297669
MSTRG.20980.1	gene-LOC114118103	novel	gene-C1QTNF3	C1QTNF3	trans	-0.885714	0.0188455	0.0297669
MSTRG.20980.1	gene-LOC114118103	novel	gene-C1QTNF7	C1QTNF7	trans	-0.885714	0.0188455	0.0297669
rna-XR_001025048.3	gene-LOC105605337	known	gene-ANKRD29	ANKRD29	trans	0.927634	0.00766584	0.0206521
MSTRG.20980.1	gene-LOC114118103	novel	gene-C4H7orf57	C4H7orf57	trans	-0.885714	0.0188455	0.0297669
rna-XR_001435369.2	gene-LOC105610540	known	gene-ANKRD29	ANKRD29	trans	-0.942857	0.00480466	0.0135906
rna-XR_003586598.1	gene-LOC114110301	known	gene-ANKRD29	ANKRD29	trans	0.942857	0.00480466	0.0135906
MSTRG.20980.1	gene-LOC114118103	novel	gene-CACNA1H	CACNA1H	trans	0.898645	0.0148886	0.0297669
rna-XR_003587026.1	gene-LOC105605067	known	gene-ANKRD29	ANKRD29	trans	0.942857	0.00480466	0.0135906
MSTRG.20980.1	gene-LOC114118103	novel	gene-CBFB	CBFB	trans	-0.885714	0.0188455	0.0297669
MSTRG.20980.1	gene-LOC114118103	novel	gene-CBX6	CBX6	trans	0.885714	0.0188455	0.0297669
MSTRG.14896.11	gene-LOC105611737	novel	gene-ANOS1	ANOS1	trans	-0.942857	0.00480466	0.0135906
MSTRG.20980.1	gene-LOC114118103	novel	gene-CCL1	CCL1	trans	-0.828571	0.0415627	0.0427557
MSTRG.20980.1	gene-LOC114118103	novel	gene-ANOS1	ANOS1	trans	-0.942857	0.00480466	0.0135906
MSTRG.30587.1	gene-RTL8C	novel	gene-ANOS1	ANOS1	trans	-1	0	0
MSTRG.20980.1	gene-LOC114118103	novel	gene-CD68	CD68	trans	-0.828571	0.0415627	0.0427557
rna-XR_001020579.2	gene-LOC101107129	known	gene-ANOS1	ANOS1	trans	1	0	0
rna-XR_001043724.3	gene-LOC101104162	known	gene-ANOS1	ANOS1	trans	0.942857	0.00480466	0.0135906
MSTRG.20980.1	gene-LOC114118103	novel	gene-CDK18	CDK18	trans	0.828571	0.0415627	0.0427557
MSTRG.20980.1	gene-LOC114118103	novel	gene-CEBPA	CEBPA	trans	0.828571	0.0415627	0.0427557
rna-XR_001043913.3	gene-LOC105607267	known	gene-ANOS1	ANOS1	trans	-1	0	0
rna-XR_003585604.1	gene-LOC114108859	known	gene-ANOS1	ANOS1	trans	-0.942857	0.00480466	0.0135906
rna-XR_003588740.1	gene-LOC114113946	known	gene-ANOS1	ANOS1	trans	-0.942857	0.00480466	0.0135906
rna-XR_003588768.1	gene-LOC105614707	known	gene-ANOS1	ANOS1	trans	-0.942857	0.00480466	0.0135906
MSTRG.20980.1	gene-LOC114118103	novel	gene-CLCN4	CLCN4	trans	0.885714	0.0188455	0.0297669
MSTRG.20980.1	gene-LOC114118103	novel	gene-CLDN3	CLDN3	trans	0.828571	0.0415627	0.0427557
rna-XR_003590087.1	gene-LOC114115983	known	gene-ANOS1	ANOS1	trans	-0.942857	0.00480466	0.0135906
MSTRG.20980.1	gene-LOC114118103	novel	gene-CLIC1	CLIC1	trans	-0.885714	0.0188455	0.0297669
rna-XR_003590690.1	gene-LOC105616344	known	gene-ANOS1	ANOS1	trans	0.942857	0.00480466	0.0135906
MSTRG.30587.1	gene-RTL8C	novel	gene-AOPEP	AOPEP	trans	-0.942857	0.00480466	0.0135906
rna-XR_001020579.2	gene-LOC101107129	known	gene-AOPEP	AOPEP	trans	0.942857	0.00480466	0.0135906
rna-XR_001043913.3	gene-LOC105607267	known	gene-AOPEP	AOPEP	trans	-0.942857	0.00480466	0.0135906
rna-XR_003590799.1	gene-LOC114116957	known	gene-AOPEP	AOPEP	trans	-0.942857	0.00480466	0.0135906
MSTRG.20980.1	gene-LOC114118103	novel	gene-APMAP	APMAP	trans	0.942857	0.00480466	0.0135906
rna-XR_001024168.2	gene-LOC101116622	known	gene-APMAP	APMAP	trans	1	0	0
MSTRG.20980.1	gene-LOC114118103	novel	gene-CPT1A	CPT1A	trans	-0.885714	0.0188455	0.0297669
MSTRG.20980.1	gene-LOC114118103	novel	gene-CRADD	CRADD	trans	0.828571	0.0415627	0.0427557
MSTRG.20980.1	gene-LOC114118103	novel	gene-CREG2	CREG2	trans	0.828571	0.0415627	0.0427557
rna-XR_001434012.2	gene-LOC105607837	known	gene-APMAP	APMAP	trans	0.942857	0.00480466	0.0135906
rna-XR_003585604.1	gene-LOC114108859	known	gene-APMAP	APMAP	trans	0.942857	0.00480466	0.0135906
rna-XR_003585761.1	gene-LOC105603235	known	gene-APMAP	APMAP	trans	1	0	0
rna-XR_003587110.1	gene-LOC114110986	known	gene-APMAP	APMAP	trans	1	0	0
rna-XR_003587932.1	gene-LOC114112617	known	gene-APMAP	APMAP	trans	0.942857	0.00480466	0.0135906
MSTRG.20980.1	gene-LOC114118103	novel	gene-DAPK2	DAPK2	trans	0.828571	0.0415627	0.0427557
MSTRG.20980.1	gene-LOC114118103	novel	gene-DBF4	DBF4	trans	-0.828571	0.0415627	0.0427557
MSTRG.20980.1	gene-LOC114118103	novel	gene-DDX21	DDX21	trans	-0.885714	0.0188455	0.0297669
rna-XR_003588740.1	gene-LOC114113946	known	gene-APMAP	APMAP	trans	0.942857	0.00480466	0.0135906
MSTRG.20980.1	gene-LOC114118103	novel	gene-DEPP1	DEPP1	trans	-0.828571	0.0415627	0.0427557
MSTRG.20980.1	gene-LOC114118103	novel	gene-DGKA	DGKA	trans	-0.828571	0.0415627	0.0427557
rna-XR_003588768.1	gene-LOC105614707	known	gene-APMAP	APMAP	trans	0.942857	0.00480466	0.0135906
MSTRG.20980.1	gene-LOC114118103	novel	gene-DHRSX	DHRSX	trans	0.828571	0.0415627	0.0427557
MSTRG.20980.1	gene-LOC114118103	novel	gene-DHX58	DHX58	trans	0.828571	0.0415627	0.0427557
rna-XR_003589205.1	gene-LOC114114549	known	gene-APMAP	APMAP	trans	0.942857	0.00480466	0.0135906
rna-XR_003589506.1	gene-LOC114114983	known	gene-APMAP	APMAP	trans	1	0	0
rna-XR_003590690.1	gene-LOC105616344	known	gene-APMAP	APMAP	trans	-0.942857	0.00480466	0.0135906
MSTRG.20980.1	gene-LOC114118103	novel	gene-DKK3	DKK3	trans	-0.885714	0.0188455	0.0297669
rna-XR_001025048.3	gene-LOC105605337	known	gene-APOBR	APOBR	trans	-0.927634	0.00766584	0.0206521
rna-XR_003587026.1	gene-LOC105605067	known	gene-APOBR	APOBR	trans	-0.942857	0.00480466	0.0135906
MSTRG.20980.1	gene-LOC114118103	novel	gene-DPP4	DPP4	trans	-0.828571	0.0415627	0.0427557
rna-XR_003587368.1	gene-LOC105605445	known	gene-APOBR	APOBR	trans	0.942857	0.00480466	0.0135906
MSTRG.20980.1	gene-LOC114118103	novel	gene-DUSP10	DUSP10	trans	0.885714	0.0188455	0.0297669
MSTRG.20980.1	gene-LOC114118103	novel	gene-DUSP18	DUSP18	trans	-0.885714	0.0188455	0.0297669
MSTRG.20980.1	gene-LOC114118103	novel	gene-ECSIT	ECSIT	trans	0.885714	0.0188455	0.0297669
rna-XR_003588236.1	gene-LOC105609847	known	gene-APOBR	APOBR	trans	1	0	0
MSTRG.20980.1	gene-LOC114118103	novel	gene-EFR3B	EFR3B	trans	0.885714	0.0188455	0.0297669
rna-XR_003591127.1	gene-LOC114117489	known	gene-APOBR	APOBR	trans	-0.942857	0.00480466	0.0135906
rna-XR_003591410.1	gene-LOC114117814	known	gene-APOBR	APOBR	trans	-0.942857	0.00480466	0.0135906
MSTRG.20980.1	gene-LOC114118103	novel	gene-ELOVL6	ELOVL6	trans	0.828571	0.0415627	0.0427557
MSTRG.20980.1	gene-LOC114118103	novel	gene-ENDOD1	ENDOD1	trans	-0.885714	0.0188455	0.0297669
MSTRG.28964.2	gene-LOC101111733	novel	gene-AR	AR	trans	0.942857	0.00480466	0.0135906
rna-XR_001039696.3	gene-LOC105612556	known	gene-AR	AR	trans	0.942857	0.00480466	0.0135906
rna-XR_001042832.3	gene-LOC105616076	known	gene-AR	AR	trans	1	0	0
MSTRG.20980.1	gene-LOC114118103	novel	gene-ETS2	ETS2	trans	-0.885714	0.0188455	0.0297669
MSTRG.20980.1	gene-LOC114118103	novel	gene-ETV5	ETV5	trans	-0.885714	0.0188455	0.0297669
rna-XR_001043562.3	gene-LOC105616363	known	gene-AR	AR	trans	0.942857	0.00480466	0.0135906
rna-XR_001436422.2	gene-LOC106991816	known	gene-AR	AR	trans	0.942857	0.00480466	0.0135906
MSTRG.20980.1	gene-LOC114118103	novel	gene-F11	F11	trans	0.811679	0.0498576	0.0498637
rna-XR_003589205.1	gene-LOC114114549	known	gene-AR	AR	trans	0.942857	0.00480466	0.0135906
rna-XR_003589462.1	gene-LOC114114896	known	gene-AR	AR	trans	0.942857	0.00480466	0.0135906
MSTRG.20980.1	gene-LOC114118103	novel	gene-FAM180B	FAM180B	trans	-0.885714	0.0188455	0.0297669
MSTRG.20980.1	gene-LOC114118103	novel	gene-FAM25A	FAM25A	trans	-0.885714	0.0188455	0.0297669
MSTRG.20980.1	gene-LOC114118103	novel	gene-FAM49B	FAM49B	trans	0.828571	0.0415627	0.0427557
rna-XR_003590671.1	gene-LOC105608412	known	gene-AR	AR	trans	0.942857	0.00480466	0.0135906
rna-XR_001024168.2	gene-LOC101116622	known	gene-ARHGEF37	ARHGEF37	trans	0.942857	0.00480466	0.0135906
rna-XR_001434012.2	gene-LOC105607837	known	gene-ARHGEF37	ARHGEF37	trans	1	0	0
MSTRG.20980.1	gene-LOC114118103	novel	gene-FGF1	FGF1	trans	0.885714	0.0188455	0.0297669
MSTRG.20980.1	gene-LOC114118103	novel	gene-FGF18	FGF18	trans	-0.885714	0.0188455	0.0297669
MSTRG.20980.1	gene-LOC114118103	novel	gene-FGFR2	FGFR2	trans	0.828571	0.0415627	0.0427557
rna-XR_003585761.1	gene-LOC105603235	known	gene-ARHGEF37	ARHGEF37	trans	0.942857	0.00480466	0.0135906
MSTRG.20980.1	gene-LOC114118103	novel	gene-FHOD1	FHOD1	trans	-0.828571	0.0415627	0.0427557
rna-XR_003587110.1	gene-LOC114110986	known	gene-ARHGEF37	ARHGEF37	trans	0.942857	0.00480466	0.0135906
rna-XR_003587932.1	gene-LOC114112617	known	gene-ARHGEF37	ARHGEF37	trans	1	0	0
rna-XR_003589506.1	gene-LOC114114983	known	gene-ARHGEF37	ARHGEF37	trans	0.942857	0.00480466	0.0135906
rna-XR_001024168.2	gene-LOC101116622	known	gene-ARID5A	ARID5A	trans	-0.942857	0.00480466	0.0135906
rna-XR_001434012.2	gene-LOC105607837	known	gene-ARID5A	ARID5A	trans	-1	0	0
rna-XR_003585761.1	gene-LOC105603235	known	gene-ARID5A	ARID5A	trans	-0.942857	0.00480466	0.0135906
MSTRG.20980.1	gene-LOC114118103	novel	gene-FNDC4	FNDC4	trans	-0.885714	0.0188455	0.0297669
MSTRG.20980.1	gene-LOC114118103	novel	gene-FOSL1	FOSL1	trans	-0.898645	0.0148886	0.0297669
MSTRG.20980.1	gene-LOC114118103	novel	gene-FOSL2	FOSL2	trans	-0.828571	0.0415627	0.0427557
MSTRG.20980.1	gene-LOC114118103	novel	gene-FREM1	FREM1	trans	-0.885714	0.0188455	0.0297669
MSTRG.20980.1	gene-LOC114118103	novel	gene-FSIP1	FSIP1	trans	-0.828571	0.0415627	0.0427557
MSTRG.20980.1	gene-LOC114118103	novel	gene-G0S2	G0S2	trans	0.828571	0.0415627	0.0427557
MSTRG.20980.1	gene-LOC114118103	novel	gene-GADD45B	GADD45B	trans	-0.828571	0.0415627	0.0427557
MSTRG.20980.1	gene-LOC114118103	novel	gene-GASK1B-2	GASK1B	trans	0.828571	0.0415627	0.0427557
MSTRG.20980.1	gene-LOC114118103	novel	gene-GEM	GEM	trans	-0.885714	0.0188455	0.0297669
rna-XR_003587110.1	gene-LOC114110986	known	gene-ARID5A	ARID5A	trans	-0.942857	0.00480466	0.0135906
rna-XR_003587932.1	gene-LOC114112617	known	gene-ARID5A	ARID5A	trans	-1	0	0
rna-XR_003589506.1	gene-LOC114114983	known	gene-ARID5A	ARID5A	trans	-0.942857	0.00480466	0.0135906
rna-XR_001043562.3	gene-LOC105616363	known	gene-ARMC12	ARMC12	trans	-0.942857	0.00480466	0.0135906
rna-XR_001043724.3	gene-LOC101104162	known	gene-ARMC12	ARMC12	trans	0.942857	0.00480466	0.0135906
MSTRG.20980.1	gene-LOC114118103	novel	gene-GPI	GPI	trans	0.885714	0.0188455	0.0297669
MSTRG.20980.1	gene-LOC114118103	novel	gene-GPNMB	GPNMB	trans	-0.885714	0.0188455	0.0297669
MSTRG.20980.1	gene-LOC114118103	novel	gene-GPRC5A	GPRC5A	trans	-0.840668	0.0360576	0.0427557
rna-XR_003589462.1	gene-LOC114114896	known	gene-ARMC12	ARMC12	trans	-0.942857	0.00480466	0.0135906
rna-XR_003590087.1	gene-LOC114115983	known	gene-ARMC12	ARMC12	trans	-0.942857	0.00480466	0.0135906
MSTRG.20980.1	gene-LOC114118103	novel	gene-HBEGF	HBEGF	trans	0.828571	0.0415627	0.0427557
rna-XR_003590671.1	gene-LOC105608412	known	gene-ARMC12	ARMC12	trans	-0.942857	0.00480466	0.0135906
rna-XR_003590690.1	gene-LOC105616344	known	gene-ARMC12	ARMC12	trans	0.942857	0.00480466	0.0135906
MSTRG.15278.1	gene-PCDH9	novel	gene-ARRDC2	ARRDC2	trans	-0.942857	0.00480466	0.0135906
MSTRG.20980.1	gene-LOC114118103	novel	gene-HMCN2	HMCN2	trans	-0.828571	0.0415627	0.0427557
MSTRG.20980.1	gene-LOC114118103	novel	gene-HOXA10	HOXA10	trans	0.828571	0.0415627	0.0427557
MSTRG.19616.1	gene-MMP2	novel	gene-ARRDC2	ARRDC2	trans	1	0	0
MSTRG.20980.1	gene-LOC114118103	novel	gene-HSD3B7	HSD3B7	trans	-0.885714	0.0188455	0.0297669
rna-XR_001020974.2	gene-LOC105602361	known	gene-ARRDC2	ARRDC2	trans	0.942857	0.00480466	0.0135906
MSTRG.20980.1	gene-LOC114118103	novel	gene-HYI	HYI	trans	0.885714	0.0188455	0.0297669
rna-XR_003586393.1	gene-LOC101102683	known	gene-ARRDC2	ARRDC2	trans	-0.942857	0.00480466	0.0135906
MSTRG.20980.1	gene-LOC114118103	novel	gene-IFI30	IFI30	trans	-0.828571	0.0415627	0.0427557
MSTRG.20980.1	gene-LOC114118103	novel	gene-IFI44	IFI44	trans	0.885714	0.0188455	0.0297669
MSTRG.20980.1	gene-LOC114118103	novel	gene-IFI44L	IFI44L	trans	0.885714	0.0188455	0.0297669
MSTRG.20980.1	gene-LOC114118103	novel	gene-IFI6	IFI6	trans	0.885714	0.0188455	0.0297669
MSTRG.20980.1	gene-LOC114118103	novel	gene-IFIT1	IFIT1	trans	0.885714	0.0188455	0.0297669
MSTRG.20980.1	gene-LOC114118103	novel	gene-IFIT3	IFIT3	trans	0.885714	0.0188455	0.0297669
rna-XR_003586422.1	gene-LOC114110041	known	gene-ARRDC2	ARRDC2	trans	-0.942857	0.00480466	0.0135906
rna-XR_003586423.1	gene-LOC114110041	known	gene-ARRDC2	ARRDC2	trans	-0.942857	0.00480466	0.0135906
MSTRG.20980.1	gene-LOC114118103	novel	gene-IGFBP6	IGFBP6	trans	-0.885714	0.0188455	0.0297669
rna-XR_003586698.1	gene-LOC114110440	known	gene-ARRDC2	ARRDC2	trans	0.942857	0.00480466	0.0135906
MSTRG.30587.1	gene-RTL8C	novel	gene-ARSJ	ARSJ	trans	-0.942857	0.00480466	0.0135906
MSTRG.20980.1	gene-LOC114118103	novel	gene-INHBB	INHBB	trans	-0.885714	0.0188455	0.0297669
rna-XR_001020579.2	gene-LOC101107129	known	gene-ARSJ	ARSJ	trans	0.942857	0.00480466	0.0135906
rna-XR_001043913.3	gene-LOC105607267	known	gene-ARSJ	ARSJ	trans	-0.942857	0.00480466	0.0135906
MSTRG.20980.1	gene-LOC114118103	novel	gene-IRF7	IRF7	trans	0.885714	0.0188455	0.0297669
MSTRG.20980.1	gene-LOC114118103	novel	gene-ISG15	ISG15	trans	0.828571	0.0415627	0.0427557
rna-XR_003590799.1	gene-LOC114116957	known	gene-ARSJ	ARSJ	trans	-0.942857	0.00480466	0.0135906
MSTRG.20980.1	gene-LOC114118103	novel	gene-ARVCF	ARVCF	trans	1	0	0
MSTRG.20980.1	gene-LOC114118103	novel	gene-IVL	IVL	trans	0.828571	0.0415627	0.0427557
MSTRG.20980.1	gene-LOC114118103	novel	gene-JAM3	JAM3	trans	-0.828571	0.0415627	0.0427557
MSTRG.20980.1	gene-LOC114118103	novel	gene-KBTBD12	KBTBD12	trans	0.828571	0.0415627	0.0427557
MSTRG.20980.1	gene-LOC114118103	novel	gene-KBTBD8	KBTBD8	trans	-0.885714	0.0188455	0.0297669
MSTRG.30587.1	gene-RTL8C	novel	gene-ARVCF	ARVCF	trans	0.942857	0.00480466	0.0135906
MSTRG.20980.1	gene-LOC114118103	novel	gene-KCNJ14	KCNJ14	trans	0.885714	0.0188455	0.0297669
MSTRG.20980.1	gene-LOC114118103	novel	gene-KCNN2	KCNN2	trans	0.885714	0.0188455	0.0297669
MSTRG.20980.1	gene-LOC114118103	novel	gene-KCNN4	KCNN4	trans	-0.885714	0.0188455	0.0297669
rna-XR_001020579.2	gene-LOC101107129	known	gene-ARVCF	ARVCF	trans	-0.942857	0.00480466	0.0135906
MSTRG.20980.1	gene-LOC114118103	novel	gene-KIAA0754	KIAA0754	trans	-0.828571	0.0415627	0.0427557
rna-XR_001024168.2	gene-LOC101116622	known	gene-ARVCF	ARVCF	trans	0.942857	0.00480466	0.0135906
MSTRG.20980.1	gene-LOC114118103	novel	gene-KLHDC8B	KLHDC8B	trans	0.828571	0.0415627	0.0427557
MSTRG.20980.1	gene-LOC114118103	novel	gene-KLHL10	KLHL10	trans	0.885714	0.0188455	0.0297669
MSTRG.20980.1	gene-LOC114118103	novel	gene-KLKB1	KLKB1	trans	-0.828571	0.0415627	0.0427557
rna-XR_001043913.3	gene-LOC105607267	known	gene-ARVCF	ARVCF	trans	0.942857	0.00480466	0.0135906
rna-XR_003585604.1	gene-LOC114108859	known	gene-ARVCF	ARVCF	trans	1	0	0
MSTRG.20980.1	gene-LOC114118103	novel	gene-LOC101102413	LOC101102413	trans	-0.828571	0.0415627	0.0427557
rna-XR_003585761.1	gene-LOC105603235	known	gene-ARVCF	ARVCF	trans	0.942857	0.00480466	0.0135906
rna-XR_003587110.1	gene-LOC114110986	known	gene-ARVCF	ARVCF	trans	0.942857	0.00480466	0.0135906
MSTRG.20980.1	gene-LOC114118103	novel	gene-LOC101105064	LOC101105064	trans	-0.885714	0.0188455	0.0297669
rna-XR_003587368.1	gene-LOC105605445	known	gene-ARVCF	ARVCF	trans	-0.942857	0.00480466	0.0135906
MSTRG.20980.1	gene-LOC114118103	novel	gene-LOC101105810	LOC101105810	trans	-0.811679	0.0498576	0.0498637
rna-XR_003588740.1	gene-LOC114113946	known	gene-ARVCF	ARVCF	trans	1	0	0
MSTRG.20980.1	gene-LOC114118103	novel	gene-LOC101108354	LOC101108354	trans	-0.828571	0.0415627	0.0427557
MSTRG.20980.1	gene-LOC114118103	novel	gene-LOC101108423	LOC101108423	trans	-0.880406	0.0205987	0.032286
MSTRG.20980.1	gene-LOC114118103	novel	gene-LOC101109157	LOC101109157	trans	-0.828571	0.0415627	0.0427557
MSTRG.20980.1	gene-LOC114118103	novel	gene-LOC101109915	LOC101109915	trans	0.885714	0.0188455	0.0297669
rna-XR_003588768.1	gene-LOC105614707	known	gene-ARVCF	ARVCF	trans	1	0	0
rna-XR_003589506.1	gene-LOC114114983	known	gene-ARVCF	ARVCF	trans	0.942857	0.00480466	0.0135906
rna-XR_003590799.1	gene-LOC114116957	known	gene-ARVCF	ARVCF	trans	0.942857	0.00480466	0.0135906
MSTRG.20980.1	gene-LOC114118103	novel	gene-LOC101110922	LOC101110922	trans	-0.840668	0.0360576	0.0427557
MSTRG.20980.1	gene-LOC114118103	novel	gene-LOC101111245	LOC101111245	trans	0.880406	0.0205987	0.032286
MSTRG.20980.1	gene-LOC114118103	novel	gene-LOC101111847	LOC101111847	trans	0.828571	0.0415627	0.0427557
MSTRG.20980.1	gene-LOC114118103	novel	gene-LOC101112122	LOC101112122	trans	0.828571	0.0415627	0.0427557
MSTRG.20980.1	gene-LOC114118103	novel	gene-LOC101112936	LOC101112936	trans	0.885714	0.0188455	0.0297669
MSTRG.20980.1	gene-LOC114118103	novel	gene-LOC101112990	LOC101112990	trans	-0.828571	0.0415627	0.0427557
MSTRG.20980.1	gene-LOC114118103	novel	gene-LOC101113583	LOC101113583	trans	0.828571	0.0415627	0.0427557
rna-XR_003591127.1	gene-LOC114117489	known	gene-ARVCF	ARVCF	trans	0.942857	0.00480466	0.0135906
rna-XR_003591410.1	gene-LOC114117814	known	gene-ARVCF	ARVCF	trans	0.942857	0.00480466	0.0135906
rna-XR_001042742.2	gene-LOC105613955	known	gene-ASB11	ASB11	trans	-1	0	0
rna-XR_003586196.1	gene-LOC114109530	known	gene-ASB11	ASB11	trans	1	0	0
rna-XR_003589205.1	gene-LOC114114549	known	gene-ASB11	ASB11	trans	-0.942857	0.00480466	0.0135906
MSTRG.20980.1	gene-LOC114118103	novel	gene-LOC101115614	LOC101115614	trans	-0.885714	0.0188455	0.0297669
MSTRG.20980.1	gene-LOC114118103	novel	gene-LOC101117112	LOC101117112	trans	0.885714	0.0188455	0.0297669
MSTRG.20980.1	gene-LOC114118103	novel	gene-LOC101118128	LOC101118128	trans	-0.885714	0.0188455	0.0297669
rna-XR_001024168.2	gene-LOC101116622	known	gene-ASB5	ASB5	trans	0.942857	0.00480466	0.0135906
rna-XR_001434012.2	gene-LOC105607837	known	gene-ASB5	ASB5	trans	1	0	0
rna-XR_003585761.1	gene-LOC105603235	known	gene-ASB5	ASB5	trans	0.942857	0.00480466	0.0135906
rna-XR_003587110.1	gene-LOC114110986	known	gene-ASB5	ASB5	trans	0.942857	0.00480466	0.0135906
MSTRG.20980.1	gene-LOC114118103	novel	gene-LOC101121216	LOC101121216	trans	-0.828571	0.0415627	0.0427557
MSTRG.20980.1	gene-LOC114118103	novel	gene-LOC101121661	LOC101121661	trans	0.885714	0.0188455	0.0297669
rna-XR_003587932.1	gene-LOC114112617	known	gene-ASB5	ASB5	trans	1	0	0
MSTRG.20980.1	gene-LOC114118103	novel	gene-LOC101121916	LOC101121916	trans	-0.885714	0.0188455	0.0297669
rna-XR_003589506.1	gene-LOC114114983	known	gene-ASB5	ASB5	trans	0.942857	0.00480466	0.0135906
rna-XR_001042832.3	gene-LOC105616076	known	gene-ASGR1	ASGR1	trans	0.942857	0.00480466	0.0135906
MSTRG.20980.1	gene-LOC114118103	novel	gene-LOC101122347	LOC101122347	trans	-0.828571	0.0415627	0.0427557
rna-XR_001043562.3	gene-LOC105616363	known	gene-ASGR1	ASGR1	trans	1	0	0
MSTRG.20980.1	gene-LOC114118103	novel	gene-LOC101123010	LOC101123010	trans	-0.828571	0.0415627	0.0427557
rna-XR_001435257.2	gene-LOC106990526	known	gene-ASGR1	ASGR1	trans	0.942857	0.00480466	0.0135906
rna-XR_003586598.1	gene-LOC114110301	known	gene-ASGR1	ASGR1	trans	0.942857	0.00480466	0.0135906
rna-XR_003589462.1	gene-LOC114114896	known	gene-ASGR1	ASGR1	trans	1	0	0
rna-XR_003589687.1	gene-LOC114115312	known	gene-ASGR1	ASGR1	trans	-0.942857	0.00480466	0.0135906
rna-XR_003590671.1	gene-LOC105608412	known	gene-ASGR1	ASGR1	trans	1	0	0
MSTRG.20980.1	gene-LOC114118103	novel	gene-ASPHD2	ASPHD2	trans	0.942857	0.00480466	0.0135906
MSTRG.20980.1	gene-LOC114118103	novel	gene-LOC114108609	LOC114108609	trans	0.828571	0.0415627	0.0427557
rna-XR_001024168.2	gene-LOC101116622	known	gene-ASPHD2	ASPHD2	trans	1	0	0
MSTRG.20980.1	gene-LOC114118103	novel	gene-LOC114108708	LOC114108708	trans	0.828571	0.0415627	0.0427557
MSTRG.20980.1	gene-LOC114118103	novel	gene-LOC114108712	LOC114108712	trans	0.828571	0.0415627	0.0427557
MSTRG.20980.1	gene-LOC114118103	novel	gene-LOC114108739	LOC114108739	trans	-0.885714	0.0188455	0.0297669
MSTRG.20980.1	gene-LOC114118103	novel	gene-LOC114108752	LOC114108752	trans	-0.828571	0.0415627	0.0427557
rna-XR_001434012.2	gene-LOC105607837	known	gene-ASPHD2	ASPHD2	trans	0.942857	0.00480466	0.0135906
rna-XR_003585604.1	gene-LOC114108859	known	gene-ASPHD2	ASPHD2	trans	0.942857	0.00480466	0.0135906
MSTRG.20980.1	gene-LOC114118103	novel	gene-LOC114109118	LOC114109118	trans	-0.828571	0.0415627	0.0427557
rna-XR_003585761.1	gene-LOC105603235	known	gene-ASPHD2	ASPHD2	trans	1	0	0
MSTRG.20980.1	gene-LOC114118103	novel	gene-LOC114109662	LOC114109662	trans	-0.828571	0.0415627	0.0427557
rna-XR_003587110.1	gene-LOC114110986	known	gene-ASPHD2	ASPHD2	trans	1	0	0
rna-XR_003587932.1	gene-LOC114112617	known	gene-ASPHD2	ASPHD2	trans	0.942857	0.00480466	0.0135906
MSTRG.20980.1	gene-LOC114118103	novel	gene-LOC114111483	LOC114111483	trans	-0.885714	0.0188455	0.0297669
rna-XR_003588740.1	gene-LOC114113946	known	gene-ASPHD2	ASPHD2	trans	0.942857	0.00480466	0.0135906
rna-XR_003588768.1	gene-LOC105614707	known	gene-ASPHD2	ASPHD2	trans	0.942857	0.00480466	0.0135906
rna-XR_003589205.1	gene-LOC114114549	known	gene-ASPHD2	ASPHD2	trans	0.942857	0.00480466	0.0135906
MSTRG.20980.1	gene-LOC114118103	novel	gene-LOC114114062	LOC114114062	trans	0.828571	0.0415627	0.0427557
MSTRG.20980.1	gene-LOC114118103	novel	gene-LOC114114084	LOC114114084	trans	0.885714	0.0188455	0.0297669
MSTRG.20980.1	gene-LOC114118103	novel	gene-LOC114114520	LOC114114520	trans	-0.885714	0.0188455	0.0297669
rna-XR_003589506.1	gene-LOC114114983	known	gene-ASPHD2	ASPHD2	trans	1	0	0
MSTRG.20980.1	gene-LOC114118103	novel	gene-LOC114115646	LOC114115646	trans	-0.840668	0.0360576	0.0427557
rna-XR_003590690.1	gene-LOC105616344	known	gene-ASPHD2	ASPHD2	trans	-0.942857	0.00480466	0.0135906
MSTRG.20980.1	gene-LOC114118103	novel	gene-LOC114116917	LOC114116917	trans	-0.828571	0.0415627	0.0427557
MSTRG.20980.1	gene-LOC114118103	novel	gene-LOC114117545	LOC114117545	trans	0.885714	0.0188455	0.0297669
MSTRG.20980.1	gene-LOC114118103	novel	gene-LOC114118248	LOC114118248	trans	-0.828571	0.0415627	0.0427557
MSTRG.20980.1	gene-LOC114118103	novel	gene-LOC780772	LOC780772	trans	-0.845154	0.0341094	0.0427557
rna-XR_003586698.1	gene-LOC114110440	known	gene-ATG16L2	ATG16L2	trans	0.942857	0.00480466	0.0135906
rna-XR_003590690.1	gene-LOC105616344	known	gene-ATG16L2	ATG16L2	trans	0.942857	0.00480466	0.0135906
MSTRG.20980.1	gene-LOC114118103	novel	gene-LPL	LPL	trans	0.885714	0.0188455	0.0297669
MSTRG.20980.1	gene-LOC114118103	novel	gene-LRP3	LRP3	trans	0.828571	0.0415627	0.0427557
MSTRG.20980.1	gene-LOC114118103	novel	gene-LRRC15	LRRC15	trans	-0.885714	0.0188455	0.0297669
MSTRG.20980.1	gene-LOC114118103	novel	gene-LRRC8B	LRRC8B	trans	-0.828571	0.0415627	0.0427557
MSTRG.28964.2	gene-LOC101111733	novel	gene-ATP10A	ATP10A	trans	-0.942857	0.00480466	0.0135906
rna-XR_001039696.3	gene-LOC105612556	known	gene-ATP10A	ATP10A	trans	-0.942857	0.00480466	0.0135906
rna-XR_001042832.3	gene-LOC105616076	known	gene-ATP10A	ATP10A	trans	-1	0	0
rna-XR_001043562.3	gene-LOC105616363	known	gene-ATP10A	ATP10A	trans	-0.942857	0.00480466	0.0135906
rna-XR_001436422.2	gene-LOC106991816	known	gene-ATP10A	ATP10A	trans	-0.942857	0.00480466	0.0135906
rna-XR_003589205.1	gene-LOC114114549	known	gene-ATP10A	ATP10A	trans	-0.942857	0.00480466	0.0135906
rna-XR_003589462.1	gene-LOC114114896	known	gene-ATP10A	ATP10A	trans	-0.942857	0.00480466	0.0135906
MSTRG.20980.1	gene-LOC114118103	novel	gene-MEDAG	MEDAG	trans	-0.828571	0.0415627	0.0427557
rna-XR_003590671.1	gene-LOC105608412	known	gene-ATP10A	ATP10A	trans	-0.942857	0.00480466	0.0135906
rna-XR_001024168.2	gene-LOC101116622	known	gene-ATP1B1	ATP1B1	trans	-0.942857	0.00480466	0.0135906
MSTRG.20980.1	gene-LOC114118103	novel	gene-MFSD13A	MFSD13A	trans	0.828571	0.0415627	0.0427557
MSTRG.20980.1	gene-LOC114118103	novel	gene-MICAL2	MICAL2	trans	-0.828571	0.0415627	0.0427557
rna-XR_001042742.2	gene-LOC105613955	known	gene-ATP1B1	ATP1B1	trans	-0.942857	0.00480466	0.0135906
MSTRG.20980.1	gene-LOC114118103	novel	gene-MKX	MKX	trans	-0.885714	0.0188455	0.0297669
rna-XR_001042832.3	gene-LOC105616076	known	gene-ATP1B1	ATP1B1	trans	-0.942857	0.00480466	0.0135906
rna-XR_003585761.1	gene-LOC105603235	known	gene-ATP1B1	ATP1B1	trans	-0.942857	0.00480466	0.0135906
rna-XR_003586196.1	gene-LOC114109530	known	gene-ATP1B1	ATP1B1	trans	0.942857	0.00480466	0.0135906
MSTRG.20980.1	gene-LOC114118103	novel	gene-MTHFD2	MTHFD2	trans	-0.828571	0.0415627	0.0427557
MSTRG.20980.1	gene-LOC114118103	novel	gene-MVD	MVD	trans	0.828571	0.0415627	0.0427557
rna-XR_003587110.1	gene-LOC114110986	known	gene-ATP1B1	ATP1B1	trans	-0.942857	0.00480466	0.0135906
rna-XR_003587368.1	gene-LOC105605445	known	gene-ATP1B1	ATP1B1	trans	0.942857	0.00480466	0.0135906
MSTRG.20980.1	gene-LOC114118103	novel	gene-MXRA5	MXRA5	trans	-0.885714	0.0188455	0.0297669
rna-XR_003589205.1	gene-LOC114114549	known	gene-ATP1B1	ATP1B1	trans	-1	0	0
rna-XR_003589476.1	gene-LOC105606735	known	gene-ATP1B1	ATP1B1	trans	0.942857	0.00480466	0.0135906
MSTRG.20980.1	gene-LOC114118103	novel	gene-MYO1D	MYO1D	trans	-0.885714	0.0188455	0.0297669
rna-XR_003589506.1	gene-LOC114114983	known	gene-ATP1B1	ATP1B1	trans	-0.942857	0.00480466	0.0135906
rna-XR_003591127.1	gene-LOC114117489	known	gene-ATP1B1	ATP1B1	trans	-0.942857	0.00480466	0.0135906
MSTRG.20980.1	gene-LOC114118103	novel	gene-NAALAD2	NAALAD2	trans	-0.828571	0.0415627	0.0427557
rna-XR_003591410.1	gene-LOC114117814	known	gene-ATP1B1	ATP1B1	trans	-0.942857	0.00480466	0.0135906
MSTRG.20980.1	gene-LOC114118103	novel	gene-NDUFA5	NDUFA5	trans	0.828571	0.0415627	0.0427557
MSTRG.20980.1	gene-LOC114118103	novel	gene-ATP5MC1	ATP5MC1	trans	0.942857	0.00480466	0.0135906
rna-XR_001024168.2	gene-LOC101116622	known	gene-ATP5MC1	ATP5MC1	trans	1	0	0
MSTRG.20980.1	gene-LOC114118103	novel	gene-NGEF	NGEF	trans	-0.885714	0.0188455	0.0297669
MSTRG.20980.1	gene-LOC114118103	novel	gene-NKG7	NKG7	trans	-0.885714	0.0188455	0.0297669
rna-XR_001434012.2	gene-LOC105607837	known	gene-ATP5MC1	ATP5MC1	trans	0.942857	0.00480466	0.0135906
MSTRG.20980.1	gene-LOC114118103	novel	gene-NTNG1	NTNG1	trans	0.885714	0.0188455	0.0297669
MSTRG.20980.1	gene-LOC114118103	novel	gene-NTSR2	NTSR2	trans	0.828571	0.0415627	0.0427557
MSTRG.20980.1	gene-LOC114118103	novel	gene-NUCB2	NUCB2	trans	-0.885714	0.0188455	0.0297669
rna-XR_003585604.1	gene-LOC114108859	known	gene-ATP5MC1	ATP5MC1	trans	0.942857	0.00480466	0.0135906
rna-XR_003585761.1	gene-LOC105603235	known	gene-ATP5MC1	ATP5MC1	trans	1	0	0
MSTRG.20980.1	gene-LOC114118103	novel	gene-NUPR1	NUPR1	trans	-0.828571	0.0415627	0.0427557
MSTRG.20980.1	gene-LOC114118103	novel	gene-NXPE4	NXPE4	trans	-0.885714	0.0188455	0.0297669
MSTRG.20980.1	gene-LOC114118103	novel	gene-NXPH4	NXPH4	trans	-0.885714	0.0188455	0.0297669
MSTRG.20980.1	gene-LOC114118103	novel	gene-OLFM1	OLFM1	trans	-0.828571	0.0415627	0.0427557
rna-XR_003587110.1	gene-LOC114110986	known	gene-ATP5MC1	ATP5MC1	trans	1	0	0
MSTRG.20980.1	gene-LOC114118103	novel	gene-OSMR	OSMR	trans	-0.828571	0.0415627	0.0427557
MSTRG.20980.1	gene-LOC114118103	novel	gene-OTULINL	OTULINL	trans	-0.885714	0.0188455	0.0297669
MSTRG.20980.1	gene-LOC114118103	novel	gene-P2RX6	P2RX6	trans	0.828571	0.0415627	0.0427557
MSTRG.20980.1	gene-LOC114118103	novel	gene-P2RY1	P2RY1	trans	0.828571	0.0415627	0.0427557
rna-XR_003587932.1	gene-LOC114112617	known	gene-ATP5MC1	ATP5MC1	trans	0.942857	0.00480466	0.0135906
rna-XR_003588740.1	gene-LOC114113946	known	gene-ATP5MC1	ATP5MC1	trans	0.942857	0.00480466	0.0135906
rna-XR_003588768.1	gene-LOC105614707	known	gene-ATP5MC1	ATP5MC1	trans	0.942857	0.00480466	0.0135906
rna-XR_003589205.1	gene-LOC114114549	known	gene-ATP5MC1	ATP5MC1	trans	0.942857	0.00480466	0.0135906
rna-XR_003589506.1	gene-LOC114114983	known	gene-ATP5MC1	ATP5MC1	trans	1	0	0
MSTRG.20980.1	gene-LOC114118103	novel	gene-PAPPA	PAPPA	trans	-0.885714	0.0188455	0.0297669
rna-XR_003590690.1	gene-LOC105616344	known	gene-ATP5MC1	ATP5MC1	trans	-0.942857	0.00480466	0.0135906
MSTRG.20980.1	gene-LOC114118103	novel	gene-PC	PC	trans	0.885714	0.0188455	0.0297669
MSTRG.20980.1	gene-LOC114118103	novel	gene-PCK1	PCK1	trans	0.828571	0.0415627	0.0427557
MSTRG.20980.1	gene-LOC114118103	novel	gene-PCYT1B	PCYT1B	trans	0.885714	0.0188455	0.0297669
MSTRG.14896.11	gene-LOC105611737	novel	gene-ATP5MC1-2	ATP5MC1	trans	0.942857	0.00480466	0.0135906
MSTRG.20980.1	gene-LOC114118103	novel	gene-PDE4DIP	PDE4DIP	trans	-0.828571	0.0415627	0.0427557
MSTRG.20980.1	gene-LOC114118103	novel	gene-PDK4	PDK4	trans	-0.828571	0.0415627	0.0427557
MSTRG.20980.1	gene-LOC114118103	novel	gene-ATP5MC1-2	ATP5MC1	trans	0.942857	0.00480466	0.0135906
MSTRG.30587.1	gene-RTL8C	novel	gene-ATP5MC1-2	ATP5MC1	trans	1	0	0
rna-XR_001020579.2	gene-LOC101107129	known	gene-ATP5MC1-2	ATP5MC1	trans	-1	0	0
MSTRG.20980.1	gene-LOC114118103	novel	gene-PER3	PER3	trans	0.885714	0.0188455	0.0297669
rna-XR_001043724.3	gene-LOC101104162	known	gene-ATP5MC1-2	ATP5MC1	trans	-0.942857	0.00480466	0.0135906
MSTRG.20980.1	gene-LOC114118103	novel	gene-PIGA	PIGA	trans	-0.828571	0.0415627	0.0427557
MSTRG.20980.1	gene-LOC114118103	novel	gene-PIM1	PIM1	trans	-0.828571	0.0415627	0.0427557
MSTRG.20980.1	gene-LOC114118103	novel	gene-PKM	PKM	trans	-0.885714	0.0188455	0.0297669
rna-XR_001043913.3	gene-LOC105607267	known	gene-ATP5MC1-2	ATP5MC1	trans	1	0	0
rna-XR_003585604.1	gene-LOC114108859	known	gene-ATP5MC1-2	ATP5MC1	trans	0.942857	0.00480466	0.0135906
rna-XR_003588740.1	gene-LOC114113946	known	gene-ATP5MC1-2	ATP5MC1	trans	0.942857	0.00480466	0.0135906
rna-XR_003588768.1	gene-LOC105614707	known	gene-ATP5MC1-2	ATP5MC1	trans	0.942857	0.00480466	0.0135906
MSTRG.20980.1	gene-LOC114118103	novel	gene-POSTN	POSTN	trans	-0.828571	0.0415627	0.0427557
MSTRG.20980.1	gene-LOC114118103	novel	gene-PPIC	PPIC	trans	-0.828571	0.0415627	0.0427557
MSTRG.20980.1	gene-LOC114118103	novel	gene-PPP1R14C	PPP1R14C	trans	-0.885714	0.0188455	0.0297669
rna-XR_003590087.1	gene-LOC114115983	known	gene-ATP5MC1-2	ATP5MC1	trans	0.942857	0.00480466	0.0135906
MSTRG.20980.1	gene-LOC114118103	novel	gene-PPTC7	PPTC7	trans	-0.885714	0.0188455	0.0297669
rna-XR_003590690.1	gene-LOC105616344	known	gene-ATP5MC1-2	ATP5MC1	trans	-0.942857	0.00480466	0.0135906
MSTRG.20980.1	gene-LOC114118103	novel	gene-PRELP	PRELP	trans	-0.885714	0.0188455	0.0297669
MSTRG.20980.1	gene-LOC114118103	novel	gene-ATP5MC3	ATP5MC3	trans	1	0	0
MSTRG.30587.1	gene-RTL8C	novel	gene-ATP5MC3	ATP5MC3	trans	0.942857	0.00480466	0.0135906
rna-XR_001020579.2	gene-LOC101107129	known	gene-ATP5MC3	ATP5MC3	trans	-0.942857	0.00480466	0.0135906
MSTRG.20980.1	gene-LOC114118103	novel	gene-PTP4A3	PTP4A3	trans	0.885714	0.0188455	0.0297669
rna-XR_001024168.2	gene-LOC101116622	known	gene-ATP5MC3	ATP5MC3	trans	0.942857	0.00480466	0.0135906
MSTRG.20980.1	gene-LOC114118103	novel	gene-PTPRF	PTPRF	trans	-0.885714	0.0188455	0.0297669
MSTRG.20980.1	gene-LOC114118103	novel	gene-PTX3	PTX3	trans	-0.885714	0.0188455	0.0297669
rna-XR_001043913.3	gene-LOC105607267	known	gene-ATP5MC3	ATP5MC3	trans	0.942857	0.00480466	0.0135906
rna-XR_003585604.1	gene-LOC114108859	known	gene-ATP5MC3	ATP5MC3	trans	1	0	0
MSTRG.20980.1	gene-LOC114118103	novel	gene-RASL12	RASL12	trans	-0.885714	0.0188455	0.0297669
rna-XR_003585761.1	gene-LOC105603235	known	gene-ATP5MC3	ATP5MC3	trans	0.942857	0.00480466	0.0135906
rna-XR_003587110.1	gene-LOC114110986	known	gene-ATP5MC3	ATP5MC3	trans	0.942857	0.00480466	0.0135906
rna-XR_003587368.1	gene-LOC105605445	known	gene-ATP5MC3	ATP5MC3	trans	-0.942857	0.00480466	0.0135906
MSTRG.20980.1	gene-LOC114118103	novel	gene-RGS7BP	RGS7BP	trans	0.828571	0.0415627	0.0427557
rna-XR_003588740.1	gene-LOC114113946	known	gene-ATP5MC3	ATP5MC3	trans	1	0	0
rna-XR_003588768.1	gene-LOC105614707	known	gene-ATP5MC3	ATP5MC3	trans	1	0	0
rna-XR_003589506.1	gene-LOC114114983	known	gene-ATP5MC3	ATP5MC3	trans	0.942857	0.00480466	0.0135906
MSTRG.20980.1	gene-LOC114118103	novel	gene-RPGR	RPGR	trans	-0.885714	0.0188455	0.0297669
MSTRG.20980.1	gene-LOC114118103	novel	gene-RPL22L1	RPL22L1	trans	-0.885714	0.0188455	0.0297669
rna-XR_003590799.1	gene-LOC114116957	known	gene-ATP5MC3	ATP5MC3	trans	0.942857	0.00480466	0.0135906
rna-XR_003591127.1	gene-LOC114117489	known	gene-ATP5MC3	ATP5MC3	trans	0.942857	0.00480466	0.0135906
MSTRG.20980.1	gene-LOC114118103	novel	gene-RTKN	RTKN	trans	-0.828571	0.0415627	0.0427557
MSTRG.20980.1	gene-LOC114118103	novel	gene-RTP4	RTP4	trans	0.885714	0.0188455	0.0297669
MSTRG.20980.1	gene-LOC114118103	novel	gene-RUNX1	RUNX1	trans	-0.828571	0.0415627	0.0427557
rna-XR_003591410.1	gene-LOC114117814	known	gene-ATP5MC3	ATP5MC3	trans	0.942857	0.00480466	0.0135906
MSTRG.30587.1	gene-RTL8C	novel	gene-ATP8B1	ATP8B1	trans	-0.942857	0.00480466	0.0135906
MSTRG.20980.1	gene-LOC114118103	novel	gene-SBK1	SBK1	trans	0.898645	0.0148886	0.0297669
rna-XR_001020579.2	gene-LOC101107129	known	gene-ATP8B1	ATP8B1	trans	0.942857	0.00480466	0.0135906
MSTRG.20980.1	gene-LOC114118103	novel	gene-SDK2	SDK2	trans	-0.885714	0.0188455	0.0297669
rna-XR_001024168.2	gene-LOC101116622	known	gene-ATP8B1	ATP8B1	trans	-0.942857	0.00480466	0.0135906
MSTRG.20980.1	gene-LOC114118103	novel	gene-SEC14L1	SEC14L1	trans	-0.828571	0.0415627	0.0427557
MSTRG.20980.1	gene-LOC114118103	novel	gene-SEC14L4	SEC14L4	trans	0.811679	0.0498576	0.0498637
MSTRG.20980.1	gene-LOC114118103	novel	gene-SERPINB1	SERPINB1	trans	-0.885714	0.0188455	0.0297669
MSTRG.20980.1	gene-LOC114118103	novel	gene-SERPINE2	SERPINE2	trans	-0.885714	0.0188455	0.0297669
MSTRG.20980.1	gene-LOC114118103	novel	gene-SERPINF2	SERPINF2	trans	-0.885714	0.0188455	0.0297669
MSTRG.20980.1	gene-LOC114118103	novel	gene-SERTAD4	SERTAD4	trans	-0.840668	0.0360576	0.0427557
rna-XR_001043913.3	gene-LOC105607267	known	gene-ATP8B1	ATP8B1	trans	-0.942857	0.00480466	0.0135906
MSTRG.20980.1	gene-LOC114118103	novel	gene-SFRP4	SFRP4	trans	-0.885714	0.0188455	0.0297669
rna-XR_003585761.1	gene-LOC105603235	known	gene-ATP8B1	ATP8B1	trans	-0.942857	0.00480466	0.0135906
MSTRG.20980.1	gene-LOC114118103	novel	gene-SH2D3C	SH2D3C	trans	-0.828571	0.0415627	0.0427557
MSTRG.20980.1	gene-LOC114118103	novel	gene-SH3BGRL2	SH3BGRL2	trans	0.828571	0.0415627	0.0427557
MSTRG.20980.1	gene-LOC114118103	novel	gene-SIX2	SIX2	trans	-0.885714	0.0188455	0.0297669
MSTRG.20980.1	gene-LOC114118103	novel	gene-SLC14A1	SLC14A1	trans	0.885714	0.0188455	0.0297669
rna-XR_003587110.1	gene-LOC114110986	known	gene-ATP8B1	ATP8B1	trans	-0.942857	0.00480466	0.0135906
MSTRG.20980.1	gene-LOC114118103	novel	gene-SLC17A9	SLC17A9	trans	-0.885714	0.0188455	0.0297669
MSTRG.20980.1	gene-LOC114118103	novel	gene-SLC22A3	SLC22A3	trans	0.828571	0.0415627	0.0427557
MSTRG.20980.1	gene-LOC114118103	novel	gene-SLC25A1	SLC25A1	trans	0.828571	0.0415627	0.0427557
MSTRG.20980.1	gene-LOC114118103	novel	gene-SLC25A13	SLC25A13	trans	0.828571	0.0415627	0.0427557
rna-XR_003589506.1	gene-LOC114114983	known	gene-ATP8B1	ATP8B1	trans	-0.942857	0.00480466	0.0135906
MSTRG.20980.1	gene-LOC114118103	novel	gene-SLC26A2	SLC26A2	trans	-0.885714	0.0188455	0.0297669
rna-XR_003590690.1	gene-LOC105616344	known	gene-ATP8B1	ATP8B1	trans	1	0	0
MSTRG.20980.1	gene-LOC114118103	novel	gene-SLC2A1	SLC2A1	trans	-0.828571	0.0415627	0.0427557
MSTRG.20980.1	gene-LOC114118103	novel	gene-SLC2A4	SLC2A4	trans	0.885714	0.0188455	0.0297669
MSTRG.20980.1	gene-LOC114118103	novel	gene-SLC39A14	SLC39A14	trans	-0.885714	0.0188455	0.0297669
rna-XR_001044501.3	gene-LOC105609026	known	gene-AVPI1	AVPI1	trans	0.942857	0.00480466	0.0135906
MSTRG.20980.1	gene-LOC114118103	novel	gene-SLC3A2	SLC3A2	trans	-0.885714	0.0188455	0.0297669
MSTRG.20980.1	gene-LOC114118103	novel	gene-BAG2	BAG2	trans	-0.942857	0.00480466	0.0135906
MSTRG.20980.1	gene-LOC114118103	novel	gene-SLC4A7	SLC4A7	trans	-0.885714	0.0188455	0.0297669
MSTRG.20980.1	gene-LOC114118103	novel	gene-SMAGP	SMAGP	trans	-0.885714	0.0188455	0.0297669
MSTRG.20980.1	gene-LOC114118103	novel	gene-SOST	SOST	trans	0.885714	0.0188455	0.0297669
rna-XR_003585604.1	gene-LOC114108859	known	gene-BAG2	BAG2	trans	-0.942857	0.00480466	0.0135906
MSTRG.20980.1	gene-LOC114118103	novel	gene-SREBF1	SREBF1	trans	0.885714	0.0188455	0.0297669
MSTRG.20980.1	gene-LOC114118103	novel	gene-SRPX	SRPX	trans	-0.885714	0.0188455	0.0297669
rna-XR_003588740.1	gene-LOC114113946	known	gene-BAG2	BAG2	trans	-0.942857	0.00480466	0.0135906
MSTRG.20980.1	gene-LOC114118103	novel	gene-STK26	STK26	trans	-0.828571	0.0415627	0.0427557
MSTRG.20980.1	gene-LOC114118103	novel	gene-SUCNR1	SUCNR1	trans	0.885714	0.0188455	0.0297669
rna-XR_003588768.1	gene-LOC105614707	known	gene-BAG2	BAG2	trans	-0.942857	0.00480466	0.0135906
MSTRG.20980.1	gene-LOC114118103	novel	gene-SYNGR1	SYNGR1	trans	0.885714	0.0188455	0.0297669
rna-XR_003590799.1	gene-LOC114116957	known	gene-BAG2	BAG2	trans	-1	0	0
rna-XR_001042832.3	gene-LOC105616076	known	gene-BCAR3	BCAR3	trans	0.942857	0.00480466	0.0135906
rna-XR_001435257.2	gene-LOC106990526	known	gene-BCAR3	BCAR3	trans	0.942857	0.00480466	0.0135906
rna-XR_001436365.2	gene-LOC106991804	known	gene-BCAR3	BCAR3	trans	-0.927634	0.00766584	0.0206521
rna-XR_003589476.1	gene-LOC105606735	known	gene-BCAR3	BCAR3	trans	-0.942857	0.00480466	0.0135906
rna-XR_003589687.1	gene-LOC114115312	known	gene-BCAR3	BCAR3	trans	-0.942857	0.00480466	0.0135906
MSTRG.20980.1	gene-LOC114118103	novel	gene-BCAT1	BCAT1	trans	-0.927634	0.00766584	0.0206521
MSTRG.30587.1	gene-RTL8C	novel	gene-BCAT1	BCAT1	trans	-0.927634	0.00766584	0.0206521
rna-XR_001020579.2	gene-LOC101107129	known	gene-BCAT1	BCAT1	trans	0.927634	0.00766584	0.0206521
MSTRG.20980.1	gene-LOC114118103	novel	gene-TLCD2	TLCD2	trans	-0.885714	0.0188455	0.0297669
rna-XR_001043913.3	gene-LOC105607267	known	gene-BCAT1	BCAT1	trans	-0.927634	0.00766584	0.0206521
MSTRG.20980.1	gene-LOC114118103	novel	gene-TMEM134	TMEM134	trans	0.828571	0.0415627	0.0427557
rna-XR_003585604.1	gene-LOC114108859	known	gene-BCAT1	BCAT1	trans	-0.927634	0.00766584	0.0206521
MSTRG.20980.1	gene-LOC114118103	novel	gene-TMEM30B	TMEM30B	trans	-0.885714	0.0188455	0.0297669
rna-XR_003588740.1	gene-LOC114113946	known	gene-BCAT1	BCAT1	trans	-0.927634	0.00766584	0.0206521
MSTRG.20980.1	gene-LOC114118103	novel	gene-TNFAIP6	TNFAIP6	trans	-0.828571	0.0415627	0.0427557
MSTRG.20980.1	gene-LOC114118103	novel	gene-TNFAIP8L3	TNFAIP8L3	trans	-0.828571	0.0415627	0.0427557
rna-XR_003588768.1	gene-LOC105614707	known	gene-BCAT1	BCAT1	trans	-0.927634	0.00766584	0.0206521
rna-XR_003590799.1	gene-LOC114116957	known	gene-BCAT1	BCAT1	trans	-0.985611	0.000309086	0.00379252
rna-XR_001025048.3	gene-LOC105605337	known	gene-BCHE	BCHE	trans	0.927634	0.00766584	0.0206521
rna-XR_003587026.1	gene-LOC105605067	known	gene-BCHE	BCHE	trans	0.942857	0.00480466	0.0135906
MSTRG.20980.1	gene-LOC114118103	novel	gene-TRIM63	TRIM63	trans	-0.828571	0.0415627	0.0427557
rna-XR_003587368.1	gene-LOC105605445	known	gene-BCHE	BCHE	trans	-0.942857	0.00480466	0.0135906
MSTRG.20980.1	gene-LOC114118103	novel	gene-TSKS	TSKS	trans	0.828571	0.0415627	0.0427557
MSTRG.20980.1	gene-LOC114118103	novel	gene-TSPAN18	TSPAN18	trans	0.828571	0.0415627	0.0427557
MSTRG.20980.1	gene-LOC114118103	novel	gene-TTC29	TTC29	trans	0.811679	0.0498576	0.0498637
rna-XR_003588236.1	gene-LOC105609847	known	gene-BCHE	BCHE	trans	-1	0	0
MSTRG.20980.1	gene-LOC114118103	novel	gene-TTC7A	TTC7A	trans	-0.885714	0.0188455	0.0297669
MSTRG.20980.1	gene-LOC114118103	novel	gene-TWIST1	TWIST1	trans	0.885714	0.0188455	0.0297669
MSTRG.20980.1	gene-LOC114118103	novel	gene-UCP2	UCP2	trans	0.828571	0.0415627	0.0427557
rna-XR_003591127.1	gene-LOC114117489	known	gene-BCHE	BCHE	trans	0.942857	0.00480466	0.0135906
MSTRG.20980.1	gene-LOC114118103	novel	gene-UGP2	UGP2	trans	-0.885714	0.0188455	0.0297669
MSTRG.20980.1	gene-LOC114118103	novel	gene-UST	UST	trans	-0.828571	0.0415627	0.0427557
MSTRG.20980.1	gene-LOC114118103	novel	gene-VCAN	VCAN	trans	-0.885714	0.0188455	0.0297669
rna-XR_003591410.1	gene-LOC114117814	known	gene-BCHE	BCHE	trans	0.942857	0.00480466	0.0135906
MSTRG.15278.1	gene-PCDH9	novel	gene-BCL2L1	BCL2L1	trans	-0.942857	0.00480466	0.0135906
MSTRG.20980.1	gene-LOC114118103	novel	gene-WNT2	WNT2	trans	-0.828571	0.0415627	0.0427557
MSTRG.20980.1	gene-LOC114118103	novel	gene-WNT2B	WNT2B	trans	0.885714	0.0188455	0.0297669
MSTRG.20980.1	gene-LOC114118103	novel	gene-XAF1	XAF1	trans	0.828571	0.0415627	0.0427557
MSTRG.20980.1	gene-LOC114118103	novel	gene-XPNPEP2	XPNPEP2	trans	0.828571	0.0415627	0.0427557
MSTRG.20980.1	gene-LOC114118103	novel	gene-XYLT1	XYLT1	trans	-0.885714	0.0188455	0.0297669
MSTRG.20980.1	gene-LOC114118103	novel	gene-ZFAND5	ZFAND5	trans	-0.828571	0.0415627	0.0427557
MSTRG.28964.2	gene-LOC101111733	novel	gene-ABRACL	ABRACL	trans	-0.828571	0.0415627	0.0427557
rna-XR_001020974.2	gene-LOC105602361	known	gene-BCL2L1	BCL2L1	trans	0.942857	0.00480466	0.0135906
MSTRG.28964.2	gene-LOC101111733	novel	gene-ACOT7	ACOT7	trans	-0.885714	0.0188455	0.0297669
MSTRG.28964.2	gene-LOC101111733	novel	gene-ACP2	ACP2	trans	0.885714	0.0188455	0.0297669
MSTRG.28964.2	gene-LOC101111733	novel	gene-ADAMTSL1	ADAMTSL1	trans	0.828571	0.0415627	0.0427557
MSTRG.28964.2	gene-LOC101111733	novel	gene-ADORA2B	ADORA2B	trans	-0.885714	0.0188455	0.0297669
MSTRG.28964.2	gene-LOC101111733	novel	gene-ANKRD29	ANKRD29	trans	0.885714	0.0188455	0.0297669
MSTRG.28964.2	gene-LOC101111733	novel	gene-APOBR	APOBR	trans	-0.885714	0.0188455	0.0297669
rna-XR_003589205.1	gene-LOC114114549	known	gene-BCL2L1	BCL2L1	trans	-0.942857	0.00480466	0.0135906
MSTRG.28964.2	gene-LOC101111733	novel	gene-ARVCF	ARVCF	trans	0.828571	0.0415627	0.0427557
MSTRG.28964.2	gene-LOC101111733	novel	gene-ASGR1	ASGR1	trans	0.885714	0.0188455	0.0297669
rna-XR_003589476.1	gene-LOC105606735	known	gene-BCL2L1	BCL2L1	trans	1	0	0
MSTRG.28964.2	gene-LOC101111733	novel	gene-ATP1B1	ATP1B1	trans	-0.885714	0.0188455	0.0297669
MSTRG.28964.2	gene-LOC101111733	novel	gene-ATP5MC3	ATP5MC3	trans	0.828571	0.0415627	0.0427557
MSTRG.28964.2	gene-LOC101111733	novel	gene-BCAR3	BCAR3	trans	0.828571	0.0415627	0.0427557
MSTRG.28964.2	gene-LOC101111733	novel	gene-BCHE	BCHE	trans	0.885714	0.0188455	0.0297669
MSTRG.28964.2	gene-LOC101111733	novel	gene-BGN	BGN	trans	-0.828571	0.0415627	0.0427557
MSTRG.28964.2	gene-LOC101111733	novel	gene-BHLHE40	BHLHE40	trans	0.828571	0.0415627	0.0427557
MSTRG.14896.11	gene-LOC105611737	novel	gene-BEND6	BEND6	trans	-0.942857	0.00480466	0.0135906
MSTRG.28964.2	gene-LOC101111733	novel	gene-C19H3orf18	C19H3orf18	trans	0.885714	0.0188455	0.0297669
MSTRG.28964.2	gene-LOC101111733	novel	gene-C1H1orf185	C1H1orf185	trans	0.828571	0.0415627	0.0427557
MSTRG.28964.2	gene-LOC101111733	novel	gene-C1QTNF7	C1QTNF7	trans	-0.885714	0.0188455	0.0297669
rna-XR_003586393.1	gene-LOC101102683	known	gene-BEND6	BEND6	trans	-0.942857	0.00480466	0.0135906
MSTRG.28964.2	gene-LOC101111733	novel	gene-CBX6	CBX6	trans	0.885714	0.0188455	0.0297669
rna-XR_003586422.1	gene-LOC114110041	known	gene-BEND6	BEND6	trans	-0.942857	0.00480466	0.0135906
MSTRG.28964.2	gene-LOC101111733	novel	gene-CCL24	CCL24	trans	0.828571	0.0415627	0.0427557
MSTRG.28964.2	gene-LOC101111733	novel	gene-CCN5	CCN5	trans	0.828571	0.0415627	0.0427557
rna-XR_003586423.1	gene-LOC114110041	known	gene-BEND6	BEND6	trans	-0.942857	0.00480466	0.0135906
MSTRG.28964.2	gene-LOC101111733	novel	gene-CDHR1	CDHR1	trans	0.885714	0.0188455	0.0297669
MSTRG.28964.2	gene-LOC101111733	novel	gene-CDK18	CDK18	trans	0.828571	0.0415627	0.0427557
MSTRG.28964.2	gene-LOC101111733	novel	gene-CIDEA	CIDEA	trans	0.828571	0.0415627	0.0427557
MSTRG.28964.2	gene-LOC101111733	novel	gene-CKMT2	CKMT2	trans	-0.828571	0.0415627	0.0427557
MSTRG.28964.2	gene-LOC101111733	novel	gene-CLSTN3	CLSTN3	trans	0.885714	0.0188455	0.0297669
rna-XR_003586698.1	gene-LOC114110440	known	gene-BEND6	BEND6	trans	0.942857	0.00480466	0.0135906
MSTRG.28964.2	gene-LOC101111733	novel	gene-COL6A3	COL6A3	trans	-0.828571	0.0415627	0.0427557
MSTRG.28964.2	gene-LOC101111733	novel	gene-CRADD	CRADD	trans	0.828571	0.0415627	0.0427557
MSTRG.28964.2	gene-LOC101111733	novel	gene-CREG2	CREG2	trans	0.828571	0.0415627	0.0427557
rna-XR_003587837.1	gene-LOC114112438	known	gene-BEND6	BEND6	trans	1	0	0
MSTRG.28964.2	gene-LOC101111733	novel	gene-DACT2	DACT2	trans	0.828571	0.0415627	0.0427557
MSTRG.20980.1	gene-LOC114118103	novel	gene-BGN	BGN	trans	-1	0	0
MSTRG.28964.2	gene-LOC101111733	novel	gene-DBP	DBP	trans	0.885714	0.0188455	0.0297669
MSTRG.28964.2	gene-LOC101111733	novel	gene-DGKI	DGKI	trans	-0.828571	0.0415627	0.0427557
MSTRG.28964.2	gene-LOC101111733	novel	gene-DHX58	DHX58	trans	0.828571	0.0415627	0.0427557
MSTRG.28964.2	gene-LOC101111733	novel	gene-DIAPH1	DIAPH1	trans	-0.828571	0.0415627	0.0427557
MSTRG.30587.1	gene-RTL8C	novel	gene-BGN	BGN	trans	-0.942857	0.00480466	0.0135906
MSTRG.28964.2	gene-LOC101111733	novel	gene-DTX1	DTX1	trans	0.885714	0.0188455	0.0297669
MSTRG.28964.2	gene-LOC101111733	novel	gene-DUSP2	DUSP2	trans	0.811679	0.0498576	0.0498637
MSTRG.28964.2	gene-LOC101111733	novel	gene-DYDC1	DYDC1	trans	0.885714	0.0188455	0.0297669
rna-XR_001020579.2	gene-LOC101107129	known	gene-BGN	BGN	trans	0.942857	0.00480466	0.0135906
MSTRG.28964.2	gene-LOC101111733	novel	gene-ELF5	ELF5	trans	0.828571	0.0415627	0.0427557
MSTRG.28964.2	gene-LOC101111733	novel	gene-ETNPPL	ETNPPL	trans	0.828571	0.0415627	0.0427557
MSTRG.28964.2	gene-LOC101111733	novel	gene-EXTL2	EXTL2	trans	0.828571	0.0415627	0.0427557
rna-XR_001024168.2	gene-LOC101116622	known	gene-BGN	BGN	trans	-0.942857	0.00480466	0.0135906
rna-XR_001043913.3	gene-LOC105607267	known	gene-BGN	BGN	trans	-0.942857	0.00480466	0.0135906
rna-XR_003585604.1	gene-LOC114108859	known	gene-BGN	BGN	trans	-1	0	0
rna-XR_003585761.1	gene-LOC105603235	known	gene-BGN	BGN	trans	-0.942857	0.00480466	0.0135906
MSTRG.28964.2	gene-LOC101111733	novel	gene-FAM25A	FAM25A	trans	-0.885714	0.0188455	0.0297669
MSTRG.28964.2	gene-LOC101111733	novel	gene-FAM81A	FAM81A	trans	0.885714	0.0188455	0.0297669
MSTRG.28964.2	gene-LOC101111733	novel	gene-FBLN7	FBLN7	trans	-0.828571	0.0415627	0.0427557
MSTRG.28964.2	gene-LOC101111733	novel	gene-FGF11	FGF11	trans	0.885714	0.0188455	0.0297669
MSTRG.28964.2	gene-LOC101111733	novel	gene-FGF18	FGF18	trans	-0.885714	0.0188455	0.0297669
rna-XR_003587110.1	gene-LOC114110986	known	gene-BGN	BGN	trans	-0.942857	0.00480466	0.0135906
MSTRG.28964.2	gene-LOC101111733	novel	gene-FHL1	FHL1	trans	-0.828571	0.0415627	0.0427557
MSTRG.28964.2	gene-LOC101111733	novel	gene-FN3K	FN3K	trans	0.828571	0.0415627	0.0427557
MSTRG.28964.2	gene-LOC101111733	novel	gene-FNDC5	FNDC5	trans	-0.885714	0.0188455	0.0297669
MSTRG.28964.2	gene-LOC101111733	novel	gene-FOS	FOS	trans	0.885714	0.0188455	0.0297669
MSTRG.28964.2	gene-LOC101111733	novel	gene-FREM1	FREM1	trans	-0.885714	0.0188455	0.0297669
MSTRG.28964.2	gene-LOC101111733	novel	gene-FSIP1	FSIP1	trans	-0.828571	0.0415627	0.0427557
rna-XR_003587368.1	gene-LOC105605445	known	gene-BGN	BGN	trans	0.942857	0.00480466	0.0135906
MSTRG.28964.2	gene-LOC101111733	novel	gene-GABBR2	GABBR2	trans	0.828571	0.0415627	0.0427557
MSTRG.28964.2	gene-LOC101111733	novel	gene-GFRA2	GFRA2	trans	0.828571	0.0415627	0.0427557
MSTRG.28964.2	gene-LOC101111733	novel	gene-GLYCTK	GLYCTK	trans	0.828571	0.0415627	0.0427557
rna-XR_003588740.1	gene-LOC114113946	known	gene-BGN	BGN	trans	-1	0	0
rna-XR_003588768.1	gene-LOC105614707	known	gene-BGN	BGN	trans	-1	0	0
rna-XR_003589506.1	gene-LOC114114983	known	gene-BGN	BGN	trans	-0.942857	0.00480466	0.0135906
rna-XR_003590799.1	gene-LOC114116957	known	gene-BGN	BGN	trans	-0.942857	0.00480466	0.0135906
rna-XR_003591127.1	gene-LOC114117489	known	gene-BGN	BGN	trans	-0.942857	0.00480466	0.0135906
MSTRG.28964.2	gene-LOC101111733	novel	gene-HILPDA	HILPDA	trans	0.828571	0.0415627	0.0427557
MSTRG.28964.2	gene-LOC101111733	novel	gene-HMBS	HMBS	trans	0.828571	0.0415627	0.0427557
MSTRG.28964.2	gene-LOC101111733	novel	gene-HMOX1	HMOX1	trans	-0.885714	0.0188455	0.0297669
rna-XR_003591410.1	gene-LOC114117814	known	gene-BGN	BGN	trans	-0.942857	0.00480466	0.0135906
MSTRG.30587.1	gene-RTL8C	novel	gene-BHLHE40	BHLHE40	trans	0.942857	0.00480466	0.0135906
MSTRG.28964.2	gene-LOC101111733	novel	gene-HSPH1	HSPH1	trans	-0.885714	0.0188455	0.0297669
MSTRG.28964.2	gene-LOC101111733	novel	gene-IFI30	IFI30	trans	-0.828571	0.0415627	0.0427557
rna-XR_001020579.2	gene-LOC101107129	known	gene-BHLHE40	BHLHE40	trans	-0.942857	0.00480466	0.0135906
MSTRG.28964.2	gene-LOC101111733	novel	gene-INSYN2	INSYN2	trans	0.840668	0.0360576	0.0427557
MSTRG.28964.2	gene-LOC101111733	novel	gene-ITGA2	ITGA2	trans	-0.828571	0.0415627	0.0427557
rna-XR_001043724.3	gene-LOC101104162	known	gene-BHLHE40	BHLHE40	trans	-1	0	0
MSTRG.28964.2	gene-LOC101111733	novel	gene-JUN	JUN	trans	0.828571	0.0415627	0.0427557
rna-XR_001043913.3	gene-LOC105607267	known	gene-BHLHE40	BHLHE40	trans	0.942857	0.00480466	0.0135906
MSTRG.28964.2	gene-LOC101111733	novel	gene-KCNH3	KCNH3	trans	0.828571	0.0415627	0.0427557
MSTRG.28964.2	gene-LOC101111733	novel	gene-KCNN2	KCNN2	trans	0.885714	0.0188455	0.0297669
MSTRG.28964.2	gene-LOC101111733	novel	gene-KCTD19	KCTD19	trans	-0.828571	0.0415627	0.0427557
MSTRG.28964.2	gene-LOC101111733	novel	gene-KLKB1	KLKB1	trans	-0.828571	0.0415627	0.0427557
rna-XR_001435369.2	gene-LOC105610540	known	gene-BHLHE40	BHLHE40	trans	-0.942857	0.00480466	0.0135906
MSTRG.28964.2	gene-LOC101111733	novel	gene-LIG1	LIG1	trans	0.885714	0.0188455	0.0297669
rna-XR_003586598.1	gene-LOC114110301	known	gene-BHLHE40	BHLHE40	trans	0.942857	0.00480466	0.0135906
rna-XR_003590087.1	gene-LOC114115983	known	gene-BHLHE40	BHLHE40	trans	1	0	0
MSTRG.28964.2	gene-LOC101111733	novel	gene-BMP5	BMP5	trans	1	0	0
MSTRG.28964.2	gene-LOC101111733	novel	gene-LOC101106542	LOC101106542	trans	-0.828571	0.0415627	0.0427557
MSTRG.28964.2	gene-LOC101111733	novel	gene-LOC101108423	LOC101108423	trans	-0.880406	0.0205987	0.032286
MSTRG.31265.1	gene-LOC114112674	novel	gene-BMP5	BMP5	trans	-0.942857	0.00480466	0.0135906
MSTRG.28964.2	gene-LOC101111733	novel	gene-LOC101109388	LOC101109388	trans	0.828571	0.0415627	0.0427557
rna-XR_001025048.3	gene-LOC105605337	known	gene-BMP5	BMP5	trans	0.985611	0.000309086	0.00379252
rna-XR_001039696.3	gene-LOC105612556	known	gene-BMP5	BMP5	trans	1	0	0
MSTRG.28964.2	gene-LOC101111733	novel	gene-LOC101111733	LOC101111733	cis	0.885714	0.0188455	0.0297669	antisense_exon_overlap	0	NC_040276.1:7066206-7067562	NC_040276.1:7064835-7072508
MSTRG.28964.2	gene-LOC101111733	novel	gene-LOC101112122	LOC101112122	trans	0.828571	0.0415627	0.0427557
rna-XR_001042832.3	gene-LOC105616076	known	gene-BMP5	BMP5	trans	0.942857	0.00480466	0.0135906
rna-XR_001436422.2	gene-LOC106991816	known	gene-BMP5	BMP5	trans	1	0	0
MSTRG.28964.2	gene-LOC101111733	novel	gene-LOC101117325	LOC101117325	trans	0.885714	0.0188455	0.0297669
MSTRG.28964.2	gene-LOC101111733	novel	gene-LOC101117431	LOC101117431	trans	0.828571	0.0415627	0.0427557
MSTRG.28964.2	gene-LOC101111733	novel	gene-LOC101118164	LOC101118164	trans	0.828571	0.0415627	0.0427557
MSTRG.28964.2	gene-LOC101111733	novel	gene-LOC101118831	LOC101118831	trans	0.828571	0.0415627	0.0427557
MSTRG.28964.2	gene-LOC101111733	novel	gene-LOC101119456	LOC101119456	trans	-0.885714	0.0188455	0.0297669
rna-XR_003586598.1	gene-LOC114110301	known	gene-BMP5	BMP5	trans	0.942857	0.00480466	0.0135906
MSTRG.28964.2	gene-LOC101111733	novel	gene-LOC101121099	LOC101121099	trans	0.828571	0.0415627	0.0427557
MSTRG.28964.2	gene-LOC101111733	novel	gene-LOC101121838	LOC101121838	trans	-0.811679	0.0498576	0.0498637
MSTRG.28964.2	gene-LOC101111733	novel	gene-LOC101121916	LOC101121916	trans	-0.885714	0.0188455	0.0297669
MSTRG.28964.2	gene-LOC101111733	novel	gene-LOC101122340	LOC101122340	trans	0.885714	0.0188455	0.0297669
rna-XR_003587026.1	gene-LOC105605067	known	gene-BMP5	BMP5	trans	0.942857	0.00480466	0.0135906
MSTRG.28964.2	gene-LOC101111733	novel	gene-LOC101123290	LOC101123290	trans	0.885714	0.0188455	0.0297669
rna-XR_003587368.1	gene-LOC105605445	known	gene-BMP5	BMP5	trans	-0.942857	0.00480466	0.0135906
MSTRG.28964.2	gene-LOC101111733	novel	gene-LOC105603423	LOC105603423	trans	-0.840668	0.0360576	0.0427557
MSTRG.28964.2	gene-LOC101111733	novel	gene-LOC105610484	LOC105610484	trans	0.828571	0.0415627	0.0427557
rna-XR_003591127.1	gene-LOC114117489	known	gene-BMP5	BMP5	trans	0.942857	0.00480466	0.0135906
rna-XR_003591410.1	gene-LOC114117814	known	gene-BMP5	BMP5	trans	0.942857	0.00480466	0.0135906
MSTRG.19616.1	gene-MMP2	novel	gene-BMX	BMX	trans	0.942857	0.00480466	0.0135906
rna-XR_001024168.2	gene-LOC101116622	known	gene-BMX	BMX	trans	-0.942857	0.00480466	0.0135906
MSTRG.28964.2	gene-LOC101111733	novel	gene-LOC114108712	LOC114108712	trans	0.828571	0.0415627	0.0427557
MSTRG.28964.2	gene-LOC101111733	novel	gene-LOC114108739	LOC114108739	trans	-0.885714	0.0188455	0.0297669
MSTRG.28964.2	gene-LOC101111733	novel	gene-LOC114108775	LOC114108775	trans	-0.840668	0.0360576	0.0427557
MSTRG.28964.2	gene-LOC101111733	novel	gene-LOC114108779	LOC114108779	trans	0.828571	0.0415627	0.0427557
MSTRG.28964.2	gene-LOC101111733	novel	gene-LOC114109699	LOC114109699	trans	0.885714	0.0188455	0.0297669
rna-XR_003585761.1	gene-LOC105603235	known	gene-BMX	BMX	trans	-0.942857	0.00480466	0.0135906
rna-XR_003587110.1	gene-LOC114110986	known	gene-BMX	BMX	trans	-0.942857	0.00480466	0.0135906
MSTRG.28964.2	gene-LOC101111733	novel	gene-LOC114115243	LOC114115243	trans	0.885714	0.0188455	0.0297669
MSTRG.28964.2	gene-LOC101111733	novel	gene-LOC114115266	LOC114115266	trans	0.811679	0.0498576	0.0498637
MSTRG.28964.2	gene-LOC101111733	novel	gene-LOC114116117	LOC114116117	trans	-0.828571	0.0415627	0.0427557
MSTRG.28964.2	gene-LOC101111733	novel	gene-LOC114116917	LOC114116917	trans	-0.828571	0.0415627	0.0427557
MSTRG.28964.2	gene-LOC101111733	novel	gene-LOC114117545	LOC114117545	trans	0.885714	0.0188455	0.0297669
MSTRG.28964.2	gene-LOC101111733	novel	gene-LOC114117972	LOC114117972	trans	0.828571	0.0415627	0.0427557
MSTRG.28964.2	gene-LOC101111733	novel	gene-LOC114117992	LOC114117992	trans	0.828571	0.0415627	0.0427557
MSTRG.28964.2	gene-LOC101111733	novel	gene-LOC114118248	LOC114118248	trans	-0.828571	0.0415627	0.0427557
MSTRG.28964.2	gene-LOC101111733	novel	gene-LOC114118850	LOC114118850	trans	-0.885714	0.0188455	0.0297669
MSTRG.28964.2	gene-LOC101111733	novel	gene-LOC494440	LOC494440	trans	0.885714	0.0188455	0.0297669
MSTRG.28964.2	gene-LOC101111733	novel	gene-LOC780772	LOC780772	trans	-0.845154	0.0341094	0.0427557
MSTRG.28964.2	gene-LOC101111733	novel	gene-LSS	LSS	trans	0.828571	0.0415627	0.0427557
MSTRG.28964.2	gene-LOC101111733	novel	gene-LTBP1	LTBP1	trans	-0.828571	0.0415627	0.0427557
MSTRG.28964.2	gene-LOC101111733	novel	gene-MCM8	MCM8	trans	0.885714	0.0188455	0.0297669
rna-XR_003589476.1	gene-LOC105606735	known	gene-BMX	BMX	trans	0.942857	0.00480466	0.0135906
MSTRG.28964.2	gene-LOC101111733	novel	gene-MESP2	MESP2	trans	-0.828571	0.0415627	0.0427557
MSTRG.28964.2	gene-LOC101111733	novel	gene-MFHAS1	MFHAS1	trans	-0.828571	0.0415627	0.0427557
MSTRG.28964.2	gene-LOC101111733	novel	gene-MICAL2	MICAL2	trans	-0.828571	0.0415627	0.0427557
MSTRG.28964.2	gene-LOC101111733	novel	gene-MLXIPL	MLXIPL	trans	0.885714	0.0188455	0.0297669
rna-XR_003589506.1	gene-LOC114114983	known	gene-BMX	BMX	trans	-0.942857	0.00480466	0.0135906
MSTRG.28964.2	gene-LOC101111733	novel	gene-MMP16	MMP16	trans	-0.828571	0.0415627	0.0427557
MSTRG.28964.2	gene-LOC101111733	novel	gene-MVK	MVK	trans	0.828571	0.0415627	0.0427557
MSTRG.28964.2	gene-LOC101111733	novel	gene-NAAA	NAAA	trans	0.828571	0.0415627	0.0427557
MSTRG.28964.2	gene-LOC101111733	novel	gene-NCS1	NCS1	trans	-0.811679	0.0498576	0.0498637
MSTRG.28964.2	gene-LOC101111733	novel	gene-NDUFB6	NDUFB6	trans	0.828571	0.0415627	0.0427557
MSTRG.28964.2	gene-LOC101111733	novel	gene-NETO1	NETO1	trans	-0.828571	0.0415627	0.0427557
MSTRG.28964.2	gene-LOC101111733	novel	gene-NFATC2	NFATC2	trans	-0.828571	0.0415627	0.0427557
MSTRG.28964.2	gene-LOC101111733	novel	gene-NKG7	NKG7	trans	-0.885714	0.0188455	0.0297669
MSTRG.28964.2	gene-LOC101111733	novel	gene-NRCAM	NRCAM	trans	-0.811679	0.0498576	0.0498637
MSTRG.15278.1	gene-PCDH9	novel	gene-BTG3	BTG3	trans	0.942857	0.00480466	0.0135906
MSTRG.28964.2	gene-LOC101111733	novel	gene-NTNG1	NTNG1	trans	0.885714	0.0188455	0.0297669
MSTRG.28964.2	gene-LOC101111733	novel	gene-NTSR2	NTSR2	trans	0.828571	0.0415627	0.0427557
MSTRG.28964.2	gene-LOC101111733	novel	gene-NUDT4	NUDT4	trans	-0.828571	0.0415627	0.0427557
rna-XR_001020974.2	gene-LOC105602361	known	gene-BTG3	BTG3	trans	-0.942857	0.00480466	0.0135906
MSTRG.28964.2	gene-LOC101111733	novel	gene-P4HA1	P4HA1	trans	-0.828571	0.0415627	0.0427557
MSTRG.28964.2	gene-LOC101111733	novel	gene-PAMR1	PAMR1	trans	-0.828571	0.0415627	0.0427557
MSTRG.28964.2	gene-LOC101111733	novel	gene-PAPLN	PAPLN	trans	-0.828571	0.0415627	0.0427557
MSTRG.28964.2	gene-LOC101111733	novel	gene-PCYT1B	PCYT1B	trans	0.885714	0.0188455	0.0297669
MSTRG.28964.2	gene-LOC101111733	novel	gene-PCYT2	PCYT2	trans	0.828571	0.0415627	0.0427557
rna-XR_001436365.2	gene-LOC106991804	known	gene-BTG3	BTG3	trans	-0.927634	0.00766584	0.0206521
MSTRG.28964.2	gene-LOC101111733	novel	gene-PER3	PER3	trans	0.885714	0.0188455	0.0297669
MSTRG.28964.2	gene-LOC101111733	novel	gene-PERP	PERP	trans	-0.828571	0.0415627	0.0427557
MSTRG.28964.2	gene-LOC101111733	novel	gene-PKP2	PKP2	trans	0.828571	0.0415627	0.0427557
MSTRG.28964.2	gene-LOC101111733	novel	gene-PLA2G2C	PLA2G2C	trans	0.828571	0.0415627	0.0427557
MSTRG.28964.2	gene-LOC101111733	novel	gene-PLIN2	PLIN2	trans	-0.885714	0.0188455	0.0297669
rna-XR_001434012.2	gene-LOC105607837	known	gene-C14H19orf48	C14H19orf48	trans	-0.942857	0.00480466	0.0135906
rna-XR_003587932.1	gene-LOC114112617	known	gene-C14H19orf48	C14H19orf48	trans	-0.942857	0.00480466	0.0135906
MSTRG.28964.2	gene-LOC101111733	novel	gene-POSTN	POSTN	trans	-0.828571	0.0415627	0.0427557
MSTRG.28964.2	gene-LOC101111733	novel	gene-POU6F2	POU6F2	trans	0.828571	0.0415627	0.0427557
MSTRG.28964.2	gene-LOC101111733	novel	gene-PPIC	PPIC	trans	-0.828571	0.0415627	0.0427557
MSTRG.28964.2	gene-LOC101111733	novel	gene-PPP1R3F	PPP1R3F	trans	0.828571	0.0415627	0.0427557
MSTRG.28964.2	gene-LOC101111733	novel	gene-PPP2R5A	PPP2R5A	trans	0.885714	0.0188455	0.0297669
rna-XR_003590690.1	gene-LOC105616344	known	gene-C14H19orf48	C14H19orf48	trans	0.942857	0.00480466	0.0135906
MSTRG.28964.2	gene-LOC101111733	novel	gene-PPTC7	PPTC7	trans	-0.885714	0.0188455	0.0297669
rna-XR_001024168.2	gene-LOC101116622	known	gene-C19H3orf18	C19H3orf18	trans	0.942857	0.00480466	0.0135906
MSTRG.28964.2	gene-LOC101111733	novel	gene-PTGFR	PTGFR	trans	-0.828571	0.0415627	0.0427557
MSTRG.28964.2	gene-LOC101111733	novel	gene-PTGIS	PTGIS	trans	-0.828571	0.0415627	0.0427557
MSTRG.28964.2	gene-LOC101111733	novel	gene-PTP4A3	PTP4A3	trans	0.885714	0.0188455	0.0297669
MSTRG.28964.2	gene-LOC101111733	novel	gene-PTPRT	PTPRT	trans	0.885714	0.0188455	0.0297669
MSTRG.28964.2	gene-LOC101111733	novel	gene-QPCT	QPCT	trans	0.885714	0.0188455	0.0297669
MSTRG.28964.2	gene-LOC101111733	novel	gene-QPRT	QPRT	trans	0.828571	0.0415627	0.0427557
rna-XR_001042742.2	gene-LOC105613955	known	gene-C19H3orf18	C19H3orf18	trans	0.942857	0.00480466	0.0135906
MSTRG.28964.2	gene-LOC101111733	novel	gene-RASSF9	RASSF9	trans	0.885714	0.0188455	0.0297669
MSTRG.28964.2	gene-LOC101111733	novel	gene-RIOK1	RIOK1	trans	-0.828571	0.0415627	0.0427557
MSTRG.28964.2	gene-LOC101111733	novel	gene-RPGR	RPGR	trans	-0.885714	0.0188455	0.0297669
MSTRG.28964.2	gene-LOC101111733	novel	gene-S100B	S100B	trans	0.828571	0.0415627	0.0427557
MSTRG.28964.2	gene-LOC101111733	novel	gene-SBK1	SBK1	trans	0.811679	0.0498576	0.0498637
MSTRG.28964.2	gene-LOC101111733	novel	gene-SCD	SCD	trans	0.828571	0.0415627	0.0427557
rna-XR_001042832.3	gene-LOC105616076	known	gene-C19H3orf18	C19H3orf18	trans	0.942857	0.00480466	0.0135906
rna-XR_003585761.1	gene-LOC105603235	known	gene-C19H3orf18	C19H3orf18	trans	0.942857	0.00480466	0.0135906
rna-XR_003586196.1	gene-LOC114109530	known	gene-C19H3orf18	C19H3orf18	trans	-0.942857	0.00480466	0.0135906
MSTRG.28964.2	gene-LOC101111733	novel	gene-SGIP1	SGIP1	trans	0.885714	0.0188455	0.0297669
MSTRG.28964.2	gene-LOC101111733	novel	gene-SGMS2	SGMS2	trans	-0.828571	0.0415627	0.0427557
rna-XR_003587110.1	gene-LOC114110986	known	gene-C19H3orf18	C19H3orf18	trans	0.942857	0.00480466	0.0135906
MSTRG.28964.2	gene-LOC101111733	novel	gene-SIX2	SIX2	trans	-0.885714	0.0188455	0.0297669
MSTRG.28964.2	gene-LOC101111733	novel	gene-SLC14A1	SLC14A1	trans	0.885714	0.0188455	0.0297669
MSTRG.28964.2	gene-LOC101111733	novel	gene-SLC17A9	SLC17A9	trans	-0.885714	0.0188455	0.0297669
MSTRG.28964.2	gene-LOC101111733	novel	gene-SLC25A25	SLC25A25	trans	0.828571	0.0415627	0.0427557
MSTRG.28964.2	gene-LOC101111733	novel	gene-SLC27A3	SLC27A3	trans	0.828571	0.0415627	0.0427557
MSTRG.28964.2	gene-LOC101111733	novel	gene-SLC2A1	SLC2A1	trans	-0.828571	0.0415627	0.0427557
MSTRG.28964.2	gene-LOC101111733	novel	gene-SLC2A12	SLC2A12	trans	0.828571	0.0415627	0.0427557
MSTRG.28964.2	gene-LOC101111733	novel	gene-SLC7A6	SLC7A6	trans	-0.885714	0.0188455	0.0297669
MSTRG.28964.2	gene-LOC101111733	novel	gene-SMIM3	SMIM3	trans	-0.885714	0.0188455	0.0297669
rna-XR_003587368.1	gene-LOC105605445	known	gene-C19H3orf18	C19H3orf18	trans	-0.942857	0.00480466	0.0135906
MSTRG.28964.2	gene-LOC101111733	novel	gene-SORCS2	SORCS2	trans	0.828571	0.0415627	0.0427557
MSTRG.28964.2	gene-LOC101111733	novel	gene-SOST	SOST	trans	0.885714	0.0188455	0.0297669
rna-XR_003589205.1	gene-LOC114114549	known	gene-C19H3orf18	C19H3orf18	trans	1	0	0
rna-XR_003589476.1	gene-LOC105606735	known	gene-C19H3orf18	C19H3orf18	trans	-0.942857	0.00480466	0.0135906
rna-XR_003589506.1	gene-LOC114114983	known	gene-C19H3orf18	C19H3orf18	trans	0.942857	0.00480466	0.0135906
MSTRG.28964.2	gene-LOC101111733	novel	gene-SUCNR1	SUCNR1	trans	0.885714	0.0188455	0.0297669
rna-XR_003591127.1	gene-LOC114117489	known	gene-C19H3orf18	C19H3orf18	trans	0.942857	0.00480466	0.0135906
MSTRG.28964.2	gene-LOC101111733	novel	gene-TDRKH	TDRKH	trans	0.828571	0.0415627	0.0427557
MSTRG.28964.2	gene-LOC101111733	novel	gene-TENM4	TENM4	trans	0.885714	0.0188455	0.0297669
MSTRG.28964.2	gene-LOC101111733	novel	gene-TGIF1	TGIF1	trans	-0.828571	0.0415627	0.0427557
MSTRG.28964.2	gene-LOC101111733	novel	gene-THBS1	THBS1	trans	-0.828571	0.0415627	0.0427557
MSTRG.28964.2	gene-LOC101111733	novel	gene-THEM5	THEM5	trans	0.885714	0.0188455	0.0297669
MSTRG.28964.2	gene-LOC101111733	novel	gene-TIAM2	TIAM2	trans	-0.828571	0.0415627	0.0427557
MSTRG.28964.2	gene-LOC101111733	novel	gene-TLCD2	TLCD2	trans	-0.885714	0.0188455	0.0297669
rna-XR_003591410.1	gene-LOC114117814	known	gene-C19H3orf18	C19H3orf18	trans	0.942857	0.00480466	0.0135906
MSTRG.28964.2	gene-LOC101111733	novel	gene-TMEM200A	TMEM200A	trans	0.885714	0.0188455	0.0297669
MSTRG.28964.2	gene-LOC101111733	novel	gene-TMEM59L	TMEM59L	trans	-0.898645	0.0148886	0.0297669
MSTRG.28964.2	gene-LOC101111733	novel	gene-TSACC	TSACC	trans	0.828571	0.0415627	0.0427557
MSTRG.28964.2	gene-LOC101111733	novel	gene-TSPAN18	TSPAN18	trans	0.828571	0.0415627	0.0427557
rna-XR_001042742.2	gene-LOC105613955	known	gene-C1H1orf185	C1H1orf185	trans	0.942857	0.00480466	0.0135906
MSTRG.28964.2	gene-LOC101111733	novel	gene-TUBA1A	TUBA1A	trans	0.828571	0.0415627	0.0427557
MSTRG.28964.2	gene-LOC101111733	novel	gene-TWIST1	TWIST1	trans	0.885714	0.0188455	0.0297669
MSTRG.28964.2	gene-LOC101111733	novel	gene-UCP2	UCP2	trans	0.828571	0.0415627	0.0427557
MSTRG.28964.2	gene-LOC101111733	novel	gene-UGP2	UGP2	trans	-0.885714	0.0188455	0.0297669
rna-XR_001042832.3	gene-LOC105616076	known	gene-C1H1orf185	C1H1orf185	trans	0.942857	0.00480466	0.0135906
MSTRG.28964.2	gene-LOC101111733	novel	gene-WNT2	WNT2	trans	-0.828571	0.0415627	0.0427557
MSTRG.28964.2	gene-LOC101111733	novel	gene-WNT2B	WNT2B	trans	0.885714	0.0188455	0.0297669
MSTRG.28964.2	gene-LOC101111733	novel	gene-XAF1	XAF1	trans	0.828571	0.0415627	0.0427557
MSTRG.28964.2	gene-LOC101111733	novel	gene-XPNPEP2	XPNPEP2	trans	0.828571	0.0415627	0.0427557
MSTRG.28964.2	gene-LOC101111733	novel	gene-ZNHIT6	ZNHIT6	trans	-0.885714	0.0188455	0.0297669
MSTRG.28964.3	gene-LOC101111733	novel	gene-ACVRL1	ACVRL1	trans	-0.828571	0.0415627	0.0427557
rna-XR_003586196.1	gene-LOC114109530	known	gene-C1H1orf185	C1H1orf185	trans	-0.942857	0.00480466	0.0135906
MSTRG.28964.3	gene-LOC101111733	novel	gene-AVPI1	AVPI1	trans	-0.885714	0.0188455	0.0297669
MSTRG.28964.3	gene-LOC101111733	novel	gene-BEND6	BEND6	trans	-0.828571	0.0415627	0.0427557
MSTRG.28964.3	gene-LOC101111733	novel	gene-BTG3	BTG3	trans	0.885714	0.0188455	0.0297669
MSTRG.28964.3	gene-LOC101111733	novel	gene-C1QTNF6	C1QTNF6	trans	-0.828571	0.0415627	0.0427557
MSTRG.28964.3	gene-LOC101111733	novel	gene-CA2	CA2	trans	0.885714	0.0188455	0.0297669
MSTRG.28964.3	gene-LOC101111733	novel	gene-CD300E	CD300E	trans	-0.828571	0.0415627	0.0427557
MSTRG.28964.3	gene-LOC101111733	novel	gene-CDH7	CDH7	trans	-0.828571	0.0415627	0.0427557
MSTRG.15278.1	gene-PCDH9	novel	gene-C1QTNF1	C1QTNF1	trans	-0.942857	0.00480466	0.0135906
MSTRG.19616.1	gene-MMP2	novel	gene-C1QTNF1	C1QTNF1	trans	1	0	0
MSTRG.28964.3	gene-LOC101111733	novel	gene-CNTNAP1	CNTNAP1	trans	0.828571	0.0415627	0.0427557
MSTRG.28964.3	gene-LOC101111733	novel	gene-CTSW	CTSW	trans	-0.885714	0.0188455	0.0297669
MSTRG.28964.3	gene-LOC101111733	novel	gene-CYLC1	CYLC1	trans	0.828571	0.0415627	0.0427557
MSTRG.28964.3	gene-LOC101111733	novel	gene-DIPK1A	DIPK1A	trans	0.828571	0.0415627	0.0427557
MSTRG.28964.3	gene-LOC101111733	novel	gene-DQB	DQB	trans	-0.828571	0.0415627	0.0427557
MSTRG.28964.3	gene-LOC101111733	novel	gene-EGLN3	EGLN3	trans	0.828571	0.0415627	0.0427557
rna-XR_001020974.2	gene-LOC105602361	known	gene-C1QTNF1	C1QTNF1	trans	0.942857	0.00480466	0.0135906
MSTRG.28964.3	gene-LOC101111733	novel	gene-F11	F11	trans	0.811679	0.0498576	0.0498637
rna-XR_003586393.1	gene-LOC101102683	known	gene-C1QTNF1	C1QTNF1	trans	-0.942857	0.00480466	0.0135906
rna-XR_003586422.1	gene-LOC114110041	known	gene-C1QTNF1	C1QTNF1	trans	-0.942857	0.00480466	0.0135906
MSTRG.28964.3	gene-LOC101111733	novel	gene-FJX1	FJX1	trans	-0.885714	0.0188455	0.0297669
MSTRG.28964.3	gene-LOC101111733	novel	gene-FOLR2	FOLR2	trans	-0.828571	0.0415627	0.0427557
MSTRG.28964.3	gene-LOC101111733	novel	gene-FXYD7	FXYD7	trans	0.828571	0.0415627	0.0427557
MSTRG.28964.3	gene-LOC101111733	novel	gene-GBP6	GBP6	trans	-0.828571	0.0415627	0.0427557
MSTRG.28964.3	gene-LOC101111733	novel	gene-GNGT1	GNGT1	trans	-0.828571	0.0415627	0.0427557
MSTRG.28964.3	gene-LOC101111733	novel	gene-GPLD1	GPLD1	trans	0.885714	0.0188455	0.0297669
MSTRG.28964.3	gene-LOC101111733	novel	gene-GPR37	GPR37	trans	-0.828571	0.0415627	0.0427557
MSTRG.28964.3	gene-LOC101111733	novel	gene-GRIN3A	GRIN3A	trans	0.828571	0.0415627	0.0427557
rna-XR_003586423.1	gene-LOC114110041	known	gene-C1QTNF1	C1QTNF1	trans	-0.942857	0.00480466	0.0135906
MSTRG.28964.3	gene-LOC101111733	novel	gene-KCNB2	KCNB2	trans	0.828571	0.0415627	0.0427557
rna-XR_003586698.1	gene-LOC114110440	known	gene-C1QTNF1	C1QTNF1	trans	0.942857	0.00480466	0.0135906
MSTRG.28964.3	gene-LOC101111733	novel	gene-KPNA5	KPNA5	trans	0.828571	0.0415627	0.0427557
MSTRG.28964.3	gene-LOC101111733	novel	gene-LBP	LBP	trans	-0.828571	0.0415627	0.0427557
MSTRG.28964.3	gene-LOC101111733	novel	gene-LDLR	LDLR	trans	0.885714	0.0188455	0.0297669
MSTRG.28964.3	gene-LOC101111733	novel	gene-LOC100191064	LOC100191064	trans	0.828571	0.0415627	0.0427557
MSTRG.28964.3	gene-LOC101111733	novel	gene-LOC101103461	LOC101103461	trans	0.828571	0.0415627	0.0427557
MSTRG.28964.3	gene-LOC101111733	novel	gene-LOC101105810	LOC101105810	trans	-0.811679	0.0498576	0.0498637
MSTRG.30587.1	gene-RTL8C	novel	gene-C1QTNF3	C1QTNF3	trans	-0.942857	0.00480466	0.0135906
rna-XR_001020579.2	gene-LOC101107129	known	gene-C1QTNF3	C1QTNF3	trans	0.942857	0.00480466	0.0135906
MSTRG.28964.3	gene-LOC101111733	novel	gene-LOC101108423	LOC101108423	trans	-0.880406	0.0205987	0.032286
rna-XR_001043913.3	gene-LOC105607267	known	gene-C1QTNF3	C1QTNF3	trans	-0.942857	0.00480466	0.0135906
MSTRG.28964.3	gene-LOC101111733	novel	gene-LOC101109397	LOC101109397	trans	0.828571	0.0415627	0.0427557
MSTRG.28964.3	gene-LOC101111733	novel	gene-LOC101110181	LOC101110181	trans	0.880406	0.0205987	0.032286
MSTRG.28964.3	gene-LOC101111733	novel	gene-LOC101110185	LOC101110185	trans	0.885714	0.0188455	0.0297669
rna-XR_003590799.1	gene-LOC114116957	known	gene-C1QTNF3	C1QTNF3	trans	-0.942857	0.00480466	0.0135906
MSTRG.14896.11	gene-LOC105611737	novel	gene-C1QTNF6	C1QTNF6	trans	-0.942857	0.00480466	0.0135906
MSTRG.28964.3	gene-LOC101111733	novel	gene-LOC101123531	LOC101123531	trans	0.828571	0.0415627	0.0427557
MSTRG.28964.3	gene-LOC101111733	novel	gene-LOC105604171	LOC105604171	trans	-0.828571	0.0415627	0.0427557
MSTRG.28964.3	gene-LOC101111733	novel	gene-LOC105610887	LOC105610887	trans	0.811679	0.0498576	0.0498637
rna-XR_003586393.1	gene-LOC101102683	known	gene-C1QTNF6	C1QTNF6	trans	-0.942857	0.00480466	0.0135906
MSTRG.28964.3	gene-LOC101111733	novel	gene-LOC114108699	LOC114108699	trans	0.885714	0.0188455	0.0297669
MSTRG.28964.3	gene-LOC101111733	novel	gene-LOC114113175	LOC114113175	trans	0.828571	0.0415627	0.0427557
MSTRG.28964.3	gene-LOC101111733	novel	gene-LOC114113186	LOC114113186	trans	0.828571	0.0415627	0.0427557
rna-XR_003586422.1	gene-LOC114110041	known	gene-C1QTNF6	C1QTNF6	trans	-0.942857	0.00480466	0.0135906
MSTRG.28964.3	gene-LOC101111733	novel	gene-LOC114115371	LOC114115371	trans	0.828571	0.0415627	0.0427557
MSTRG.28964.3	gene-LOC101111733	novel	gene-LOC114115617	LOC114115617	trans	-0.828571	0.0415627	0.0427557
MSTRG.28964.3	gene-LOC101111733	novel	gene-LOC114118858	LOC114118858	trans	0.885714	0.0188455	0.0297669
MSTRG.28964.3	gene-LOC101111733	novel	gene-LOC443015	LOC443015	trans	0.885714	0.0188455	0.0297669
rna-XR_003586423.1	gene-LOC114110041	known	gene-C1QTNF6	C1QTNF6	trans	-0.942857	0.00480466	0.0135906
MSTRG.28964.3	gene-LOC101111733	novel	gene-MDM1	MDM1	trans	0.828571	0.0415627	0.0427557
MSTRG.28964.3	gene-LOC101111733	novel	gene-MME	MME	trans	0.828571	0.0415627	0.0427557
MSTRG.28964.3	gene-LOC101111733	novel	gene-MMP19	MMP19	trans	-0.885714	0.0188455	0.0297669
rna-XR_003586698.1	gene-LOC114110440	known	gene-C1QTNF6	C1QTNF6	trans	0.942857	0.00480466	0.0135906
MSTRG.28964.3	gene-LOC101111733	novel	gene-NFKBIA	NFKBIA	trans	-0.885714	0.0188455	0.0297669
rna-XR_003587837.1	gene-LOC114112438	known	gene-C1QTNF6	C1QTNF6	trans	1	0	0
MSTRG.28964.3	gene-LOC101111733	novel	gene-NLRP3	NLRP3	trans	-0.885714	0.0188455	0.0297669
MSTRG.28964.3	gene-LOC101111733	novel	gene-NOS3	NOS3	trans	-0.828571	0.0415627	0.0427557
MSTRG.28964.3	gene-LOC101111733	novel	gene-NREP	NREP	trans	-0.828571	0.0415627	0.0427557
MSTRG.28964.3	gene-LOC101111733	novel	gene-OVAR	OVAR	trans	-0.885714	0.0188455	0.0297669
MSTRG.28964.3	gene-LOC101111733	novel	gene-PCP4L1	PCP4L1	trans	-0.811679	0.0498576	0.0498637
MSTRG.28964.3	gene-LOC101111733	novel	gene-PDZD2	PDZD2	trans	0.828571	0.0415627	0.0427557
rna-XR_001025048.3	gene-LOC105605337	known	gene-C1QTNF7	C1QTNF7	trans	-0.927634	0.00766584	0.0206521
MSTRG.28964.3	gene-LOC101111733	novel	gene-PLEKHO1	PLEKHO1	trans	-0.885714	0.0188455	0.0297669
MSTRG.28964.3	gene-LOC101111733	novel	gene-PLVAP	PLVAP	trans	-0.828571	0.0415627	0.0427557
MSTRG.28964.3	gene-LOC101111733	novel	gene-PLXNA4	PLXNA4	trans	0.828571	0.0415627	0.0427557
MSTRG.28964.3	gene-LOC101111733	novel	gene-PPP3R2	PPP3R2	trans	0.898645	0.0148886	0.0297669
rna-XR_003587026.1	gene-LOC105605067	known	gene-C1QTNF7	C1QTNF7	trans	-0.942857	0.00480466	0.0135906
rna-XR_003587368.1	gene-LOC105605445	known	gene-C1QTNF7	C1QTNF7	trans	0.942857	0.00480466	0.0135906
MSTRG.28964.3	gene-LOC101111733	novel	gene-RAP1GAP2	RAP1GAP2	trans	-0.828571	0.0415627	0.0427557
MSTRG.28964.3	gene-LOC101111733	novel	gene-RGS4	RGS4	trans	0.828571	0.0415627	0.0427557
MSTRG.28964.3	gene-LOC101111733	novel	gene-RNASEL	RNASEL	trans	0.828571	0.0415627	0.0427557
MSTRG.28964.3	gene-LOC101111733	novel	gene-SBSN	SBSN	trans	-0.885714	0.0188455	0.0297669
rna-XR_003588236.1	gene-LOC105609847	known	gene-C1QTNF7	C1QTNF7	trans	1	0	0
MSTRG.28964.3	gene-LOC101111733	novel	gene-SEC14L3	SEC14L3	trans	0.828571	0.0415627	0.0427557
MSTRG.28964.3	gene-LOC101111733	novel	gene-SEC14L4	SEC14L4	trans	0.811679	0.0498576	0.0498637
MSTRG.28964.3	gene-LOC101111733	novel	gene-SEMA7A	SEMA7A	trans	-0.828571	0.0415627	0.0427557
MSTRG.28964.3	gene-LOC101111733	novel	gene-SLA	SLA	trans	-0.885714	0.0188455	0.0297669
MSTRG.28964.3	gene-LOC101111733	novel	gene-SLCO2A1	SLCO2A1	trans	-0.828571	0.0415627	0.0427557
MSTRG.28964.3	gene-LOC101111733	novel	gene-SPECC1	SPECC1	trans	-0.885714	0.0188455	0.0297669
MSTRG.28964.3	gene-LOC101111733	novel	gene-TCIM	TCIM	trans	-0.828571	0.0415627	0.0427557
MSTRG.28964.3	gene-LOC101111733	novel	gene-TFRC	TFRC	trans	0.885714	0.0188455	0.0297669
MSTRG.28964.3	gene-LOC101111733	novel	gene-TGM2	TGM2	trans	-0.885714	0.0188455	0.0297669
rna-XR_003591127.1	gene-LOC114117489	known	gene-C1QTNF7	C1QTNF7	trans	-0.942857	0.00480466	0.0135906
rna-XR_003591410.1	gene-LOC114117814	known	gene-C1QTNF7	C1QTNF7	trans	-0.942857	0.00480466	0.0135906
MSTRG.28964.3	gene-LOC101111733	novel	gene-TMSB15B	TMSB15B	trans	0.885714	0.0188455	0.0297669
MSTRG.28964.3	gene-LOC101111733	novel	gene-TOP1	TOP1	trans	-0.828571	0.0415627	0.0427557
MSTRG.28964.3	gene-LOC101111733	novel	gene-WDR63	WDR63	trans	0.840668	0.0360576	0.0427557
MSTRG.28964.3	gene-LOC101111733	novel	gene-WSCD2	WSCD2	trans	-0.885714	0.0188455	0.0297669
MSTRG.28964.3	gene-LOC101111733	novel	gene-YJEFN3	YJEFN3	trans	0.828571	0.0415627	0.0427557
rna-XR_001043562.3	gene-LOC105616363	known	gene-C3H12orf75	C3H12orf75	trans	-0.942857	0.00480466	0.0135906
MSTRG.30587.1	gene-RTL8C	novel	gene-ABCD2	ABCD2	trans	0.885714	0.0188455	0.0297669
MSTRG.30587.1	gene-RTL8C	novel	gene-ABHD17C	ABHD17C	trans	-0.885714	0.0188455	0.0297669
rna-XR_001043724.3	gene-LOC101104162	known	gene-C3H12orf75	C3H12orf75	trans	0.942857	0.00480466	0.0135906
MSTRG.30587.1	gene-RTL8C	novel	gene-ACKR4	ACKR4	trans	-0.828571	0.0415627	0.0427557
MSTRG.30587.1	gene-RTL8C	novel	gene-ACLY	ACLY	trans	0.828571	0.0415627	0.0427557
MSTRG.30587.1	gene-RTL8C	novel	gene-ACP6	ACP6	trans	0.885714	0.0188455	0.0297669
rna-XR_003589462.1	gene-LOC114114896	known	gene-C3H12orf75	C3H12orf75	trans	-0.942857	0.00480466	0.0135906
MSTRG.30587.1	gene-RTL8C	novel	gene-ACSS2	ACSS2	trans	0.885714	0.0188455	0.0297669
MSTRG.30587.1	gene-RTL8C	novel	gene-ADAMTS16	ADAMTS16	trans	0.885714	0.0188455	0.0297669
MSTRG.30587.1	gene-RTL8C	novel	gene-ADAMTS4	ADAMTS4	trans	-0.828571	0.0415627	0.0427557
rna-XR_003590087.1	gene-LOC114115983	known	gene-C3H12orf75	C3H12orf75	trans	-0.942857	0.00480466	0.0135906
MSTRG.30587.1	gene-RTL8C	novel	gene-ADCY2	ADCY2	trans	-0.828571	0.0415627	0.0427557
rna-XR_003590671.1	gene-LOC105608412	known	gene-C3H12orf75	C3H12orf75	trans	-0.942857	0.00480466	0.0135906
MSTRG.30587.1	gene-RTL8C	novel	gene-ADRA2A	ADRA2A	trans	-0.828571	0.0415627	0.0427557
rna-XR_003590690.1	gene-LOC105616344	known	gene-C3H12orf75	C3H12orf75	trans	0.942857	0.00480466	0.0135906
MSTRG.20980.1	gene-LOC114118103	novel	gene-C3H2orf40	C3H2orf40	trans	0.942857	0.00480466	0.0135906
MSTRG.30587.1	gene-RTL8C	novel	gene-AKT3	AKT3	trans	-0.885714	0.0188455	0.0297669
rna-XR_003585604.1	gene-LOC114108859	known	gene-C3H2orf40	C3H2orf40	trans	0.942857	0.00480466	0.0135906
MSTRG.30587.1	gene-RTL8C	novel	gene-ALOX5	ALOX5	trans	0.885714	0.0188455	0.0297669
rna-XR_003588740.1	gene-LOC114113946	known	gene-C3H2orf40	C3H2orf40	trans	0.942857	0.00480466	0.0135906
MSTRG.30587.1	gene-RTL8C	novel	gene-ANGPTL1	ANGPTL1	trans	-0.885714	0.0188455	0.0297669
rna-XR_003588768.1	gene-LOC105614707	known	gene-C3H2orf40	C3H2orf40	trans	0.942857	0.00480466	0.0135906
rna-XR_003590799.1	gene-LOC114116957	known	gene-C3H2orf40	C3H2orf40	trans	1	0	0
MSTRG.30587.1	gene-RTL8C	novel	gene-C4H7orf57	C4H7orf57	trans	-0.942857	0.00480466	0.0135906
rna-XR_001020579.2	gene-LOC101107129	known	gene-C4H7orf57	C4H7orf57	trans	0.942857	0.00480466	0.0135906
MSTRG.30587.1	gene-RTL8C	novel	gene-APMAP	APMAP	trans	0.885714	0.0188455	0.0297669
MSTRG.30587.1	gene-RTL8C	novel	gene-ARMC12	ARMC12	trans	-0.885714	0.0188455	0.0297669
rna-XR_001043913.3	gene-LOC105607267	known	gene-C4H7orf57	C4H7orf57	trans	-0.942857	0.00480466	0.0135906
rna-XR_003590799.1	gene-LOC114116957	known	gene-C4H7orf57	C4H7orf57	trans	-0.942857	0.00480466	0.0135906
MSTRG.30587.1	gene-RTL8C	novel	gene-ASPHD2	ASPHD2	trans	0.885714	0.0188455	0.0297669
MSTRG.30587.1	gene-RTL8C	novel	gene-ASPN	ASPN	trans	-0.828571	0.0415627	0.0427557
MSTRG.30587.1	gene-RTL8C	novel	gene-ATG16L2	ATG16L2	trans	-0.828571	0.0415627	0.0427557
MSTRG.30587.1	gene-RTL8C	novel	gene-ATP5MC1	ATP5MC1	trans	0.885714	0.0188455	0.0297669
MSTRG.15278.1	gene-PCDH9	novel	gene-C5AR1	C5AR1	trans	-1	0	0
MSTRG.19616.1	gene-MMP2	novel	gene-C5AR1	C5AR1	trans	0.942857	0.00480466	0.0135906
rna-XR_001020974.2	gene-LOC105602361	known	gene-C5AR1	C5AR1	trans	1	0	0
MSTRG.30587.1	gene-RTL8C	novel	gene-BAG2	BAG2	trans	-0.885714	0.0188455	0.0297669
rna-XR_003589476.1	gene-LOC105606735	known	gene-C5AR1	C5AR1	trans	0.942857	0.00480466	0.0135906
MSTRG.30587.1	gene-RTL8C	novel	gene-BEND6	BEND6	trans	-0.828571	0.0415627	0.0427557
MSTRG.20980.1	gene-LOC114118103	novel	gene-C6H4orf48	C6H4orf48	trans	0.942857	0.00480466	0.0135906
rna-XR_003585604.1	gene-LOC114108859	known	gene-C6H4orf48	C6H4orf48	trans	0.942857	0.00480466	0.0135906
MSTRG.30587.1	gene-RTL8C	novel	gene-C14H19orf48	C14H19orf48	trans	-0.828571	0.0415627	0.0427557
rna-XR_003588740.1	gene-LOC114113946	known	gene-C6H4orf48	C6H4orf48	trans	0.942857	0.00480466	0.0135906
MSTRG.30587.1	gene-RTL8C	novel	gene-C1QTNF6	C1QTNF6	trans	-0.828571	0.0415627	0.0427557
MSTRG.30587.1	gene-RTL8C	novel	gene-C3H12orf75	C3H12orf75	trans	-0.885714	0.0188455	0.0297669
MSTRG.30587.1	gene-RTL8C	novel	gene-C3H2orf40	C3H2orf40	trans	0.885714	0.0188455	0.0297669
rna-XR_003588768.1	gene-LOC105614707	known	gene-C6H4orf48	C6H4orf48	trans	0.942857	0.00480466	0.0135906
MSTRG.30587.1	gene-RTL8C	novel	gene-C6H4orf48	C6H4orf48	trans	0.885714	0.0188455	0.0297669
MSTRG.30587.1	gene-RTL8C	novel	gene-CA11	CA11	trans	0.885714	0.0188455	0.0297669
MSTRG.30587.1	gene-RTL8C	novel	gene-CA2	CA2	trans	0.885714	0.0188455	0.0297669
MSTRG.30587.1	gene-RTL8C	novel	gene-CACNA1H	CACNA1H	trans	0.840668	0.0360576	0.0427557
rna-XR_003590799.1	gene-LOC114116957	known	gene-C6H4orf48	C6H4orf48	trans	1	0	0
MSTRG.14896.11	gene-LOC105611737	novel	gene-CA11	CA11	trans	0.942857	0.00480466	0.0135906
MSTRG.30587.1	gene-RTL8C	novel	gene-CBX8	CBX8	trans	0.828571	0.0415627	0.0427557
MSTRG.30587.1	gene-RTL8C	novel	gene-CCDC3	CCDC3	trans	-0.828571	0.0415627	0.0427557
MSTRG.20980.1	gene-LOC114118103	novel	gene-CA11	CA11	trans	0.942857	0.00480466	0.0135906
MSTRG.30587.1	gene-RTL8C	novel	gene-CD300E	CD300E	trans	-0.828571	0.0415627	0.0427557
rna-XR_003585604.1	gene-LOC114108859	known	gene-CA11	CA11	trans	0.942857	0.00480466	0.0135906
rna-XR_003586393.1	gene-LOC101102683	known	gene-CA11	CA11	trans	0.942857	0.00480466	0.0135906
rna-XR_003586422.1	gene-LOC114110041	known	gene-CA11	CA11	trans	0.942857	0.00480466	0.0135906
rna-XR_003586423.1	gene-LOC114110041	known	gene-CA11	CA11	trans	0.942857	0.00480466	0.0135906
MSTRG.30587.1	gene-RTL8C	novel	gene-CGNL1	CGNL1	trans	-0.885714	0.0188455	0.0297669
rna-XR_003588236.1	gene-LOC105609847	known	gene-CA11	CA11	trans	-0.942857	0.00480466	0.0135906
MSTRG.30587.1	gene-RTL8C	novel	gene-CHST3	CHST3	trans	-0.828571	0.0415627	0.0427557
rna-XR_003588740.1	gene-LOC114113946	known	gene-CA11	CA11	trans	0.942857	0.00480466	0.0135906
MSTRG.30587.1	gene-RTL8C	novel	gene-CILP	CILP	trans	-0.885714	0.0188455	0.0297669
rna-XR_003588768.1	gene-LOC105614707	known	gene-CA11	CA11	trans	0.942857	0.00480466	0.0135906
MSTRG.14896.11	gene-LOC105611737	novel	gene-CA2	CA2	trans	0.942857	0.00480466	0.0135906
rna-XR_001043724.3	gene-LOC101104162	known	gene-CA2	CA2	trans	-0.942857	0.00480466	0.0135906
MSTRG.30587.1	gene-RTL8C	novel	gene-CLIP4	CLIP4	trans	0.885714	0.0188455	0.0297669
rna-XR_001435369.2	gene-LOC105610540	known	gene-CA2	CA2	trans	-1	0	0
MSTRG.30587.1	gene-RTL8C	novel	gene-CLPP	CLPP	trans	0.885714	0.0188455	0.0297669
MSTRG.30587.1	gene-RTL8C	novel	gene-CNTNAP1	CNTNAP1	trans	0.828571	0.0415627	0.0427557
rna-XR_003590087.1	gene-LOC114115983	known	gene-CA2	CA2	trans	0.942857	0.00480466	0.0135906
rna-XR_001024168.2	gene-LOC101116622	known	gene-CACNA1H	CACNA1H	trans	0.985611	0.000309086	0.00379252
rna-XR_001434012.2	gene-LOC105607837	known	gene-CACNA1H	CACNA1H	trans	0.985611	0.000309086	0.00379252
rna-XR_003585761.1	gene-LOC105603235	known	gene-CACNA1H	CACNA1H	trans	0.985611	0.000309086	0.00379252
rna-XR_003587110.1	gene-LOC114110986	known	gene-CACNA1H	CACNA1H	trans	0.985611	0.000309086	0.00379252
rna-XR_003587932.1	gene-LOC114112617	known	gene-CACNA1H	CACNA1H	trans	0.985611	0.000309086	0.00379252
rna-XR_003589506.1	gene-LOC114114983	known	gene-CACNA1H	CACNA1H	trans	0.985611	0.000309086	0.00379252
MSTRG.30587.1	gene-RTL8C	novel	gene-CRISPLD2	CRISPLD2	trans	-0.828571	0.0415627	0.0427557
rna-XR_003590690.1	gene-LOC105616344	known	gene-CACNA1H	CACNA1H	trans	-0.927634	0.00766584	0.0206521
MSTRG.30587.1	gene-RTL8C	novel	gene-CTHRC1	CTHRC1	trans	-0.885714	0.0188455	0.0297669
MSTRG.30587.1	gene-RTL8C	novel	gene-CXADR	CXADR	trans	0.885714	0.0188455	0.0297669
MSTRG.30587.1	gene-RTL8C	novel	gene-CXCL14	CXCL14	trans	-0.885714	0.0188455	0.0297669
MSTRG.30587.1	gene-RTL8C	novel	gene-CYLC1	CYLC1	trans	0.828571	0.0415627	0.0427557
MSTRG.14896.11	gene-LOC105611737	novel	gene-CAPG	CAPG	trans	-0.942857	0.00480466	0.0135906
MSTRG.20980.1	gene-LOC114118103	novel	gene-CAPG	CAPG	trans	-0.942857	0.00480466	0.0135906
MSTRG.30587.1	gene-RTL8C	novel	gene-CAPG	CAPG	trans	-1	0	0
rna-XR_001020579.2	gene-LOC101107129	known	gene-CAPG	CAPG	trans	1	0	0
rna-XR_001043724.3	gene-LOC101104162	known	gene-CAPG	CAPG	trans	0.942857	0.00480466	0.0135906
rna-XR_001043913.3	gene-LOC105607267	known	gene-CAPG	CAPG	trans	-1	0	0
MSTRG.30587.1	gene-RTL8C	novel	gene-DIO3	DIO3	trans	-0.885714	0.0188455	0.0297669
rna-XR_003585604.1	gene-LOC114108859	known	gene-CAPG	CAPG	trans	-0.942857	0.00480466	0.0135906
rna-XR_003588740.1	gene-LOC114113946	known	gene-CAPG	CAPG	trans	-0.942857	0.00480466	0.0135906
MSTRG.30587.1	gene-RTL8C	novel	gene-DNAJC12	DNAJC12	trans	0.885714	0.0188455	0.0297669
rna-XR_003588768.1	gene-LOC105614707	known	gene-CAPG	CAPG	trans	-0.942857	0.00480466	0.0135906
rna-XR_003590087.1	gene-LOC114115983	known	gene-CAPG	CAPG	trans	-0.942857	0.00480466	0.0135906
rna-XR_003590690.1	gene-LOC105616344	known	gene-CAPG	CAPG	trans	0.942857	0.00480466	0.0135906
rna-XR_001434012.2	gene-LOC105607837	known	gene-CBFA2T3	CBFA2T3	trans	-0.942857	0.00480466	0.0135906
MSTRG.30587.1	gene-RTL8C	novel	gene-DUSP5	DUSP5	trans	-0.828571	0.0415627	0.0427557
rna-XR_003587932.1	gene-LOC114112617	known	gene-CBFA2T3	CBFA2T3	trans	-0.942857	0.00480466	0.0135906
MSTRG.30587.1	gene-RTL8C	novel	gene-EEF2K	EEF2K	trans	-0.885714	0.0188455	0.0297669
MSTRG.30587.1	gene-RTL8C	novel	gene-CBFB	CBFB	trans	-0.942857	0.00480466	0.0135906
MSTRG.30587.1	gene-RTL8C	novel	gene-EGFLAM	EGFLAM	trans	-0.885714	0.0188455	0.0297669
rna-XR_001020579.2	gene-LOC101107129	known	gene-CBFB	CBFB	trans	0.942857	0.00480466	0.0135906
MSTRG.30587.1	gene-RTL8C	novel	gene-ELN	ELN	trans	-0.885714	0.0188455	0.0297669
MSTRG.30587.1	gene-RTL8C	novel	gene-EMP1	EMP1	trans	-0.828571	0.0415627	0.0427557
MSTRG.30587.1	gene-RTL8C	novel	gene-EMP3	EMP3	trans	-0.885714	0.0188455	0.0297669
rna-XR_001024168.2	gene-LOC101116622	known	gene-CBFB	CBFB	trans	-0.942857	0.00480466	0.0135906
MSTRG.30587.1	gene-RTL8C	novel	gene-ENPP1	ENPP1	trans	-0.885714	0.0188455	0.0297669
MSTRG.30587.1	gene-RTL8C	novel	gene-ENPP5	ENPP5	trans	-0.885714	0.0188455	0.0297669
MSTRG.30587.1	gene-RTL8C	novel	gene-ENTPD2	ENTPD2	trans	0.885714	0.0188455	0.0297669
MSTRG.30587.1	gene-RTL8C	novel	gene-EPSTI1	EPSTI1	trans	0.828571	0.0415627	0.0427557
rna-XR_001043913.3	gene-LOC105607267	known	gene-CBFB	CBFB	trans	-0.942857	0.00480466	0.0135906
rna-XR_003585761.1	gene-LOC105603235	known	gene-CBFB	CBFB	trans	-0.942857	0.00480466	0.0135906
rna-XR_003587110.1	gene-LOC114110986	known	gene-CBFB	CBFB	trans	-0.942857	0.00480466	0.0135906
MSTRG.30587.1	gene-RTL8C	novel	gene-EVA1C	EVA1C	trans	-0.828571	0.0415627	0.0427557
rna-XR_003589506.1	gene-LOC114114983	known	gene-CBFB	CBFB	trans	-0.942857	0.00480466	0.0135906
MSTRG.30587.1	gene-RTL8C	novel	gene-EXTL3	EXTL3	trans	0.828571	0.0415627	0.0427557
MSTRG.30587.1	gene-RTL8C	novel	gene-F11	F11	trans	0.811679	0.0498576	0.0498637
rna-XR_003590690.1	gene-LOC105616344	known	gene-CBFB	CBFB	trans	1	0	0
MSTRG.30587.1	gene-RTL8C	novel	gene-FAM174B	FAM174B	trans	-0.828571	0.0415627	0.0427557
MSTRG.28964.2	gene-LOC101111733	novel	gene-CBX4	CBX4	trans	0.942857	0.00480466	0.0135906
rna-XR_001039696.3	gene-LOC105612556	known	gene-CBX4	CBX4	trans	0.942857	0.00480466	0.0135906
MSTRG.30587.1	gene-RTL8C	novel	gene-FAM84A	FAM84A	trans	0.885714	0.0188455	0.0297669
rna-XR_001042832.3	gene-LOC105616076	known	gene-CBX4	CBX4	trans	1	0	0
rna-XR_001043562.3	gene-LOC105616363	known	gene-CBX4	CBX4	trans	0.942857	0.00480466	0.0135906
rna-XR_001436422.2	gene-LOC106991816	known	gene-CBX4	CBX4	trans	0.942857	0.00480466	0.0135906
MSTRG.30587.1	gene-RTL8C	novel	gene-FGFRL1	FGFRL1	trans	0.885714	0.0188455	0.0297669
rna-XR_003589205.1	gene-LOC114114549	known	gene-CBX4	CBX4	trans	0.942857	0.00480466	0.0135906
MSTRG.30587.1	gene-RTL8C	novel	gene-FJX1	FJX1	trans	-0.885714	0.0188455	0.0297669
MSTRG.30587.1	gene-RTL8C	novel	gene-FKBP1B	FKBP1B	trans	0.885714	0.0188455	0.0297669
rna-XR_003589462.1	gene-LOC114114896	known	gene-CBX4	CBX4	trans	0.942857	0.00480466	0.0135906
rna-XR_003590671.1	gene-LOC105608412	known	gene-CBX4	CBX4	trans	0.942857	0.00480466	0.0135906
MSTRG.30587.1	gene-RTL8C	novel	gene-FMOD	FMOD	trans	-0.885714	0.0188455	0.0297669
MSTRG.30587.1	gene-RTL8C	novel	gene-FN1	FN1	trans	-0.885714	0.0188455	0.0297669
rna-XR_001024168.2	gene-LOC101116622	known	gene-CBX6	CBX6	trans	0.942857	0.00480466	0.0135906
rna-XR_001042742.2	gene-LOC105613955	known	gene-CBX6	CBX6	trans	0.942857	0.00480466	0.0135906
MSTRG.30587.1	gene-RTL8C	novel	gene-FOSL1	FOSL1	trans	-0.840668	0.0360576	0.0427557
rna-XR_001042832.3	gene-LOC105616076	known	gene-CBX6	CBX6	trans	0.942857	0.00480466	0.0135906
MSTRG.30587.1	gene-RTL8C	novel	gene-FXYD7	FXYD7	trans	0.828571	0.0415627	0.0427557
rna-XR_003585761.1	gene-LOC105603235	known	gene-CBX6	CBX6	trans	0.942857	0.00480466	0.0135906
rna-XR_003586196.1	gene-LOC114109530	known	gene-CBX6	CBX6	trans	-0.942857	0.00480466	0.0135906
MSTRG.30587.1	gene-RTL8C	novel	gene-GGH	GGH	trans	0.885714	0.0188455	0.0297669
MSTRG.30587.1	gene-RTL8C	novel	gene-GLDN	GLDN	trans	-0.885714	0.0188455	0.0297669
MSTRG.30587.1	gene-RTL8C	novel	gene-GLYAT	GLYAT	trans	0.828571	0.0415627	0.0427557
rna-XR_003587110.1	gene-LOC114110986	known	gene-CBX6	CBX6	trans	0.942857	0.00480466	0.0135906
MSTRG.30587.1	gene-RTL8C	novel	gene-GNGT1	GNGT1	trans	-0.828571	0.0415627	0.0427557
MSTRG.30587.1	gene-RTL8C	novel	gene-GPAM	GPAM	trans	0.885714	0.0188455	0.0297669
MSTRG.30587.1	gene-RTL8C	novel	gene-GPD1	GPD1	trans	0.828571	0.0415627	0.0427557
rna-XR_003587368.1	gene-LOC105605445	known	gene-CBX6	CBX6	trans	-0.942857	0.00480466	0.0135906
MSTRG.30587.1	gene-RTL8C	novel	gene-GPNMB	GPNMB	trans	-0.828571	0.0415627	0.0427557
MSTRG.30587.1	gene-RTL8C	novel	gene-GPR37	GPR37	trans	-0.828571	0.0415627	0.0427557
rna-XR_003589205.1	gene-LOC114114549	known	gene-CBX6	CBX6	trans	1	0	0
MSTRG.30587.1	gene-RTL8C	novel	gene-GRB10	GRB10	trans	-0.828571	0.0415627	0.0427557
MSTRG.30587.1	gene-RTL8C	novel	gene-GRIN3A	GRIN3A	trans	0.828571	0.0415627	0.0427557
MSTRG.30587.1	gene-RTL8C	novel	gene-GSS	GSS	trans	0.885714	0.0188455	0.0297669
MSTRG.30587.1	gene-RTL8C	novel	gene-HACD2	HACD2	trans	0.885714	0.0188455	0.0297669
rna-XR_003589476.1	gene-LOC105606735	known	gene-CBX6	CBX6	trans	-0.942857	0.00480466	0.0135906
MSTRG.30587.1	gene-RTL8C	novel	gene-HLCS	HLCS	trans	0.885714	0.0188455	0.0297669
rna-XR_003589506.1	gene-LOC114114983	known	gene-CBX6	CBX6	trans	0.942857	0.00480466	0.0135906
MSTRG.30587.1	gene-RTL8C	novel	gene-HMCN2	HMCN2	trans	-0.885714	0.0188455	0.0297669
MSTRG.30587.1	gene-RTL8C	novel	gene-HSD17B12	HSD17B12	trans	0.885714	0.0188455	0.0297669
rna-XR_003591127.1	gene-LOC114117489	known	gene-CBX6	CBX6	trans	0.942857	0.00480466	0.0135906
MSTRG.30587.1	gene-RTL8C	novel	gene-HSPA6	HSPA6	trans	-0.885714	0.0188455	0.0297669
rna-XR_003591410.1	gene-LOC114117814	known	gene-CBX6	CBX6	trans	0.942857	0.00480466	0.0135906
MSTRG.30587.1	gene-RTL8C	novel	gene-IDH1	IDH1	trans	0.885714	0.0188455	0.0297669
MSTRG.20980.1	gene-LOC114118103	novel	gene-CBX8	CBX8	trans	0.942857	0.00480466	0.0135906
MSTRG.28964.2	gene-LOC101111733	novel	gene-CBX8	CBX8	trans	0.942857	0.00480466	0.0135906
rna-XR_001025048.3	gene-LOC105605337	known	gene-CBX8	CBX8	trans	0.927634	0.00766584	0.0206521
rna-XR_001039696.3	gene-LOC105612556	known	gene-CBX8	CBX8	trans	0.942857	0.00480466	0.0135906
rna-XR_001436422.2	gene-LOC106991816	known	gene-CBX8	CBX8	trans	0.942857	0.00480466	0.0135906
rna-XR_003585604.1	gene-LOC114108859	known	gene-CBX8	CBX8	trans	0.942857	0.00480466	0.0135906
MSTRG.30587.1	gene-RTL8C	novel	gene-IFT52	IFT52	trans	0.828571	0.0415627	0.0427557
MSTRG.30587.1	gene-RTL8C	novel	gene-IGF1	IGF1	trans	0.885714	0.0188455	0.0297669
rna-XR_003587368.1	gene-LOC105605445	known	gene-CBX8	CBX8	trans	-1	0	0
MSTRG.30587.1	gene-RTL8C	novel	gene-IL13RA2	IL13RA2	trans	0.885714	0.0188455	0.0297669
MSTRG.30587.1	gene-RTL8C	novel	gene-IL1R1	IL1R1	trans	-0.885714	0.0188455	0.0297669
MSTRG.30587.1	gene-RTL8C	novel	gene-IL27RA	IL27RA	trans	-0.885714	0.0188455	0.0297669
MSTRG.30587.1	gene-RTL8C	novel	gene-INHBA	INHBA	trans	-0.828571	0.0415627	0.0427557
rna-XR_003588236.1	gene-LOC105609847	known	gene-CBX8	CBX8	trans	-0.942857	0.00480466	0.0135906
MSTRG.30587.1	gene-RTL8C	novel	gene-INSIG1	INSIG1	trans	0.885714	0.0188455	0.0297669
MSTRG.30587.1	gene-RTL8C	novel	gene-INSYN2	INSYN2	trans	0.840668	0.0360576	0.0427557
rna-XR_003588740.1	gene-LOC114113946	known	gene-CBX8	CBX8	trans	0.942857	0.00480466	0.0135906
[truncated: 14,306 more rows]
