# Supplementary material for: Differential regulation of mRNAs and lncRNAs related to lipid metabolism in Duolang and Small Tail Han sheep
Source: Sci Rep. 2022 Jul 1;12:11157. doi: 10.1038/s41598-022-15318-z (PMC9249921; doi:10.1038/s41598-022-15318-z)
Supplement: Supplementary file 5 — Supplementary Information 5. [file 41598_2022_15318_MOESM5_ESM.xlsx]

## Sheet: lncRNA-mRNA network
lncRNA id	lncRNA gene id	Type	Target gene id	Target gene name	Regulate function	corr	pvalue	padjust
rna-XR_001042832.3	LOC105616076	known	gene-ACOT7	ACOT7	trans	-0.942857	0.00480466	0.0135906
rna-XR_001043562.3	LOC105616363	known	gene-ACOT7	ACOT7	trans	-1	0	0
rna-XR_001435257.2	LOC106990526	known	gene-ACOT7	ACOT7	trans	-0.942857	0.00480466	0.0135906
rna-XR_003586598.1	LOC114110301	known	gene-ACOT7	ACOT7	trans	-0.942857	0.00480466	0.0135906
rna-XR_003589462.1	LOC114114896	known	gene-ACOT7	ACOT7	trans	-1	0	0
rna-XR_003589687.1	LOC114115312	known	gene-ACOT7	ACOT7	trans	0.942857	0.00480466	0.0135906
rna-XR_003590671.1	LOC105608412	known	gene-ACOT7	ACOT7	trans	-1	0	0
rna-XR_001024168.2	LOC101116622	known	gene-ELOVL6	ELOVL6	trans	0.942857	0.00480466	0.0135906
rna-XR_001434012.2	LOC105607837	known	gene-ELOVL6	ELOVL6	trans	1	0	0
rna-XR_003585761.1	LOC105603235	known	gene-ELOVL6	ELOVL6	trans	0.942857	0.00480466	0.0135906
rna-XR_003587110.1	LOC114110986	known	gene-ELOVL6	ELOVL6	trans	0.942857	0.00480466	0.0135906
rna-XR_003587932.1	LOC114112617	known	gene-ELOVL6	ELOVL6	trans	1	0	0
rna-XR_003589506.1	LOC114114983	known	gene-ELOVL6	ELOVL6	trans	0.942857	0.00480466	0.0135906
MSTRG.28964.2	LOC101111733	novel	gene-FADS1	FADS1	trans	0.942857	0.00480466	0.0135906
rna-XR_001039696.3	LOC105612556	known	gene-FADS1	FADS1	trans	0.942857	0.00480466	0.0135906
rna-XR_001042832.3	LOC105616076	known	gene-FADS1	FADS1	trans	1	0	0
rna-XR_001043562.3	LOC105616363	known	gene-FADS1	FADS1	trans	0.942857	0.00480466	0.0135906
rna-XR_001436422.2	LOC106991816	known	gene-FADS1	FADS1	trans	0.942857	0.00480466	0.0135906
rna-XR_003589205.1	LOC114114549	known	gene-FADS1	FADS1	trans	0.942857	0.00480466	0.0135906
rna-XR_003589462.1	LOC114114896	known	gene-FADS1	FADS1	trans	0.942857	0.00480466	0.0135906
rna-XR_003590671.1	LOC105608412	known	gene-FADS1	FADS1	trans	0.942857	0.00480466	0.0135906
MSTRG.20980.1	LOC114118103	novel	gene-HACD2	HACD2	trans	0.942857	0.00480466	0.0135906
rna-XR_001024168.2	LOC101116622	known	gene-HACD2	HACD2	trans	1	0	0
rna-XR_001434012.2	LOC105607837	known	gene-HACD2	HACD2	trans	0.942857	0.00480466	0.0135906
rna-XR_003585604.1	LOC114108859	known	gene-HACD2	HACD2	trans	0.942857	0.00480466	0.0135906
rna-XR_003585761.1	LOC105603235	known	gene-HACD2	HACD2	trans	1	0	0
rna-XR_003587110.1	LOC114110986	known	gene-HACD2	HACD2	trans	1	0	0
rna-XR_003587932.1	LOC114112617	known	gene-HACD2	HACD2	trans	0.942857	0.00480466	0.0135906
rna-XR_003588740.1	LOC114113946	known	gene-HACD2	HACD2	trans	0.942857	0.00480466	0.0135906
rna-XR_003588768.1	LOC105614707	known	gene-HACD2	HACD2	trans	0.942857	0.00480466	0.0135906
rna-XR_003589205.1	LOC114114549	known	gene-HACD2	HACD2	trans	0.942857	0.00480466	0.0135906
rna-XR_003589506.1	LOC114114983	known	gene-HACD2	HACD2	trans	1	0	0
rna-XR_003590690.1	LOC105616344	known	gene-HACD2	HACD2	trans	-0.942857	0.00480466	0.0135906
MSTRG.20980.1	LOC114118103	novel	gene-HSD17B12	HSD17B12	trans	0.942857	0.00480466	0.0135906
rna-XR_001024168.2	LOC101116622	known	gene-HSD17B12	HSD17B12	trans	1	0	0
rna-XR_001434012.2	LOC105607837	known	gene-HSD17B12	HSD17B12	trans	0.942857	0.00480466	0.0135906
rna-XR_003585604.1	LOC114108859	known	gene-HSD17B12	HSD17B12	trans	0.942857	0.00480466	0.0135906
rna-XR_003585761.1	LOC105603235	known	gene-HSD17B12	HSD17B12	trans	1	0	0
rna-XR_003587110.1	LOC114110986	known	gene-HSD17B12	HSD17B12	trans	1	0	0
rna-XR_003587932.1	LOC114112617	known	gene-HSD17B12	HSD17B12	trans	0.942857	0.00480466	0.0135906
rna-XR_003588740.1	LOC114113946	known	gene-HSD17B12	HSD17B12	trans	0.942857	0.00480466	0.0135906
rna-XR_003588768.1	LOC105614707	known	gene-HSD17B12	HSD17B12	trans	0.942857	0.00480466	0.0135906
rna-XR_003589205.1	LOC114114549	known	gene-HSD17B12	HSD17B12	trans	0.942857	0.00480466	0.0135906
rna-XR_003589506.1	LOC114114983	known	gene-HSD17B12	HSD17B12	trans	1	0	0
rna-XR_003590690.1	LOC105616344	known	gene-HSD17B12	HSD17B12	trans	-0.942857	0.00480466	0.0135906
MSTRG.20980.1	LOC114118103	novel	gene-LOC114109406	LOC114109406	trans	0.942857	0.00480466	0.0135906
rna-XR_001024168.2	LOC101116622	known	gene-LOC114109406	LOC114109406	trans	1	0	0
rna-XR_001434012.2	LOC105607837	known	gene-LOC114109406	LOC114109406	trans	0.942857	0.00480466	0.0135906
rna-XR_003585604.1	LOC114108859	known	gene-LOC114109406	LOC114109406	trans	0.942857	0.00480466	0.0135906
rna-XR_003585761.1	LOC105603235	known	gene-LOC114109406	LOC114109406	trans	1	0	0
rna-XR_003587110.1	LOC114110986	known	gene-LOC114109406	LOC114109406	trans	1	0	0
rna-XR_003587932.1	LOC114112617	known	gene-LOC114109406	LOC114109406	trans	0.942857	0.00480466	0.0135906
rna-XR_003588740.1	LOC114113946	known	gene-LOC114109406	LOC114109406	trans	0.942857	0.00480466	0.0135906
rna-XR_003588768.1	LOC105614707	known	gene-LOC114109406	LOC114109406	trans	0.942857	0.00480466	0.0135906
rna-XR_003589205.1	LOC114114549	known	gene-LOC114109406	LOC114109406	trans	0.942857	0.00480466	0.0135906
rna-XR_003589506.1	LOC114114983	known	gene-LOC114109406	LOC114109406	trans	1	0	0
rna-XR_003590690.1	LOC105616344	known	gene-LOC114109406	LOC114109406	trans	-0.942857	0.00480466	0.0135906
MSTRG.20980.1	LOC114118103	novel	gene-SCD	SCD	trans	1	0	0
MSTRG.30587.1	RTL8C	novel	gene-SCD	SCD	trans	0.942857	0.00480466	0.0135906
rna-XR_001020579.2	LOC101107129	known	gene-SCD	SCD	trans	-0.942857	0.00480466	0.0135906
rna-XR_001024168.2	LOC101116622	known	gene-SCD	SCD	trans	0.942857	0.00480466	0.0135906
rna-XR_001043913.3	LOC105607267	known	gene-SCD	SCD	trans	0.942857	0.00480466	0.0135906
rna-XR_003585604.1	LOC114108859	known	gene-SCD	SCD	trans	1	0	0
rna-XR_003585761.1	LOC105603235	known	gene-SCD	SCD	trans	0.942857	0.00480466	0.0135906
rna-XR_003587110.1	LOC114110986	known	gene-SCD	SCD	trans	0.942857	0.00480466	0.0135906
rna-XR_003587368.1	LOC105605445	known	gene-SCD	SCD	trans	-0.942857	0.00480466	0.0135906
rna-XR_003588740.1	LOC114113946	known	gene-SCD	SCD	trans	1	0	0
rna-XR_003588768.1	LOC105614707	known	gene-SCD	SCD	trans	1	0	0
rna-XR_003589506.1	LOC114114983	known	gene-SCD	SCD	trans	0.942857	0.00480466	0.0135906
rna-XR_003590799.1	LOC114116957	known	gene-SCD	SCD	trans	0.942857	0.00480466	0.0135906
rna-XR_003591127.1	LOC114117489	known	gene-SCD	SCD	trans	0.942857	0.00480466	0.0135906
rna-XR_003591410.1	LOC114117814	known	gene-SCD	SCD	trans	0.942857	0.00480466	0.0135906
MSTRG.20980.1	LOC114118103	novel	gene-TECR	TECR	trans	0.942857	0.00480466	0.0135906
rna-XR_001024168.2	LOC101116622	known	gene-TECR	TECR	trans	1	0	0
rna-XR_001434012.2	LOC105607837	known	gene-TECR	TECR	trans	0.942857	0.00480466	0.0135906
rna-XR_003585604.1	LOC114108859	known	gene-TECR	TECR	trans	0.942857	0.00480466	0.0135906
rna-XR_003585761.1	LOC105603235	known	gene-TECR	TECR	trans	1	0	0
rna-XR_003587110.1	LOC114110986	known	gene-TECR	TECR	trans	1	0	0
rna-XR_003587932.1	LOC114112617	known	gene-TECR	TECR	trans	0.942857	0.00480466	0.0135906
rna-XR_003588740.1	LOC114113946	known	gene-TECR	TECR	trans	0.942857	0.00480466	0.0135906
rna-XR_003588768.1	LOC105614707	known	gene-TECR	TECR	trans	0.942857	0.00480466	0.0135906
rna-XR_003589205.1	LOC114114549	known	gene-TECR	TECR	trans	0.942857	0.00480466	0.0135906
rna-XR_003589506.1	LOC114114983	known	gene-TECR	TECR	trans	1	0	0
rna-XR_003590690.1	LOC105616344	known	gene-TECR	TECR	trans	-0.942857	0.00480466	0.0135906
Biosynthesis of unsaturated fatty acids	Biosynthesis of unsaturated fatty acids		gene-ACOT7	ACOT7
Biosynthesis of unsaturated fatty acids	Biosynthesis of unsaturated fatty acids		gene-ELOVL6	ELOVL6
Biosynthesis of unsaturated fatty acids	Biosynthesis of unsaturated fatty acids		gene-FADS1	FADS1
Biosynthesis of unsaturated fatty acids	Biosynthesis of unsaturated fatty acids		gene-HACD2	HACD2
Biosynthesis of unsaturated fatty acids	Biosynthesis of unsaturated fatty acids		gene-HSD17B12	HSD17B12
Biosynthesis of unsaturated fatty acids	Biosynthesis of unsaturated fatty acids		gene-LOC114109406	LOC114109406
Biosynthesis of unsaturated fatty acids	Biosynthesis of unsaturated fatty acids		gene-SCD	SCD
Biosynthesis of unsaturated fatty acids	Biosynthesis of unsaturated fatty acids		gene-TECR	TECR
