# Supplementary material for: Differential regulation of mRNAs and lncRNAs related to lipid metabolism in Duolang and Small Tail Han sheep
Source: Sci Rep. 2022 Jul 1;12:11157. doi: 10.1038/s41598-022-15318-z (PMC9249921; doi:10.1038/s41598-022-15318-z)
Supplement: Supplementary file 6 — Supplementary Information 6. [file 41598_2022_15318_MOESM6_ESM.xlsx]

## Sheet: qRT-PCR
Num	Gene Symbol	GeneBank	Forward primer(5->3)	Reverse primer(5->3)	Product length(bp)	Tm(℃)	Note	Other
1	COL1A1		ACATCAGCAAGAACCCCAA	GCCGTACTCGAACTGGAATC	80	60
2	AKT3		CGCACACGTTTCTATGGT	CCAACTTGAGATCACGGT	85	60
3	PCK1		CACCTTTGTTCAACTTAGGGAC	GTGCATTCTGGCTAACTGAT	83	60
4	PPP2R5A		GGTGTAATTGTTGAATCAGCG	TATCACTTGGAGGAAGAGTTCG	82	60
5	LOC101113583		ATGAAGACTTGAATGCCGAG	GTATTAGGCACATCATAGGCG	85	60
6	gene-LOC114116830		GGTCTCTTGTGGAAATCCGA	TCAACTCATCTTTCTGGGCT	108	60
7	gene-LOC114112974		GGATGCCCTCCACCATATCA	GGTTATAGTGGCTATGGTGTTG	119	60
8	gene-LOC114108859		TGTGATAGCAGCGTGCATTA	AGCTACACAGAAATTCGCC	85	60
9	gene-LOC105605445		TCATTTGCTCCCTGACGTG	AGAAAGCTGTTCTTCTTCCG	100	60
10	gene-LOC105614707		TGGAGACTGCGATGGTGA	CTTCCTGGCAAGCAGGGATA	89	60
11	gene-LOC114117814		GGTCATATGTGTCCCCACC	CTCACAGCACAGCCTTTC	80	60
12	FADS1		CACGATGCCTCGACACAATTA	GGCTTGGACTGGTACTTTATG	87	60
13	PTGS2		GGTTGAAATGATCTACCCGC	AGCCAAATGGTGGCATAC	108	60
14	Oar ACTB		ACCAGTTCGCCATGGATGAT	CCCACGATGGAAGGGAAGAC	118	60
